# Supplementary material for: Two isomers of [1-benzyl-4-(pyridin-2-yl-κN)-1H-1,2,3-triazole-κN 3]di­chlorido­bis­(dimethyl sulfoxide-κS)ruthenium(II)
Source: Acta Crystallogr E Crystallogr Commun. 2019 Jul 4;75(Pt 8):1108–11. doi: 10.1107/S2056989019008375 (PMC6690446; doi:10.1107/S2056989019008375)
Supplement: Supplementary file 1 [file e-75-01108-sup1.cif]

##############################################################################
#                                                                            #
# This CIF contains the data in a paper accepted for publication in          #
# Acta Crystallographica Section E. It conforms to the requirements of       #
# Notes for Authors for Acta Crystallographica Section E, and has been       #
# peer reviewed under the auspices of the IUCr Commission on Journals.       #
#                                                                            #
# Full details of the Crystallographic Information File format               #
# are given in the paper "The Crystallographic Information File (CIF):       #
# a New Standard Archive File for Crystallography" by S. R. Hall, F. H.      #
# Allen and I. D. Brown [Acta Cryst. (1991), A47, 655-685].                  #
#                                                                            #
# The current version of the core CIF dictionary is obtainable from          #
# ftp://ftp.iucr.org/pub/cif_core.dic.                                       #
#                                                                            #
# Software is freely available for graphical display of the structure(s)     #
# in this CIF. For information consult the CIF software page                 #
# http://www.iucr.org/resources/cif/software.                                #
#                                                                            #
# This file may be used for bona fide research purposes within the           #
# scientific community so long as proper attribution is given to the journal # 
# article from which it was obtained.                                        #
#                                                                            #
##############################################################################
data_2
_database_code_depnum_ccdc_archive 'CCDC 1922624'
_audit_creation_method     'SHELXL-2017/1'
_journal_date_recd_electronic     2019-05-08
_journal_date_accepted     2019-06-12
_journal_name_full     'Acta Crystallographica, Section E'
_journal_year     2019
_journal_volume     75
_journal_issue      8
_journal_page_first     1108
_journal_page_last     1111
_journal_paper_category     GM
_journal_paper_doi     10.1107/S2056989019008375
_journal_coeditor_code     JJ2212
_publ_contact_author_name     'Andrew W. Maverick'
_publ_contact_author_address
;
Department of Chemistry, Louisiana State University, Baton Rouge, Louisiana,
70803, USA
;
_publ_contact_author_email     'maverick@lsu.edu'
_publ_contact_author_fax     ?
_publ_contact_author_phone     ?
_publ_section_title
;\
Two isomers of
[1-benzyl-4-(pyridin-2-yl-\k<i>N</i>)-1<i>H</i>-1,2,3-triazole-\k<i>N</i>^3^]\
dichloridobis(dimethyl sulfoxide-\k<i>S</i>)ruthenium(II)
;
loop_
    _publ_author_name
    _publ_author_footnote
    _publ_author_address
    'Khamespanah, Fatemeh' .
;
Department of Chemistry, Louisiana State University, Baton Rouge, Louisiana,
70803, USA
;
    'Maverick, Andrew W.' .
;
Department of Chemistry, Louisiana State University, Baton Rouge, Louisiana,
70803, USA
;
_publ_section_synopsis
;
Reaction of [RuCl~2~(DMSO)~4~] with
1-benzyl-4-(pyridin-2-yl)-1<i>H</i>-1,2,3-triazole yields two of the four
possible isomers of the title compound.
;
_chemical_name_systematic
;\
(<i>OC</i>-6-14)-[1-Benzyl-4-(pyridin-2-yl-\k<i>N</i>)-1<i>H</i>-1,2,3-\
triazole-\k<i>N</i>^3^]dichloridobis(dimethyl sulfoxide-\k<i>S</i>)\
ruthenium(II)
;
_chemical_name_common     (OC-6-14)-Ru(bpt)(DMSO)2Cl2
_chemical_formula_moiety     'C18 H24 Cl2 N4 O2 Ru S2'
_chemical_formula_sum     'C18 H24 Cl2 N4 O2 Ru S2'
_chemical_formula_iupac     '[Ru Cl2 (C14 H12 N4) (C2 H6 O S)2]'
_chemical_formula_weight     564.50
_chemical_melting_point     ?
_space_group_crystal_system     orthorhombic
_space_group_name_H-M_alt     'P b c a'
_space_group_name_Hall     '-P 2ac 2ab'
loop_
    _space_group_symop_operation_xyz
    'x, y, z'
    '-x+1/2, -y, z+1/2'
    'x+1/2, -y+1/2, -z'
    '-x, y+1/2, -z+1/2'
    '-x, -y, -z'
    'x-1/2, y, -z-1/2'
    '-x-1/2, y-1/2, z'
    'x, -y-1/2, z-1/2'
_cell_length_a     21.3094(11)
_cell_length_b     9.4213(5)
_cell_length_c     22.5267(12)
_cell_angle_alpha     90
_cell_angle_beta     90
_cell_angle_gamma     90
_cell_volume     4522.5(4)
_cell_formula_units_Z     8
_cell_measurement_reflns_used     9998
_cell_measurement_theta_min     3.92
_cell_measurement_theta_max     66.54
_cell_measurement_temperature     90(2)
_exptl_crystal_description     'needle'
_exptl_crystal_colour     'yellow'
_exptl_crystal_size_max     0.714
_exptl_crystal_size_mid     0.159
_exptl_crystal_size_min     0.037
_exptl_crystal_density_diffrn     1.658
_exptl_crystal_density_meas     ?
_exptl_crystal_density_method     ?
_exptl_crystal_F_000     2288
_exptl_absorpt_coefficient_mu     9.703
_exptl_absorpt_correction_type     multi-scan
_exptl_absorpt_process_details
;
(SADABS; Krause et al., 2015)
;
_exptl_absorpt_correction_T_min     0.349
_exptl_absorpt_correction_T_max     0.715
_diffrn_ambient_temperature     90(2)
_diffrn_source     'I\mS microfocus'
_diffrn_radiation_type     CuK\a
_diffrn_radiation_wavelength     1.54184
_diffrn_radiation_monochromator     'QUAZAR multilayer optics'
_diffrn_measurement_device_type     'Bruker Kappa APEXII CCD DUO'
_diffrn_measurement_method     '\f and \w scans'
_diffrn_detector_area_resol_mean     ?
_diffrn_reflns_number     34572
_diffrn_reflns_av_R_equivalents     0.0431
_diffrn_reflns_av_unetI/netI     0.0231
_diffrn_reflns_theta_min     3.925
_diffrn_reflns_theta_max     66.688
_diffrn_reflns_theta_full     66.688
_diffrn_measured_fraction_theta_max     0.991
_diffrn_measured_fraction_theta_full     0.991
_diffrn_reflns_limit_h_min     -24
_diffrn_reflns_limit_h_max     23
_diffrn_reflns_limit_k_min     -11
_diffrn_reflns_limit_k_max     9
_diffrn_reflns_limit_l_min     -26
_diffrn_reflns_limit_l_max     26
_refine_special_details     ?
_reflns_number_total     3970
_reflns_number_gt     3628
_reflns_threshold_expression     'I > 2\s(I)'
_refine_ls_structure_factor_coef     Fsqd
_refine_ls_matrix_type     full
_refine_ls_R_factor_all     0.0284
_refine_ls_R_factor_gt     0.0251
_refine_ls_wR_factor_gt     0.0642
_refine_ls_wR_factor_ref     0.0668
_refine_ls_goodness_of_fit_ref     1.039
_refine_ls_restrained_S_all     1.039
_refine_ls_number_reflns     3970
_refine_ls_number_parameters     266
_refine_ls_number_restraints     0
_refine_ls_hydrogen_treatment     constr
_refine_ls_weighting_scheme     calc
_refine_ls_weighting_details
              'w=1/[\s^2^(Fo^2^)+(0.0391P)^2^+3.2772P] where P=(Fo^2^+2Fc^2^)/3'
_atom_sites_solution_hydrogens     geom
_atom_sites_solution_primary     ?
_atom_sites_solution_secondary     ?
_refine_ls_shift/su_max     0.002
_refine_ls_shift/su_mean     0.000
_refine_diff_density_max     0.597
_refine_diff_density_min     -0.460
_refine_ls_extinction_method     none
_refine_ls_extinction_coef     .
loop_
    _atom_type_symbol
    _atom_type_description
    _atom_type_scat_dispersion_real
    _atom_type_scat_dispersion_imag
    _atom_type_scat_source
    'C' 'C' 0.0181 0.0091
                         'International Tables Vol C Tables 4.2.6.8 and 6.1.1.4'
    'H' 'H' 0.0000 0.0000
                         'International Tables Vol C Tables 4.2.6.8 and 6.1.1.4'
    'Cl' 'Cl' 0.3639 0.7018
                         'International Tables Vol C Tables 4.2.6.8 and 6.1.1.4'
    'N' 'N' 0.0311 0.0180
                         'International Tables Vol C Tables 4.2.6.8 and 6.1.1.4'
    'O' 'O' 0.0492 0.0322
                         'International Tables Vol C Tables 4.2.6.8 and 6.1.1.4'
    'Ru' 'Ru' 0.0552 3.2960
                         'International Tables Vol C Tables 4.2.6.8 and 6.1.1.4'
    'S' 'S' 0.3331 0.5567
                         'International Tables Vol C Tables 4.2.6.8 and 6.1.1.4'
_computing_data_collection
;
APEX3 (Bruker, 2016)
;
_computing_cell_refinement
;
SAINT (Bruker, 2012)
;
_computing_data_reduction
;
SAINT (Bruker, 2012)
;
_computing_structure_solution
;
SHELXT2014 (Sheldrick, 2015a)
;
_computing_structure_refinement
;
SHELXL2017 (Sheldrick, 2015b)
;
_computing_molecular_graphics
;
Mercury (Macrae <i>et al.</i>,  2006)
;
_computing_publication_material
;
publCIF (Westrip, 2010)
;
loop_
    _atom_site_type_symbol
    _atom_site_label
    _atom_site_fract_x
    _atom_site_fract_y
    _atom_site_fract_z
    _atom_site_U_iso_or_equiv
    _atom_site_adp_type
    _atom_site_calc_flag
    _atom_site_occupancy
    _atom_site_disorder_assembly
    _atom_site_disorder_group
    Ru Ru1 0.09298(2) 0.17864(2) 0.37532(2) 0.02143(8) Uani d 1 . .
    Cl Cl1 0.08456(3) 0.01442(6) 0.45541(2) 0.02897(14) Uani d 1 . .
    Cl Cl2 0.11140(3) 0.34903(6) 0.29710(2) 0.02744(13) Uani d 1 . .
    S S1 0.04525(3) 0.34440(6) 0.43372(2) 0.02548(13) Uani d 1 . .
    S S2 0.00095(3) 0.11879(7) 0.33388(3) 0.02991(14) Uani d 1 . .
    O O2 -0.05488(9) 0.2095(2) 0.34285(9) 0.0476(5) Uani d 1 . .
    O O1 0.08383(8) 0.4194(2) 0.47853(8) 0.0336(4) Uani d 1 . .
    N N1 0.18911(8) 0.2124(2) 0.40402(8) 0.0224(4) Uani d 1 . .
    N N2 0.14267(8) 0.0257(2) 0.32734(8) 0.0240(4) Uani d 1 . .
    N N3 0.12683(9) -0.0753(2) 0.28984(8) 0.0264(4) Uani d 1 . .
    N N4 0.18058(9) -0.1375(2) 0.27335(8) 0.0240(4) Uani d 1 . .
    C C1 0.21032(11) 0.3039(2) 0.44464(10) 0.0261(5) Uani d 1 . .
    H H1 0.180986 0.362842 0.464654 0.031 Uiso calc 1 . .
    C C2 0.27331(12) 0.3162(3) 0.45875(11) 0.0301(5) Uani d 1 . .
    H H2 0.286609 0.383822 0.487405 0.036 Uiso calc 1 . .
    C C3 0.31690(11) 0.2297(3) 0.43097(11) 0.0297(5) Uani d 1 . .
    H H3 0.360309 0.237149 0.440043 0.036 Uiso calc 1 . .
    C C4 0.29572(11) 0.1328(3) 0.38988(10) 0.0256(5) Uani d 1 . .
    H H4 0.324292 0.070938 0.370413 0.031 Uiso calc 1 . .
    C C5 0.23209(11) 0.1268(3) 0.37732(9) 0.0230(5) Uani d 1 . .
    C C6 0.20593(10) 0.0266(2) 0.33525(9) 0.0223(5) Uani d 1 . .
    C C7 0.23052(10) -0.0784(2) 0.30006(9) 0.0235(4) Uani d 1 . .
    H H7 0.273411 -0.103661 0.295568 0.028 Uiso calc 1 . .
    C C8 0.18019(11) -0.2548(3) 0.23009(10) 0.0281(5) Uani d 1 . .
    H H8A 0.136727 -0.271837 0.216302 0.034 Uiso calc 1 . .
    H H8AB 0.195534 -0.342585 0.249364 0.034 Uiso calc 1 . .
    C C18 0.00697(12) 0.1011(3) 0.25524(11) 0.0365(6) Uani d 1 . .
    H H18A -0.033416 0.069712 0.239103 0.055 Uiso calc 1 . .
    H H18B 0.039385 0.031020 0.245612 0.055 Uiso calc 1 . .
    H H18C 0.018252 0.192946 0.237803 0.055 Uiso calc 1 . .
    C C17 -0.02254(14) -0.0564(3) 0.35314(13) 0.0459(7) Uani d 1 . .
    H H17A -0.058689 -0.084239 0.328895 0.069 Uiso calc 1 . .
    H H17B -0.034137 -0.059392 0.395224 0.069 Uiso calc 1 . .
    H H17C 0.012264 -0.122196 0.345925 0.069 Uiso calc 1 . .
    C C9 0.22158(12) -0.2194(3) 0.17743(10) 0.0317(5) Uani d 1 . .
    C C10 0.19814(17) -0.1376(4) 0.13231(13) 0.0518(8) Uani d 1 . .
    H H10 0.155735 -0.106577 0.133446 0.062 Uiso calc 1 . .
    C C11 0.2363(2) -0.1000(4) 0.08503(15) 0.0686(11) Uani d 1 . .
    H H11 0.219937 -0.043315 0.053763 0.082 Uiso calc 1 . .
    C C12 0.29860(18) -0.1453(4) 0.08322(15) 0.0614(10) Uani d 1 . .
    H H12 0.325403 -0.115599 0.051885 0.074 Uiso calc 1 . .
    C C13 0.32091(16) -0.2331(5) 0.12711(14) 0.0592(10) Uani d 1 . .
    H H13 0.362443 -0.269291 0.124741 0.071 Uiso calc 1 . .
    C C14 0.28276(13) -0.2694(4) 0.17521(13) 0.0476(7) Uani d 1 . .
    H H14 0.298593 -0.327775 0.206148 0.057 Uiso calc 1 . .
    C C15 0.00646(13) 0.4811(3) 0.39304(11) 0.0349(6) Uani d 1 . .
    H H15A 0.037764 0.541872 0.373815 0.052 Uiso calc 1 . .
    H H15B -0.019102 0.538224 0.420192 0.052 Uiso calc 1 . .
    H H15C -0.020607 0.438318 0.362755 0.052 Uiso calc 1 . .
    C C16 -0.02029(12) 0.2740(3) 0.47367(11) 0.0336(5) Uani d 1 . .
    H H16A -0.050315 0.232593 0.445651 0.050 Uiso calc 1 . .
    H H16B -0.040715 0.350377 0.496027 0.050 Uiso calc 1 . .
    H H16C -0.005731 0.200585 0.501229 0.050 Uiso calc 1 . .
loop_
    _atom_site_aniso_label
    _atom_site_aniso_U_11
    _atom_site_aniso_U_22
    _atom_site_aniso_U_33
    _atom_site_aniso_U_12
    _atom_site_aniso_U_13
    _atom_site_aniso_U_23
    Ru1 0.01644(12) 0.02583(12) 0.02202(11) 0.00089(6) 0.00003(6) -0.00100(6)
    Cl1 0.0250(3) 0.0305(3) 0.0313(3) 0.0012(2) 0.0041(2) 0.0048(2)
    Cl2 0.0217(3) 0.0355(3) 0.0251(3) 0.0012(2) -0.0010(2) 0.0042(2)
    S1 0.0226(3) 0.0286(3) 0.0251(3) 0.0031(2) 0.0023(2) -0.0011(2)
    S2 0.0197(3) 0.0379(3) 0.0321(3) 0.0011(2) -0.0021(2) -0.0057(2)
    O2 0.0265(9) 0.0660(13) 0.0503(12) 0.0126(9) -0.0099(8) -0.0207(10)
    O1 0.0288(9) 0.0383(10) 0.0337(9) 0.0039(7) 0.0007(7) -0.0093(8)
    N1 0.0207(9) 0.0259(10) 0.0207(9) -0.0012(7) 0.0015(7) 0.0031(7)
    N2 0.0191(9) 0.0286(10) 0.0245(9) 0.0002(7) -0.0009(7) -0.0011(8)
    N3 0.0218(10) 0.0306(11) 0.0268(9) 0.0013(8) -0.0001(7) -0.0046(8)
    N4 0.0216(9) 0.0277(10) 0.0226(9) 0.0011(8) 0.0015(7) -0.0017(8)
    C1 0.0265(12) 0.0273(12) 0.0247(11) -0.0001(9) -0.0007(9) -0.0005(9)
    C2 0.0267(13) 0.0300(13) 0.0336(13) -0.0012(9) -0.0051(10) -0.0039(10)
    C3 0.0212(11) 0.0316(13) 0.0364(12) -0.0021(10) -0.0051(9) 0.0017(10)
    C4 0.0198(11) 0.0278(12) 0.0293(11) 0.0014(9) 0.0001(9) 0.0037(10)
    C5 0.0237(12) 0.0230(11) 0.0223(11) 0.0006(9) 0.0009(8) 0.0043(8)
    C6 0.0191(11) 0.0262(12) 0.0217(10) -0.0002(9) -0.0001(8) 0.0035(9)
    C7 0.0191(11) 0.0270(12) 0.0244(10) 0.0002(9) 0.0006(8) 0.0019(9)
    C8 0.0272(12) 0.0303(13) 0.0269(11) 0.0000(10) 0.0001(9) -0.0064(10)
    C18 0.0297(13) 0.0474(15) 0.0325(13) -0.0005(11) -0.0077(10) -0.0054(11)
    C17 0.0371(15) 0.0541(18) 0.0465(16) -0.0165(13) -0.0054(13) 0.0020(14)
    C9 0.0311(13) 0.0375(13) 0.0265(12) -0.0047(11) 0.0033(10) -0.0103(10)
    C10 0.055(2) 0.063(2) 0.0378(15) 0.0074(16) 0.0089(13) 0.0044(14)
    C11 0.090(3) 0.072(3) 0.0439(18) 0.000(2) 0.0190(18) 0.0109(17)
    C12 0.071(2) 0.069(2) 0.0434(18) -0.0280(19) 0.0284(17) -0.0162(16)
    C13 0.0360(17) 0.086(3) 0.055(2) -0.0121(17) 0.0139(13) -0.0219(19)
    C14 0.0331(15) 0.065(2) 0.0445(15) 0.0003(14) 0.0061(12) -0.0093(15)
    C15 0.0346(14) 0.0381(15) 0.0319(12) 0.0091(11) 0.0035(11) 0.0016(11)
    C16 0.0276(12) 0.0384(14) 0.0348(12) 0.0010(11) 0.0108(10) -0.0016(11)
_geom_special_details
;
 All esds (except the esd in the dihedral angle between two l.s. planes)
 are estimated using the full covariance matrix.  The cell esds are taken
 into account individually in the estimation of esds in distances, angles
 and torsion angles; correlations between esds in cell parameters are only
 used when they are defined by crystal symmetry.  An approximate (isotropic)
 treatment of cell esds is used for estimating esds involving l.s. planes.
;
loop_
    _geom_bond_atom_site_label_1
    _geom_bond_atom_site_label_2
    _geom_bond_site_symmetry_2
    _geom_bond_distance
    _geom_bond_publ_flag
    Ru1 N2 . 2.0890(19) ?
    Ru1 N1 . 2.1714(18) ?
    Ru1 S2 . 2.2440(6) ?
    Ru1 S1 . 2.2814(6) ?
    Ru1 Cl1 . 2.3835(6) ?
    Ru1 Cl2 . 2.4157(6) ?
    S1 O1 . 1.4814(18) ?
    S1 C15 . 1.784(3) ?
    S1 C16 . 1.789(2) ?
    S2 O2 . 1.4786(19) ?
    S2 C17 . 1.779(3) ?
    S2 C18 . 1.784(3) ?
    N1 C1 . 1.336(3) ?
    N1 C5 . 1.360(3) ?
    N2 N3 . 1.317(3) ?
    N2 C6 . 1.360(3) ?
    N3 N4 . 1.339(3) ?
    N4 C7 . 1.344(3) ?
    N4 C8 . 1.473(3) ?
    C1 C2 . 1.384(4) ?
    C1 H1 . 0.9500 ?
    C2 C3 . 1.385(4) ?
    C2 H2 . 0.9500 ?
    C3 C4 . 1.376(4) ?
    C3 H3 . 0.9500 ?
    C4 C5 . 1.386(3) ?
    C4 H4 . 0.9500 ?
    C5 C6 . 1.449(3) ?
    C6 C7 . 1.371(3) ?
    C7 H7 . 0.9500 ?
    C8 C9 . 1.515(3) ?
    C8 H8A . 0.9900 ?
    C8 H8AB . 0.9900 ?
    C18 H18A . 0.9800 ?
    C18 H18B . 0.9800 ?
    C18 H18C . 0.9800 ?
    C17 H17A . 0.9800 ?
    C17 H17B . 0.9800 ?
    C17 H17C . 0.9800 ?
    C9 C10 . 1.370(4) ?
    C9 C14 . 1.387(4) ?
    C10 C11 . 1.386(5) ?
    C10 H10 . 0.9500 ?
    C11 C12 . 1.396(6) ?
    C11 H11 . 0.9500 ?
    C12 C13 . 1.374(6) ?
    C12 H12 . 0.9500 ?
    C13 C14 . 1.397(4) ?
    C13 H13 . 0.9500 ?
    C14 H14 . 0.9500 ?
    C15 H15A . 0.9800 ?
    C15 H15B . 0.9800 ?
    C15 H15C . 0.9800 ?
    C16 H16A . 0.9800 ?
    C16 H16B . 0.9800 ?
    C16 H16C . 0.9800 ?
loop_
    _geom_angle_atom_site_label_1
    _geom_angle_atom_site_label_2
    _geom_angle_atom_site_label_3
    _geom_angle_site_symmetry_1
    _geom_angle_site_symmetry_3
    _geom_angle
    _geom_angle_publ_flag
    N2 Ru1 N1 . . 77.10(7) ?
    N2 Ru1 S2 . . 93.13(5) ?
    N1 Ru1 S2 . . 170.10(5) ?
    N2 Ru1 S1 . . 175.11(5) ?
    N1 Ru1 S1 . . 98.55(5) ?
    S2 Ru1 S1 . . 91.27(2) ?
    N2 Ru1 Cl1 . . 88.98(5) ?
    N1 Ru1 Cl1 . . 86.60(5) ?
    S2 Ru1 Cl1 . . 94.93(2) ?
    S1 Ru1 Cl1 . . 88.52(2) ?
    N2 Ru1 Cl2 . . 89.92(5) ?
    N1 Ru1 Cl2 . . 88.09(5) ?
    S2 Ru1 Cl2 . . 90.32(2) ?
    S1 Ru1 Cl2 . . 92.19(2) ?
    Cl1 Ru1 Cl2 . . 174.69(2) ?
    O1 S1 C15 . . 105.23(12) ?
    O1 S1 C16 . . 105.50(11) ?
    C15 S1 C16 . . 99.46(13) ?
    O1 S1 Ru1 . . 118.17(7) ?
    C15 S1 Ru1 . . 113.87(9) ?
    C16 S1 Ru1 . . 112.62(9) ?
    O2 S2 C17 . . 106.05(14) ?
    O2 S2 C18 . . 104.33(12) ?
    C17 S2 C18 . . 100.13(14) ?
    O2 S2 Ru1 . . 120.08(8) ?
    C17 S2 Ru1 . . 112.19(10) ?
    C18 S2 Ru1 . . 111.94(9) ?
    C1 N1 C5 . . 117.23(19) ?
    C1 N1 Ru1 . . 128.13(16) ?
    C5 N1 Ru1 . . 114.63(15) ?
    N3 N2 C6 . . 110.02(18) ?
    N3 N2 Ru1 . . 134.47(14) ?
    C6 N2 Ru1 . . 115.51(15) ?
    N2 N3 N4 . . 105.96(17) ?
    N3 N4 C7 . . 111.83(18) ?
    N3 N4 C8 . . 120.44(18) ?
    C7 N4 C8 . . 127.72(19) ?
    N1 C1 C2 . . 122.6(2) ?
    N1 C1 H1 . . 118.7 ?
    C2 C1 H1 . . 118.7 ?
    C1 C2 C3 . . 119.8(2) ?
    C1 C2 H2 . . 120.1 ?
    C3 C2 H2 . . 120.1 ?
    C4 C3 C2 . . 118.3(2) ?
    C4 C3 H3 . . 120.8 ?
    C2 C3 H3 . . 120.8 ?
    C3 C4 C5 . . 119.0(2) ?
    C3 C4 H4 . . 120.5 ?
    C5 C4 H4 . . 120.5 ?
    N1 C5 C4 . . 123.0(2) ?
    N1 C5 C6 . . 114.6(2) ?
    C4 C5 C6 . . 122.4(2) ?
    N2 C6 C7 . . 107.39(19) ?
    N2 C6 C5 . . 118.1(2) ?
    C7 C6 C5 . . 134.5(2) ?
    N4 C7 C6 . . 104.79(19) ?
    N4 C7 H7 . . 127.6 ?
    C6 C7 H7 . . 127.6 ?
    N4 C8 C9 . . 110.5(2) ?
    N4 C8 H8A . . 109.6 ?
    C9 C8 H8A . . 109.6 ?
    N4 C8 H8AB . . 109.6 ?
    C9 C8 H8AB . . 109.6 ?
    H8A C8 H8AB . . 108.1 ?
    S2 C18 H18A . . 109.5 ?
    S2 C18 H18B . . 109.5 ?
    H18A C18 H18B . . 109.5 ?
    S2 C18 H18C . . 109.5 ?
    H18A C18 H18C . . 109.5 ?
    H18B C18 H18C . . 109.5 ?
    S2 C17 H17A . . 109.5 ?
    S2 C17 H17B . . 109.5 ?
    H17A C17 H17B . . 109.5 ?
    S2 C17 H17C . . 109.5 ?
    H17A C17 H17C . . 109.5 ?
    H17B C17 H17C . . 109.5 ?
    C10 C9 C14 . . 120.5(3) ?
    C10 C9 C8 . . 119.5(2) ?
    C14 C9 C8 . . 120.1(3) ?
    C9 C10 C11 . . 120.0(3) ?
    C9 C10 H10 . . 120.0 ?
    C11 C10 H10 . . 120.0 ?
    C10 C11 C12 . . 120.2(4) ?
    C10 C11 H11 . . 119.9 ?
    C12 C11 H11 . . 119.9 ?
    C13 C12 C11 . . 119.5(3) ?
    C13 C12 H12 . . 120.3 ?
    C11 C12 H12 . . 120.3 ?
    C12 C13 C14 . . 120.3(3) ?
    C12 C13 H13 . . 119.9 ?
    C14 C13 H13 . . 119.9 ?
    C9 C14 C13 . . 119.5(3) ?
    C9 C14 H14 . . 120.3 ?
    C13 C14 H14 . . 120.3 ?
    S1 C15 H15A . . 109.5 ?
    S1 C15 H15B . . 109.5 ?
    H15A C15 H15B . . 109.5 ?
    S1 C15 H15C . . 109.5 ?
    H15A C15 H15C . . 109.5 ?
    H15B C15 H15C . . 109.5 ?
    S1 C16 H16A . . 109.5 ?
    S1 C16 H16B . . 109.5 ?
    H16A C16 H16B . . 109.5 ?
    S1 C16 H16C . . 109.5 ?
    H16A C16 H16C . . 109.5 ?
    H16B C16 H16C . . 109.5 ?
loop_
    _geom_torsion_atom_site_label_1
    _geom_torsion_atom_site_label_2
    _geom_torsion_atom_site_label_3
    _geom_torsion_atom_site_label_4
    _geom_torsion_site_symmetry_1
    _geom_torsion_site_symmetry_2
    _geom_torsion_site_symmetry_3
    _geom_torsion_site_symmetry_4
    _geom_torsion
    _geom_torsion_publ_flag
    C6 N2 N3 N4 . . . . -0.8(2) ?
    Ru1 N2 N3 N4 . . . . 179.26(15) ?
    N2 N3 N4 C7 . . . . 0.4(2) ?
    N2 N3 N4 C8 . . . . -178.75(19) ?
    C5 N1 C1 C2 . . . . 1.7(3) ?
    Ru1 N1 C1 C2 . . . . -179.42(18) ?
    N1 C1 C2 C3 . . . . -1.1(4) ?
    C1 C2 C3 C4 . . . . -0.2(4) ?
    C2 C3 C4 C5 . . . . 0.9(4) ?
    C1 N1 C5 C4 . . . . -1.0(3) ?
    Ru1 N1 C5 C4 . . . . 179.97(17) ?
    C1 N1 C5 C6 . . . . 177.95(19) ?
    Ru1 N1 C5 C6 . . . . -1.1(2) ?
    C3 C4 C5 N1 . . . . -0.3(3) ?
    C3 C4 C5 C6 . . . . -179.2(2) ?
    N3 N2 C6 C7 . . . . 0.9(2) ?
    Ru1 N2 C6 C7 . . . . -179.16(14) ?
    N3 N2 C6 C5 . . . . -177.21(18) ?
    Ru1 N2 C6 C5 . . . . 2.7(2) ?
    N1 C5 C6 N2 . . . . -1.1(3) ?
    C4 C5 C6 N2 . . . . 177.9(2) ?
    N1 C5 C6 C7 . . . . -178.5(2) ?
    C4 C5 C6 C7 . . . . 0.5(4) ?
    N3 N4 C7 C6 . . . . 0.1(2) ?
    C8 N4 C7 C6 . . . . 179.2(2) ?
    N2 C6 C7 N4 . . . . -0.6(2) ?
    C5 C6 C7 N4 . . . . 177.1(2) ?
    N3 N4 C8 C9 . . . . 123.2(2) ?
    C7 N4 C8 C9 . . . . -55.9(3) ?
    N4 C8 C9 C10 . . . . -82.9(3) ?
    N4 C8 C9 C14 . . . . 96.9(3) ?
    C14 C9 C10 C11 . . . . -2.3(5) ?
    C8 C9 C10 C11 . . . . 177.5(3) ?
    C9 C10 C11 C12 . . . . 0.0(6) ?
    C10 C11 C12 C13 . . . . 3.2(6) ?
    C11 C12 C13 C14 . . . . -4.1(5) ?
    C10 C9 C14 C13 . . . . 1.4(5) ?
    C8 C9 C14 C13 . . . . -178.4(3) ?
    C12 C13 C14 C9 . . . . 1.9(5) ?
loop_
    _geom_hbond_atom_site_label_D
    _geom_hbond_atom_site_label_H
    _geom_hbond_atom_site_label_A
    _geom_hbond_site_symmetry_A
    _geom_hbond_distance_DH
    _geom_hbond_distance_HA
    _geom_hbond_distance_DA
    _geom_hbond_angle_DHA
    _geom_hbond_publ_flag
    C7 H7 Cl2 7_655 0.95 2.49 3.438(2) 171.8 yes
_shelx_space_group_comment
;
The symmetry employed for this shelxl refinement is uniquely defined
by the following loop, which should always be used as a source of
symmetry information in preference to the above space-group names.
They are only intended as comments.
;
_shelx_estimated_absorpt_T_min     0.055
_shelx_estimated_absorpt_T_max     0.715
_shelx_hkl_file
;
   0   0   1   -5.10    1.00
   0   0   1   -5.20    0.50
   0   0  -1   -4.80    1.20
   0   0   2 3484.45  136.89
   0   0  -2 3225.38  137.39
   0   0   3   -4.40    1.10
   0   0  -3   -4.00    2.60
   0   0  -4  779.62   33.60
   0   0  -5    0.90    2.10
   0   0  -6 2291.37   94.69
   0   0  -7   -1.40    2.60
   0   0  -7    2.20    2.80
   0   0  -7    1.30    3.00
   0   0  -7   -2.10    2.40
   0   0  -7   -0.60    3.20
   0   0  -8   33.80    3.60
   0   0  -8   37.20    4.20
   0   0  -8   39.50    4.50
   0   0  -8   33.20    4.40
   0   0  -8   30.50    4.00
   0   0  -8   37.70    3.90
   0   0  -9    2.00    2.50
   0   0  -9   -1.80    3.00
   0   0  -9   -1.80    2.60
   0   0  -9   -1.20    3.00
   0   0 -10   -1.60    2.50
   0   0 -10   -1.70    2.80
   0   0 -10    3.30    2.40
   0   0 -10    2.70    3.10
   0  -1 -11   -3.30    2.80
   0  -1 -10   -0.90    2.50
   0  -1 -10   -3.50    2.70
   0  -1 -10    2.00    2.90
   0  -1 -10    3.30    2.30
   0  -1  -9    2.20    2.50
   0  -1  -9   -1.50    2.40
   0  -1  -9   -0.90    2.90
   0  -1  -9   -2.60    3.00
   0  -1  -8   -0.70    2.80
   0  -1  -8   -2.00    2.40
   0  -1  -8   -0.90    3.00
   0  -1  -8    4.70    3.20
   0  -1  -8   -1.80    2.50
   0  -1  -7    0.60    2.60
   0  -1  -7   -1.20    2.80
   0  -1  -7   -5.40    2.70
   0  -1  -7   -1.90    3.10
   0  -1  -7   -0.90    2.40
   0  -1  -6   -1.20    2.30
   0  -1  -5   -1.10    3.10
   0  -1  -5   -0.30    2.00
   0  -1  -4   -5.20    2.80
   0  -1  -3   -2.40    2.70
   0   1   3   -1.70    0.90
   0  -1  -2   -1.30    2.10
   0   1   2   -0.50    0.70
   0  -1  -1   -0.70    1.30
   0   1   1   -0.60    1.00
   0   1   1   -2.20    0.30
   0  -1   1   -1.10    1.00
   0   1  -2    2.20    2.40
   0   1  -2   -0.60    0.80
   0  -1   3    0.70    1.10
   0   1  -3   -1.70    0.80
   0  -1   4   -2.30    1.10
   0   1  -5   -0.30    2.20
   0   1  -6   -0.90    2.50
   0   1  -7   -0.60    3.10
   0   1  -7    1.80    2.80
   0   1  -7    0.00    2.90
   0   1  -7   -0.90    2.50
   0   1  -7    6.60    3.40
   0   1  -7    0.40    4.90
   0   1  -8    2.60    3.20
   0   1  -8   -1.60    3.20
   0   1  -8    0.40    2.60
   0   1  -8   -0.50    2.60
   0   1  -8    3.50    3.20
   0   1  -9    1.90    3.20
   0   1  -9    5.40    2.70
   0   1  -9    1.00    3.10
   0   1  -9    0.70    3.10
   0   1  -9   -0.30    2.70
   0   1 -10    4.60    2.40
   0   1 -10   -0.50    3.00
   0   1 -10   -0.80    2.50
   0   1 -10    0.80    2.90
   0  -2 -11   -1.40    2.80
   0  -2 -10    2.30    2.80
   0  -2 -10    0.40    2.80
   0  -2 -10   -0.50    2.90
   0  -2  -9    5.90    2.60
   0  -2  -9    8.70    3.20
   0  -2  -9    6.90    2.60
   0  -2  -9    8.60    2.90
   0  -2  -9    4.80    3.00
   0  -2  -8   20.20    3.70
   0  -2  -8   24.00    3.20
   0  -2  -8   18.10    3.20
   0  -2  -8   24.80    3.80
   0  -2  -8   22.20    3.40
   0  -2  -7 2424.36   95.69
   0  -2  -7 2358.16   95.29
   0  -2  -7 2141.99   95.49
   0  -2  -7 2278.27   95.09
   0  -2  -7 2333.07   95.39
   0  -2  -6  569.44   24.70
   0  -2  -5 1117.49   47.20
   0  -2  -5 1081.19   45.90
   0  -2  -4  168.38    9.60
   0  -2  -3   39.50    4.10
   0  -2  -2  700.23   29.60
   0  -2  -1 5404.26  218.98
   0  -2  -1 5429.76  219.28
   0   2   1 5282.57  219.28
   0   2  -1 6072.09  247.48
   0   2  -2  739.83   30.40
   0  -2   3   51.59    3.20
   0   2  -3   45.10    2.60
   0  -2   4  169.58    7.80
   0   2  -5 1033.20   43.60
   0   2  -6  544.45   23.70
   0   2  -7 2339.07   95.69
   0   2  -7 2258.47   97.09
   0   2  -7 2435.56   96.09
   0   2  -7 2379.76   95.59
   0   2  -7 2094.29   95.59
   0   2  -7 2273.07   96.19
   0   2  -7 2418.86   95.89
   0   2  -8   22.60    3.90
   0   2  -8   26.50    3.90
   0   2  -8   21.00    3.70
   0   2  -8   19.80    3.30
   0   2  -8   16.30    3.10
   0   2  -9    9.40    3.40
   0   2  -9   15.30    3.50
   0   2  -9    2.70    2.80
   0   2  -9    7.50    3.30
   0   2  -9   12.70    2.90
   0   2 -10    0.50    3.00
   0   2 -10    4.30    2.50
   0   2 -10   -1.50    2.80
   0   2 -10   -2.00    3.10
   0   2 -10    0.40    2.40
   0  -3 -10   -0.60    2.70
   0  -3 -10   -3.80    2.70
   0  -3  -9    2.70    2.70
   0  -3  -9   -2.00    2.80
   0  -3  -9    0.20    2.70
   0  -3  -9    3.40    3.00
   0  -3  -8   -1.30    2.90
   0  -3  -8    1.40    2.90
   0  -3  -8   -4.40    2.60
   0  -3  -8    3.30    2.60
   0  -3  -7    0.80    2.30
   0  -3  -7    0.00    2.90
   0  -3  -7   -3.70    2.50
   0  -3  -7    1.20    2.90
   0  -3  -7   -4.00    3.00
   0  -3  -6    2.60    2.50
   0  -3  -5   -1.20    2.00
   0  -3  -5    4.40    3.50
   0  -3  -4   -2.50    3.00
   0  -3  -3    0.00    2.90
   0  -3  -2    1.00    2.70
   0  -3  -1    0.30    1.90
   0   3   0   -2.50    1.00
   0   3  -1   -0.40    1.10
   0   3  -2   -0.70    1.00
   0  -3   3   -4.40    1.60
   0   3  -3   -2.90    1.10
   0  -3   4   -3.60    1.40
   0   3  -5   -1.60    2.20
   0   3  -6    0.30    2.50
   0   3  -7   -1.60    5.20
   0   3  -7    0.20    3.30
   0   3  -7    0.70    3.40
   0   3  -7    1.80    3.00
   0   3  -7    3.10    2.70
   0   3  -7    4.40    3.00
   0   3  -7    0.90    2.50
   0   3  -8   -2.20    2.50
   0   3  -8   -0.40    3.20
   0   3  -8    3.00    3.10
   0   3  -8   -2.30    2.90
   0   3  -8   -2.70    2.50
   0   3  -9    1.90    3.30
   0   3  -9   -1.50    2.60
   0   3  -9    0.90    3.10
   0   3  -9   -4.50    3.10
   0   3  -9   -0.40    2.70
   0   3 -10    3.60    3.10
   0   3 -10   -3.30    3.00
   0   3 -10    1.70    2.60
   0   3 -10    1.40    2.50
   0   3 -10   -6.10    3.30
   0  -4 -10    6.40    2.80
   0  -4 -10    4.30    2.80
   0  -4 -10    3.70    2.60
   0  -4  -9   -2.60    2.80
   0  -4  -9    4.90    2.80
   0  -4  -9    0.50    2.80
   0  -4  -8  446.86   19.70
   0  -4  -8  427.26   19.40
   0  -4  -8  433.46   19.80
   0  -4  -7  629.14   26.70
   0  -4  -7  604.94   26.30
   0  -4  -7  588.24   26.30
   0  -4  -6 1109.49   46.80
   0  -4  -6 1128.09   47.00
   0  -4  -5 1109.09   47.50
   0  -4  -5 1095.29   46.10
   0  -4  -4  147.89    9.10
   0  -4  -3  867.21   37.00
   0  -4  -2   94.69    6.20
   0  -4  -2   78.69    3.70
   0  -4  -1 4982.10  203.78
   0   4   0  287.07   12.10
   0   4  -1 5049.79  206.08
   0   4  -2   84.19    4.30
   0   4  -3  853.71   35.20
   0  -4   4  167.98    8.10
   0   4  -5 1002.30   42.00
   0   4  -6 1105.69   46.40
   0   4  -7  628.44   25.80
   0   4  -7  605.84   25.70
   0   4  -7  568.24   27.70
   0   4  -7  599.84   26.10
   0   4  -7  599.54   26.30
   0   4  -7  570.84   25.90
   0   4  -7  593.44   26.00
   0   4  -8  480.95   22.80
   0   4  -8  457.55   20.00
   0   4  -8  437.76   20.10
   0   4  -8  439.26   20.40
   0   4  -8  437.36   20.30
   0   4  -8  454.45   19.90
   0   4  -9    1.40    2.70
   0   4  -9    2.50    2.90
   0   4  -9    1.70    3.20
   0   4  -9    0.10    3.20
   0   4  -9    0.70    3.30
   0   4 -10    2.20    3.10
   0   4 -10   -0.50    3.10
   0   4 -10    5.40    2.60
   0   4 -10    5.20    2.60
   0  -5 -10   -2.60    2.60
   0  -5 -10   -0.90    2.60
   0  -5 -10    2.50    2.40
   0  -5  -9    1.40    2.80
   0  -5  -9   -1.80    2.70
   0  -5  -9    3.60    2.80
   0  -5  -8    0.10    2.80
   0  -5  -8   -1.70    2.80
   0  -5  -8   -1.90    2.70
   0  -5  -7   -1.40    2.70
   0  -5  -7    1.30    2.80
   0  -5  -7   -1.50    2.70
   0  -5  -6    1.30    2.30
   0  -5  -6    1.50    2.40
   0  -5  -5    1.60    2.10
   0  -5  -5   -2.10    3.30
   0  -5  -4    0.00    3.00
   0  -5  -3   -0.50    3.00
   0  -5  -2   -1.50    2.60
   0  -5  -1   -0.30    2.50
   0   5   0  -13.30    1.70
   0   5  -1    1.50    1.70
   0   5  -2   -2.10    1.40
   0   5  -3   -1.80    1.40
   0  -5   4    0.20    1.70
   0   5  -5   -0.40    2.10
   0   5  -6    2.50    2.50
   0   5  -6   -1.00    2.30
   0   5  -7    3.40    3.00
   0   5  -7    7.50    5.60
   0   5  -7   -2.20    3.30
   0   5  -7   -0.30    2.70
   0   5  -7    0.50    2.50
   0   5  -7    1.80    2.80
   0   5  -8    4.20    2.90
   0   5  -8    1.60    3.20
   0   5  -8    2.80    3.40
   0   5  -8   -6.50    5.60
   0   5  -8   -1.40    3.10
   0   5  -8    2.60    2.70
   0   5  -9    2.60    3.20
   0   5  -9    0.40    3.20
   0   5  -9   -4.60    3.20
   0   5  -9   -1.90    2.50
   0   5  -9    0.00    2.90
   0   5 -10   -1.50    3.30
   0   5 -10   -0.20    3.10
   0   5 -10    1.30    2.40
   0   5 -10    1.70    2.60
   0  -6 -10   32.00    3.40
   0  -6 -10   33.80    3.40
   0  -6  -9    6.70    2.80
   0  -6  -9    3.40    2.70
   0  -6  -9    2.10    2.80
   0  -6  -8  903.11   37.70
   0  -6  -8  868.71   37.70
   0  -6  -8  886.61   37.90
   0  -6  -7   37.70    3.90
   0  -6  -7   32.50    4.00
   0  -6  -7   33.30    4.00
   0  -6  -6 2030.20   81.79
   0  -6  -6 1925.01   81.89
   0  -6  -5  134.49    7.30
   0  -6  -4   32.90    4.70
   0  -6  -3  105.79    7.70
   0  -6  -2  106.89    7.20
   0  -6  -1  959.00   40.40
   0   6   0 1958.80   80.39
   0   6  -1 1019.50   42.10
   0   6  -2  110.29    5.50
   0   6  -3  106.99    5.40
   0  -6   4   32.60    3.00
   0   6  -5  107.99    7.30
   0   6  -6 1844.42   74.19
   0   6  -6 1742.73   74.19
   0   6  -7   33.50    7.70
   0   6  -7   36.80    4.00
   0   6  -7   37.40    4.10
   0   6  -7   34.80    3.80
   0   6  -7   31.70    4.30
   0   6  -7   32.20    3.60
   0   6  -8  811.42   38.70
   0   6  -8  893.71   38.60
   0   6  -8  934.21   38.50
   0   6  -8  963.70   41.20
   0   6  -8  899.71   38.80
   0   6  -8  958.70   38.50
   0   6  -9    2.80    3.00
   0   6  -9    1.80    3.40
   0   6  -9    2.90    2.60
   0   6  -9    5.10    3.40
   0   6 -10   36.00    4.10
   0   6 -10   40.10    3.50
   0   6 -10   35.90    3.60
   0  -7 -10   -1.40    2.30
   0  -7  -9   -0.70    2.60
   0  -7  -9    2.20    2.70
   0  -7  -9    0.60    2.70
   0  -7  -8   -1.80    2.80
   0  -7  -8    0.70    2.80
   0  -7  -8    3.00    3.00
   0  -7  -7   -0.10    2.70
   0  -7  -7   -0.60    2.70
   0  -7  -7   -1.80    4.10
   0  -7  -6   -1.80    2.40
   0  -7  -6   -3.20    2.30
   0  -7  -5   -0.90    2.00
   0  -7  -4    0.50    3.50
   0  -7  -3   -0.30    3.20
   0  -7  -2   -0.70    2.70
   0  -7  -1   -0.30    2.40
   0   7   0   -0.50    1.70
   0   7  -1   -0.40    1.60
   0   7  -2    0.90    1.70
   0   7  -3   -0.50    1.60
   0  -7   4   -0.20    1.80
   0   7  -4    2.00    1.60
   0  -7   5   -0.70    1.90
   0   7  -6    0.50    2.30
   0   7  -7   -2.90    2.40
   0   7  -7   -4.90    5.60
   0   7  -7    5.40    3.50
   0   7  -7    0.80    3.10
   0   7  -7    4.60    2.90
   0   7  -8    1.40    2.60
   0   7  -8   -0.40    3.20
   0   7  -8    7.20    3.60
   0   7  -8   -7.50    5.80
   0   7  -8   -1.30    2.80
   0   7  -9   -2.10    2.50
   0   7  -9   -2.40    3.30
   0   7  -9    1.60    3.00
   0   7  -9    3.80    3.30
   0   7 -10    2.70    3.00
   0   7 -10    1.80    2.30
   0  -8 -10   10.20    2.50
   0  -8  -9   64.09    5.50
   0  -8  -9   78.99    5.50
   0  -8  -8    1.10    2.80
   0  -8  -8    2.20    3.00
   0  -8  -7  887.61   38.40
   0  -8  -7  913.11   38.20
   0  -8  -6   79.79    6.10
   0  -8  -6   97.89    5.90
   0  -8  -5  225.18   10.00
   0  -8  -5  236.08   11.00
   0  -8  -4  578.44   26.70
   0  -8  -3  293.27   14.90
   0  -8  -2 1173.68   49.90
   0  -8  -1 3891.71  160.08
   0   8   0  140.09    7.10
   0   8  -1 3860.31  157.98
   0   8  -2 1051.29   43.60
   0   8  -3  291.97   12.90
   0  -8   4  602.94   25.90
   0  -8   5  221.18   10.70
   0   8  -6   81.09    6.70
   0   8  -6   81.19    8.10
   0   8  -6   88.79    6.20
   0   8  -6   86.89    5.70
   0   8  -7  869.11   36.60
   0   8  -7  825.62   36.30
   0   8  -7  858.61   39.10
   0   8  -7  858.11   36.40
   0   8  -7  889.71   36.80
   0   8  -8    4.30    3.50
   0   8  -8    1.50    3.00
   0   8  -8    2.60    3.40
   0   8  -8    3.60    2.70
   0   8  -8    1.50    6.10
   0   8  -9   78.59    5.70
   0   8  -9   78.89    6.40
   0   8  -9   87.79    6.20
   0   8 -10    9.70    3.00
   0   8 -10    5.20    2.30
   0  -9 -10    4.30    2.30
   0  -9  -9   -2.10    2.50
   0  -9  -9    2.00    2.60
   0  -9  -8    0.20    2.70
   0  -9  -8    1.00    2.80
   0  -9  -7    6.10    2.80
   0  -9  -7   -2.20    2.50
   0  -9  -6   -2.10    2.20
   0  -9  -6   -0.40    2.40
   0  -9  -5    0.20    2.00
   0  -9  -5   -0.70    1.20
   0  -9  -3   -1.20    3.40
   0  -9  -2   -0.10    3.10
   0  -9  -1   -2.10    2.70
   0   9   0    2.70    2.10
   0   9  -1   -2.30    1.80
   0   9  -2   -0.40    1.80
   0   9  -3   -0.50    1.80
   0  -9   4   -0.30    1.90
   0  -9   5    0.40    3.10
   0   9  -6   -2.80    5.40
   0   9  -6   -1.60    3.10
   0   9  -6   -0.40    2.60
   0   9  -6    2.00    2.30
   0   9  -7    3.20    2.60
   0   9  -7    6.60    6.00
   0   9  -7    2.30    3.30
   0   9  -7    1.90    3.40
   0   9  -7   -5.10    2.70
   0   9  -8    3.20    6.10
   0   9  -8   -1.30    3.70
   0   9  -8    0.60    2.60
   0   9  -8    3.80    3.40
   0   9  -8    2.40    3.00
   0   9  -9   -3.00    2.80
   0   9  -9    0.50    3.10
   0   9  -9    1.20    2.40
   0   9 -10    0.30    2.00
   0   9 -10    0.60    2.70
   0 -10  -9  240.48   11.40
   0 -10  -8   48.70    4.30
   0 -10  -7  153.28    8.40
   0 -10  -6  746.23   30.80
   0 -10  -6  651.73   29.90
   0  10   6  771.52   30.90
   0 -10  -5   86.99    4.70
   0 -10  -5   94.29    5.60
   0 -10  -4  215.18    9.60
   0 -10  -3    4.90    3.90
   0 -10  -2  627.84   28.40
   0 -10  -1  144.99    8.80
   0 -10   0 9537.05  390.26
   0  10  -1  138.79    7.10
   0  10  -2  544.05   23.20
   0 -10   4  240.18   11.30
   0  10  -4  220.88   10.30
   0  10  -5   75.59    5.20
   0  10  -6  684.63   28.80
   0  10  -6  621.44   28.30
   0  10  -6  691.53   31.30
   0  10  -6  667.33   28.40
   0  10  -7  141.99    7.80
   0  10  -7  138.39   12.60
   0  10  -7  143.69    8.00
   0  10  -7  129.59    8.50
   0  10  -8   45.70    4.10
   0  10  -8   50.49    4.80
   0  10  -8   50.69    4.30
   0  10  -8   53.99    7.80
   0  10  -9  259.97   11.90
   0  10  -9  248.68   12.40
   0  10  -9  263.67   15.50
   0  10 -10   69.59    4.50
   0  10 -10   65.89    5.20
   0 -11  -9    1.70    2.40
   0 -11  -8   -0.20    2.60
   0 -11  -7    4.70    2.70
   0 -11  -6   -2.90    1.20
   0 -11  -6   -2.50    2.30
   0  11   6   -1.20    2.70
   0 -11  -5    2.20    2.30
   0 -11  -5   -0.10    1.30
   0 -11  -5    2.30    1.50
   0  11   5   -2.40    2.40
   0 -11  -4    0.90    1.40
   0 -11  -4    0.10    1.80
   0 -11  -3   -1.80    1.20
   0 -11  -2    2.70    3.40
   0 -11  -1   -1.10    2.80
   0 -11   0   -0.80    2.40
   0 -11   3    0.00    2.20
   0  11  -4    1.90    1.50
   0  11  -5    0.90    5.40
   0  11  -6   -0.10    5.50
   0  11  -6    3.60    2.70
   0  11  -6   -4.70    3.10
   0  11  -6    3.10    2.40
   0  11  -7    0.10    2.80
   0  11  -7   -2.60    5.90
   0  11  -7   -1.20    3.20
   0  11  -7    2.80    2.50
   0  11  -8   -3.40    5.70
   0  11  -8    1.60    3.20
   0  11  -8   -1.10    2.90
   0  11  -8   -0.50    2.40
   0  11  -9   -1.20    2.20
   0  11  -9    1.10    5.30
   0  11  -9   -3.20    2.80
   0  11 -10   -2.80    2.50
   0 -12  -9  223.18   10.50
   0 -12  -8   13.00    2.90
   0 -12  -7  620.84   27.00
   0  12   7  625.14   27.20
   0 -12  -6   72.99    5.50
   0 -12  -6   73.19    4.30
   0 -12  -6   78.79    4.40
   0  12   6   87.99    6.00
   0 -12  -5  228.08   10.80
   0 -12  -5  211.98    9.80
   0 -12  -5  221.68   10.00
   0  12   5  220.68   10.90
   0 -12  -4    3.60    2.10
   0 -12  -4    5.60    1.70
   0  12   4    0.40    2.40
   0 -12  -3    5.50    1.50
   0 -12  -1 1789.02   78.59
   0 -12   0  802.22   35.10
   0  12  -2   36.80    2.90
   0 -12   3    5.50    2.90
   0  12  -3    4.30    1.80
   0  12  -4    5.60    1.80
   0  12  -5  211.68   14.00
   0  12  -5  195.28   10.40
   0  12  -6   75.09    6.30
   0  12  -6   84.29    8.90
   0  12  -6   76.49    5.50
   0  12  -7  604.34   25.70
   0  12  -7  584.14   25.20
   0  12  -7  556.44   25.10
   0  12  -7  607.04   28.90
   0  12  -8    9.80    3.40
   0  12  -8    8.30    5.90
   0  12  -8    8.80    2.60
   0  12  -9  263.57   14.10
   0  12  -9  232.48   11.60
   0  12  -9  244.58   11.20
   0 -13  -9   -0.10    2.10
   0 -13  -8    3.50    2.50
   0 -13  -8   -1.90    1.30
   0 -13  -7    0.20    1.50
   0 -13  -7    0.50    2.50
   0  13   7    1.30    2.80
   0 -13  -6   -0.50    1.50
   0 -13  -6   -0.50    2.40
   0 -13  -6    1.30    1.50
   0  13   6   -0.90    2.60
   0 -13  -5    0.50    1.60
   0 -13  -5   -0.40    1.40
   0 -13  -5    2.10    2.40
   0  13   5    1.50    2.70
   0 -13  -4    0.50    1.40
   0 -13  -4   -0.10    1.60
   0 -13  -4   -0.90    2.00
   0  13   4   -1.60    2.40
   0 -13  -3    0.10    1.50
   0 -13  -3   -0.90    1.70
   0  13   3    0.80    2.30
   0 -13  -2    0.40    1.50
   0  13  -1    0.70    1.90
   0 -13   2   -2.20    2.10
   0  13  -2    0.70    1.70
   0  13  -3    3.00    1.80
   0  13  -4   -1.20    1.60
   0  13  -5    3.60    5.40
   0  13  -6   -0.80    5.50
   0  13  -6   -2.00    3.10
   0  13  -7   -2.70    3.00
   0  13  -7    4.20    6.00
   0  13  -8   -2.40    3.00
   0  13  -8   -2.10    2.10
   0  13  -8   -4.00    5.20
   0  13  -9    0.00    2.70
   0  13  -9   -3.00    1.90
   0 -14  -9   78.59    5.20
   0 -14  -8   92.89    6.10
   0 -14  -8  106.39    5.00
   0 -14  -7  377.66   16.50
   0 -14  -7  377.36   17.40
   0  14   7  402.86   17.50
   0 -14  -6  198.98    9.00
   0 -14  -6  192.48   10.00
   0 -14  -6  187.18    9.00
   0  14   6  215.78   10.50
   0 -14  -5   31.80    2.60
   0 -14  -5   32.40    2.80
   0 -14  -5   30.30    3.40
   0  14   5   31.70    3.70
   0 -14  -4   59.89    4.70
   0 -14  -4   64.99    4.20
   0 -14  -4   61.09    3.90
   0  14   4   53.39    4.60
   0 -14  -3   11.60    2.30
   0 -14  -3    8.90    2.00
   0 -14  -3   10.30    1.70
   0  14   3   11.10    2.90
   0 -14  -2  910.51   37.40
   0  14   2  880.71   37.80
   0 -14  -1  773.52   32.00
   0  14   1  750.62   32.20
   0 -14   0   27.70    3.00
   0  14   0   29.40    3.10
   0  14  -1  866.81   36.40
   0  14  -2  962.50   40.20
   0  14  -3    6.50    2.10
   0  14  -4   63.59    8.20
   0  14  -4   52.69    3.70
   0  14  -5   39.90    6.80
   0  14  -5   32.30    2.80
   0  14  -6  194.78   13.70
   0  14  -7  351.26   16.20
   0  14  -7  351.56   19.00
   0  14  -8   97.49    6.40
   0  14  -8   84.49    7.90
   0  14  -9   67.59    5.00
   0 -15  -8   -0.80    2.10
   0 -15  -8    1.30    1.20
   0 -15  -7   -2.50    2.30
   0 -15  -7   -1.70    1.40
   0  15   7   -1.70    2.70
   0 -15  -6    4.40    1.60
   0 -15  -6    0.30    1.50
   0 -15  -6   -1.10    2.30
   0  15   6   -0.40    2.90
   0 -15  -5   -0.40    1.50
   0 -15  -5   -2.80    2.10
   0 -15  -5   -3.20    1.60
   0  15   5    2.40    2.90
   0 -15  -4   -0.10    2.10
   0 -15  -4   -0.50    1.70
   0 -15  -4    0.30    1.60
   0  15   4   -0.70    2.70
   0 -15  -3    0.10    1.50
   0 -15  -3   -0.20    1.60
   0 -15  -3   -2.40    2.00
   0  15   3   -2.90    2.50
   0 -15  -2   -2.20    1.40
   0 -15  -2   -1.30    1.60
   0  15   2   -1.10    2.40
   0 -15  -1   -1.90    1.50
   0  15   1   -3.00    2.20
   0  15   1   -1.40    2.30
   0  15   0   -2.90    2.20
   0  15   0    3.80    2.30
   0  15  -1   -0.30    2.10
   0  15  -1    0.40    2.40
   0  15  -2   -0.90    2.00
   0  15  -3    1.50    2.10
   0  15  -4    3.00    1.90
   0  15  -4    4.30    6.10
   0  15  -5   -1.10    5.10
   0  15  -5   -2.70    1.70
   0  15  -6   -6.10    5.10
   0  15  -7    0.40    5.10
   0  15  -8    2.40    4.30
   0  15  -8   -5.50    2.60
   0 -16  -8  571.14   24.50
   0 -16  -8  583.14   24.00
   0 -16  -7   14.40    1.80
   0 -16  -7   13.00    2.50
   0  16   7   10.60    3.00
   0 -16  -6  933.21   39.60
   0 -16  -6  905.01   39.00
   0 -16  -6  961.20   39.00
   0  16   6  958.60   39.90
   0 -16  -5  689.43   28.60
   0 -16  -5  661.03   29.30
   0 -16  -5  682.13   28.80
   0  16   5  700.13   29.60
   0 -16  -4   66.29    4.70
   0 -16  -4   68.19    5.00
   0 -16  -4   69.89    4.20
   0  16   4   74.29    5.90
   0 -16  -3    7.00    2.00
   0 -16  -3    6.30    1.70
   0  16   3    5.60    2.80
   0 -16  -2  136.59    7.00
   0 -16  -2  141.79    6.70
   0  16   2  138.69    8.00
   0 -16  -1   19.40    1.90
   0 -16  -1   13.30    2.10
   0  16   1   14.60    2.90
   0  16   1   17.40    3.00
   0  16   0  572.84   25.30
   0  16   0  592.54   25.10
   0  16  -1   20.80    3.00
   0  16  -1   15.40    2.80
   0  16  -2  143.69    7.80
   0  16  -3    1.40    2.20
   0  16  -4   71.09    4.70
   0  16  -4   63.19    7.80
   0  16  -5  644.94   29.30
   0  16  -5  602.14   26.10
   0  16  -6  877.11   39.30
   0  16  -7    8.40    5.00
   0  16  -8  542.65   24.40
   0 -17  -8    3.90    1.10
   0 -17  -7    0.40    2.00
   0 -17  -7   -1.10    1.30
   0  17   7   -0.30    2.50
   0 -17  -6    1.10    1.50
   0 -17  -6   -1.10    1.40
   0 -17  -6    2.50    2.20
   0  17   6    3.90    2.90
   0 -17  -5   -2.30    2.00
   0 -17  -5   -0.40    1.50
   0 -17  -5   -0.50    1.70
   0  17   5    0.70    2.80
   0 -17  -4    1.40    1.60
   0 -17  -4    0.40    1.80
   0 -17  -4   -1.00    2.20
   0  17   4   -1.20    2.80
   0 -17  -3    1.10    1.50
   0 -17  -3    0.30    1.90
   0  17   3   -4.00    2.60
   0 -17  -2    1.30    1.80
   0 -17  -2   -0.90    1.50
   0  17   2    2.00    2.70
   0 -17  -1    0.10    1.70
   0  17   1    1.40    2.60
   0  17   1   -2.60    2.40
   0  17   0   -1.20    2.40
   0  17   0   -0.30    2.60
   0  17  -1   -1.20    2.30
   0  17  -1   -3.60    2.40
   0  17  -2    0.40    2.30
   0  17  -3   -1.70    2.10
   0  17  -4    3.30    5.20
   0  17  -4   -0.60    1.90
   0  17  -5   -1.30    1.60
   0  17  -5    6.10    4.90
   0  17  -6    2.80    4.80
   0  17  -7   -1.30    4.10
   0  17  -8    2.30    3.90
   0 -18  -7  587.14   25.50
   0 -18  -7  617.84   25.10
   0  18   7  604.54   25.70
   0 -18  -6   87.99    4.80
   0 -18  -6   87.09    5.40
   0 -18  -6   86.09    4.70
   0  18   6   89.69    6.30
   0 -18  -5  184.08    8.80
   0 -18  -5  177.58    9.00
   0 -18  -5  177.58    8.40
   0  18   5  196.58    9.90
   0 -18  -4  469.15   20.70
   0 -18  -4  498.55   20.40
   0  18   4  469.75   21.40
   0 -18  -3   41.00    3.40
   0 -18  -3   36.60    2.90
   0  18   3   44.50    4.40
   0 -18  -2  102.49    5.80
   0 -18  -2   94.49    5.10
   0  18   2   96.89    6.80
   0 -18  -1 1400.86   58.19
   0  18   1 1402.96   58.59
   0  18   1 1396.66   58.39
   0  18   0    3.00    2.50
   0  18   0    7.30    1.90
   0  18   0    6.60    2.70
   0  18  -1 1342.07   58.59
   0  18  -1 1461.15   58.39
   0  18  -2   86.29    6.00
   0  18  -3   39.70    3.50
   0  18  -4  429.96   21.60
   0  18  -4  436.86   18.80
   0  18  -5  176.18   11.90
   0  18  -6   87.29    7.50
   0  18  -7  559.74   25.10
   0 -19  -7   -0.30    1.10
   0 -19  -6    1.10    1.30
   0 -19  -6   -1.60    1.30
   0 -19  -6    2.90    2.80
   0  19   6    3.40    2.60
   0 -19  -5    1.60    1.50
   0 -19  -5    3.20    1.70
   0  19   5    0.70    2.80
   0 -19  -4    0.40    1.50
   0 -19  -4    0.60    1.80
   0  19   4    0.00    2.90
   0 -19  -3   -2.00    1.50
   0 -19  -3   -1.20    1.90
   0  19   3   -3.10    2.70
   0 -19  -2   -1.30    1.80
   0 -19  -2   -2.10    1.40
   0  19   2   -0.10    2.60
   0 -19  -1   -0.70    1.90
   0  19   1    0.30    2.50
   0  19   1    0.00    2.50
   0  19   0    2.50    2.60
   0  19   0   -0.40    1.70
   0  19   0    1.40    2.50
   0  19  -1   -0.70    2.40
   0  19  -1    2.50    1.80
   0  19  -2    2.20    2.30
   0  19  -3   -1.20    2.20
   0  19  -4    2.70    4.90
   0  19  -4   -4.50    1.80
   0  19  -5    0.00    4.40
   0  19  -6    6.20    4.00
   0  19  -6    0.40    1.30
   0 -20  -6  463.25   19.50
   0  20   6  467.95   20.20
   0 -20  -5   38.50    2.60
   0 -20  -5   37.40    2.90
   0  20   5   39.20    3.90
   0 -20  -4  362.86   15.40
   0 -20  -4  346.17   15.80
   0  20   4  372.66   16.50
   0 -20  -3   34.90    2.60
   0 -20  -3   37.10    3.20
   0  20   3   41.10    4.20
   0 -20  -2  133.79    7.00
   0  20   2  131.49    8.00
   0 -20  -1  234.38   12.40
   0  20   1  249.68   11.70
   0  20   1  235.38   11.90
   0  20   0  549.35   25.40
   0  20   0  649.34   25.90
   0  20   0  594.24   26.10
   0  20  -1  243.88   11.90
   0  20  -1  252.87   11.20
   0  20  -2  129.69    6.60
   0  20  -2  124.79    7.20
   0  20  -3   32.50    3.10
   0  20  -3   38.60    6.00
   0  20  -3   26.90    2.50
   0  20  -4  336.17   14.40
   0  20  -4  336.37   14.60
   0  20  -4  323.97   16.90
   0  20  -5   38.60    6.20
   0  20  -5   34.30    2.50
   0  20  -6  461.25   19.30
   0 -21  -6    1.20    1.00
   0 -21  -5    1.50    1.50
   0 -21  -5    0.70    1.30
   0  21   5    1.40    2.40
   0 -21  -4   -1.80    1.60
   0 -21  -4   -3.10    1.30
   0  21   4   -3.20    2.50
   0 -21  -3    0.70    1.80
   0  21   3   -1.00    2.60
   0 -21  -2    0.30    1.80
   0  21   2    0.70    2.60
   0  21   1   -3.10    2.40
   0  21   1   -4.10    2.40
   0  21   0   -0.70    2.40
   0  21   0    1.10    2.40
   0  21  -1   -1.80    1.50
   0  21  -1    2.90    2.40
   0  21  -2    0.80    1.70
   0  21  -2   -2.40    2.20
   0  21  -3   -4.40    1.90
   0  21  -3   -3.20    1.50
   0  21  -3   -3.90    6.40
   0  21  -4   -1.00    1.40
   0  21  -4   -1.60    1.60
   0  21  -5    3.10    1.40
   0  21  -6    0.80    1.20
   0 -22  -5   52.39    3.10
   0  22   5   68.69    4.50
   0 -22  -4   26.00    2.40
   0  22   4   26.00    3.10
   0 -22  -3    4.90    1.80
   0  22   3    3.60    2.50
   0 -22  -2  187.48    9.00
   0  22   2  187.68    9.60
   0  22   1   34.60    3.80
   0  22   1   56.79    4.30
   0  22   0 2055.89   85.09
   0  22   0 2057.49   84.99
   0  22  -1   41.20    3.70
   0  22  -1   53.89    3.50
   0  22  -2  178.18    9.10
   0  22  -2  194.48    8.60
   0  22  -3    3.60    1.50
   0  22  -3    1.30    1.90
   0  22  -4   24.70    2.30
   0  22  -4   22.70    2.00
   0  22  -5   56.59    3.30
   0  23   4   -1.10    2.10
   0 -23  -3    0.50    1.60
   0  23   3   -3.20    2.20
   0 -23  -2   -2.00    1.70
   0  23   2    0.00    2.30
   0  23   1    2.40    2.30
   0  23   0    2.00    2.10
   0  23  -1    0.60    2.00
   0  23  -2   -1.20    1.80
   0  23  -2   -2.70    1.30
   0  23  -3    2.10    1.30
   0  23  -3   -2.50    1.60
   0  23  -4   -0.20    1.20
   0  24   2  100.29    5.80
   0  24   1  235.58   11.00
   0  24   0  158.28    9.10
   0  24  -1  224.48   10.40
   0  24  -3   -0.50    1.60
  -1  24  -3  365.16   15.70
  -1  24  -1  113.19    6.60
  -1  24   1  145.89    7.50
  -1  24   2   73.09    5.00
  -1  23  -4  133.29    6.10
  -1  23  -3    6.90    1.80
  -1  23  -3    8.90    1.50
  -1  23  -2   80.89    4.90
  -1  23  -2   79.29    4.30
  -1  23  -1   69.39    4.80
  -1  23   0    2.20    2.50
  -1  23   0   -2.80    1.90
  -1  23   1   76.19    5.50
  -1  23   2   81.09    5.60
   1 -23  -2   88.89    5.00
  -1  23   3   12.40    2.60
   1 -23  -3   10.00    1.90
  -1  23   4  146.99    7.50
  -1  22  -5    0.50    1.20
  -1  22  -4  254.67   11.90
  -1  22  -4  258.47   11.20
  -1  22  -3   13.90    1.80
  -1  22  -3   16.60    2.30
  -1  22  -2  472.15   19.60
  -1  22  -2  456.25   20.10
  -1  22  -1    0.70    1.50
  -1  22  -1    0.00    2.20
  -1  22   0    4.30    2.70
  -1  22   0   -2.40    2.10
  -1  22   1   -6.40    2.20
  -1  22   1    1.00    2.50
  -1  22   2  454.15   20.00
   1 -22  -2  444.26   19.40
  -1  22   3   15.40    3.00
   1 -22  -3   16.10    2.20
  -1  22   4  249.18   11.80
   1 -22  -4  258.77   11.30
  -1  22   5    2.70    2.20
   1 -22  -5   -1.60    1.10
  -1  21  -6   41.60    2.70
  -1  21  -5  157.78    7.20
  -1  21  -4   24.90    2.40
  -1  21  -4   25.30    2.20
  -1  21  -3  287.57   12.90
  -1  21  -3  281.07   12.40
  -1  21  -2    1.30    1.60
  -1  21  -2   -1.60    2.10
  -1  21  -1   86.79    6.10
  -1  21  -1  101.89    5.30
  -1  21   0    0.70    2.60
  -1  21   0    0.10    2.40
  -1  21   1   84.09    6.10
  -1  21   1   83.79    6.00
  -1  21   2    1.20    2.60
   1 -21  -2    1.20    1.80
  -1  21   3  296.97   13.80
   1 -21  -3  288.37   13.20
  -1  21   4   24.90    3.40
   1 -21  -4   22.80    2.10
   1 -21  -4   26.20    2.50
  -1  21   5  172.58    8.50
   1 -21  -5  160.88    7.30
   1 -21  -5  158.48    7.60
   1 -21  -6   36.40    2.40
  -1  20  -6   10.00    1.50
  -1  20  -5  124.49    6.10
  -1  20  -4   17.60    2.10
  -1  20  -4   19.50    2.40
  -1  20  -3  343.07   14.60
  -1  20  -3  328.47   15.00
  -1  20  -2  442.86   18.70
  -1  20  -2  429.16   19.20
  -1  20  -1  245.78   13.00
  -1  20  -1  281.87   12.70
  -1  20  -1  274.47   11.90
  -1  20   0    1.80    2.70
  -1  20   0    0.10    2.40
  -1  20   0   -1.10    2.00
  -1  20   1  261.87   12.80
  -1  20   1  241.38   12.60
   1 -20  -1  306.97   14.30
  -1  20   2  419.66   19.20
   1 -20  -2  425.16   18.50
  -1  20   3  375.36   17.50
   1 -20  -3  382.66   16.30
   1 -20  -3  383.16   16.80
  -1  20   4   28.00    3.60
   1 -20  -4   26.80    2.70
   1 -20  -4   27.20    2.30
  -1  20   5  124.69    7.40
   1 -20  -5  124.79    6.40
   1 -20  -5  130.59    6.10
  -1  20   6   13.20    2.70
   1 -20  -6   12.10    1.50
  -1  19  -6  114.19    5.60
  -1  19  -5   67.09    4.20
  -1  19  -4  244.88   11.10
  -1  19  -4  251.77   11.40
  -1  19  -3   -1.40    2.00
  -1  19  -2  256.17   12.20
  -1  19  -2  258.47   11.50
  -1  19  -1   63.39    4.30
  -1  19  -1   56.39    4.80
  -1  19  -1   56.29    4.40
  -1  19   0    4.90    2.70
  -1  19   0    1.30    1.70
  -1  19   0   -1.10    2.40
  -1  19   1   51.89    4.40
  -1  19   1   65.19    5.10
   1 -19  -1   61.29    4.30
  -1  19   2  285.77   13.30
   1 -19  -2  283.07   12.60
   1 -19  -2  252.77   11.90
  -1  19   3    5.50    3.00
   1 -19  -3    2.90    1.70
   1 -19  -3    0.60    1.90
  -1  19   4  254.07   12.50
   1 -19  -4  256.47   11.20
   1 -19  -4  249.08   11.60
  -1  19   5   78.99    6.00
   1 -19  -5   74.19    4.30
   1 -19  -5   73.69    4.60
  -1  19   6  129.79    7.10
   1 -19  -6  113.09    5.70
   1 -19  -6  118.69    5.90
   1 -19  -7   64.09    3.40
  -1  18  -6   62.29    3.80
  -1  18  -5  350.06   18.40
  -1  18  -4  198.08    9.20
  -1  18  -4  181.58   12.50
  -1  18  -3   52.99    4.00
  -1  18  -2   70.99    5.50
  -1  18  -1    6.90    2.70
  -1  18  -1    5.70    2.90
  -1  18  -1    9.20    2.00
  -1  18   0    0.50    2.30
  -1  18   0    3.90    2.60
  -1  18   0    0.50    1.70
  -1  18   1    2.30    2.80
  -1  18   1    0.20    2.40
   1 -18  -1    8.20    2.10
  -1  18   2   92.19    6.40
   1 -18  -2   81.99    4.70
   1 -18  -2   78.89    5.30
  -1  18   3   53.69    4.80
   1 -18  -3   64.69    3.80
   1 -18  -3   50.79    3.90
  -1  18   4  219.98   11.10
   1 -18  -4  212.38    9.70
   1 -18  -4  205.98   10.00
  -1  18   5  440.56   19.30
   1 -18  -5  424.56   18.20
   1 -18  -5  417.76   18.40
  -1  18   6   67.89    5.60
   1 -18  -6   67.59    4.00
   1 -18  -6   66.99    4.10
   1 -18  -6   66.89    4.60
  -1  18   7    5.10    2.40
   1 -18  -7    3.30    1.30
   1 -18  -7    4.30    2.00
  -1  17  -6    0.70    4.60
  -1  17  -5  512.25   24.50
  -1  17  -5  518.55   21.90
  -1  17  -4    5.40    2.00
  -1  17  -4    9.40    5.30
  -1  17  -3    3.40    2.30
  -1  17  -2   30.10    3.30
  -1  17  -1  154.68    9.00
  -1  17  -1  183.48    8.80
  -1  17   0    3.00    2.50
  -1  17   0   -1.30    2.30
  -1  17   0   -0.50    1.70
  -1  17   1  188.68    9.50
  -1  17   1  162.98    9.30
   1 -17  -1  183.98    8.80
  -1  17   2   24.80    3.60
   1 -17  -2   31.90    2.50
   1 -17  -2   31.00    3.00
  -1  17   3    5.80    2.90
   1 -17  -3    5.10    1.60
   1 -17  -3    3.30    2.00
  -1  17   4   10.30    3.10
   1 -17  -4    4.30    1.70
   1 -17  -4    8.30    2.10
  -1  17   5  580.44   24.80
   1 -17  -5  550.54   24.00
   1 -17  -5  580.34   23.80
   1 -17  -5  543.55   24.30
  -1  17   6    7.20    3.10
   1 -17  -6    5.60    1.60
   1 -17  -6    2.60    1.60
   1 -17  -6   -0.10    2.20
  -1  17   7   66.49    5.20
   1 -17  -7   67.69    4.60
   1 -17  -7   70.49    3.90
   1 -17  -8    9.50    1.30
  -1  16  -7   66.69    6.60
  -1  16  -6   94.19    8.30
  -1  16  -5   75.99    4.60
  -1  16  -5   73.19    7.40
  -1  16  -4  327.67   14.20
  -1  16  -4  305.17   17.30
  -1  16  -3   63.59    4.90
  -1  16  -2  146.99    7.70
  -1  16  -1  126.19    7.40
  -1  16  -1  128.99    7.10
  -1  16   0    4.20    2.60
  -1  16   0    1.40    2.40
  -1  16   1  123.49    7.20
  -1  16   1  125.89    7.30
   1 -16  -1  130.99    6.10
   1 -16  -1  124.09    6.50
  -1  16   2  152.08    8.40
   1 -16  -2  155.88    7.20
   1 -16  -2  147.79    7.60
  -1  16   3   64.19    5.00
   1 -16  -3   70.99    4.60
   1 -16  -3   64.79    4.00
  -1  16   4  332.77   15.90
   1 -16  -4  352.96   14.90
   1 -16  -4  331.77   15.60
   1 -16  -4  358.56   15.30
  -1  16   5   77.79    6.10
   1 -16  -5   76.29    5.50
   1 -16  -5   74.89    4.40
   1 -16  -5   78.79    4.70
  -1  16   6  104.69    6.80
   1 -16  -6   93.19    5.30
   1 -16  -6   97.19    6.20
   1 -16  -6   99.09    5.20
  -1  16   7   64.39    5.40
   1 -16  -7   69.49    4.00
   1 -16  -7   66.79    4.80
   1 -16  -8  176.28    7.60
   1 -16  -8  164.58    8.20
  -1  15  -8  272.67   14.20
  -1  15  -8  277.17   12.70
  -1  15  -7    2.70    4.90
  -1  15  -6    3.80    5.10
  -1  15  -5  235.18   13.80
  -1  15  -5  223.98   10.40
  -1  15  -4  198.88    9.40
  -1  15  -4  194.98   13.20
  -1  15  -3  163.08    8.20
  -1  15  -2  487.85   21.10
  -1  15  -1   21.30    2.70
  -1  15  -1   20.40    3.10
  -1  15   0    4.40    2.20
  -1  15   0    0.10    2.20
  -1  15   1   18.10    3.00
  -1  15   1   20.70    2.80
   1 -15  -1   15.90    2.00
  -1  15   2  480.25   20.50
   1 -15  -2  468.35   19.90
   1 -15  -2  443.56   19.60
  -1  15   3  170.18    8.80
   1 -15  -3  157.38    7.60
   1 -15  -3  160.88    7.90
  -1  15   4  215.98   11.20
   1 -15  -4  211.88   10.80
   1 -15  -4  238.48   10.50
   1 -15  -4  231.38   10.10
  -1  15   5  252.57   12.10
   1 -15  -5  240.08   11.70
   1 -15  -5  246.48   11.20
   1 -15  -5  248.58   11.00
  -1  15   6    7.20    3.00
   1 -15  -6    3.80    1.70
   1 -15  -6    5.10    1.60
   1 -15  -6    2.60    2.40
  -1  15   7    1.80    2.70
   1 -15  -7    0.00    1.40
   1 -15  -7   -0.20    2.20
   1 -15  -8  307.17   12.80
   1 -15  -8  290.97   13.40
  -1  14  -9   57.99    4.30
  -1  14  -8   64.49    6.60
  -1  14  -8   66.09    4.90
  -1  14  -7   26.50    5.90
  -1  14  -7   26.30    3.90
  -1  14  -6  258.17   15.40
  -1  14  -5  311.67   16.80
  -1  14  -5  304.87   13.50
  -1  14  -4   10.00    6.00
  -1  14  -4   19.30    2.40
  -1  14  -3 1332.47   55.19
  -1  14  -2  457.75   19.80
  -1  14  -1  367.16   16.20
  -1  14   0    0.20    2.00
   1 -14   0    0.10    1.80
  -1  14   1  340.17   15.00
   1 -14  -1  326.97   14.50
  -1  14   2  432.56   19.30
   1 -14  -2  440.56   18.80
  -1  14   3 1389.06   57.79
   1 -14  -3 1368.36   56.99
   1 -14  -3 1395.56   57.29
  -1  14   4   19.20    3.30
   1 -14  -4   24.60    2.20
   1 -14  -4   22.10    2.90
   1 -14  -4   23.00    2.60
  -1  14   5  325.57   15.00
   1 -14  -5  314.17   14.70
   1 -14  -5  326.57   14.10
   1 -14  -5  313.67   13.90
  -1  14   6  286.57   13.30
   1 -14  -6  267.47   12.10
   1 -14  -6  281.67   13.00
   1 -14  -6  267.67   12.10
  -1  14   7   33.90    3.70
   1 -14  -7   23.20    3.10
   1 -14  -7   26.20    2.30
   1 -14  -8   65.09    4.80
   1 -14  -8   68.89    3.80
   1 -14  -9   67.09    4.90
  -1  13  -9    8.50    2.20
  -1  13  -9   11.20    2.90
  -1  13  -8   40.40    6.20
  -1  13  -8   37.60    3.40
  -1  13  -8   35.60    4.10
  -1  13  -7  310.47   14.40
  -1  13  -7  314.67   17.20
  -1  13  -7  282.37   13.70
  -1  13  -6  262.87   15.50
  -1  13  -6  250.07   12.50
  -1  13  -5   54.79    7.10
  -1  13  -4  973.60   42.80
  -1  13  -4  957.60   40.10
  -1  13  -3  310.57   13.70
  -1  13  -2  820.02   34.80
   1 -13   2  845.82   35.80
  -1  13  -1  458.85   20.50
   1 -13   1  496.85   21.00
   1 -13   0   -1.20    1.60
   1 -13  -2  782.82   32.70
  -1  13   3  288.97   13.70
   1 -13  -3  290.47   13.50
   1 -13  -3  307.07   13.10
  -1  13   4 1011.00   43.30
   1 -13  -4 1103.79   42.90
   1 -13  -4  987.00   43.20
   1 -13  -4 1019.50   42.60
  -1  13   5   57.99    4.80
   1 -13  -5   59.69    5.00
   1 -13  -5   64.09    4.20
   1 -13  -5   63.59    3.90
  -1  13   6  290.77   13.50
   1 -13  -6  264.17   12.30
   1 -13  -6  282.37   12.30
   1 -13  -6  289.07   13.30
   1 -13  -7  322.37   14.80
   1 -13  -7  318.57   13.80
   1 -13  -8   36.50    2.70
   1 -13  -8   36.90    3.60
   1 -13  -9   11.90    2.30
  -1  12  -9   21.90    3.40
  -1  12  -9   19.80    2.70
  -1  12  -8   43.50    6.70
  -1  12  -8   50.39    4.00
  -1  12  -8   43.50    4.50
  -1  12  -7   -1.90    2.90
  -1  12  -7    3.30    3.30
  -1  12  -7    7.20    2.70
  -1  12  -7   -0.90    5.70
  -1  12  -6   26.00    6.20
  -1  12  -6   20.90    3.10
  -1  12  -6   19.40    3.80
  -1  12  -5  108.19    7.40
  -1  12  -5  130.79   10.30
  -1  12  -4  409.76   17.60
  -1  12  -3  298.77   13.20
  -1  12  -2 1664.53   69.69
   1 -12   2 1720.93   70.39
   1 -12   1   28.50    3.00
   1 -12   0    0.20    2.30
   1 -12   0    0.90    1.60
   1 -12  -3  302.67   13.20
  -1  12   4  423.36   19.10
   1 -12  -4  444.66   18.60
   1 -12  -4  437.76   19.10
  -1  12   5  141.49    8.00
   1 -12  -5  137.09    6.70
   1 -12  -5  141.29    6.90
   1 -12  -5  141.89    7.70
  -1  12   6   25.90    3.50
   1 -12  -6   19.60    2.10
   1 -12  -6   17.20    3.00
   1 -12  -6   21.70    2.10
   1 -12  -7    2.10    2.60
   1 -12  -8   45.50    4.00
   1 -12  -9   17.60    2.70
  -1  11 -10   -3.70    2.60
  -1  11  -9   75.19    5.20
  -1  11  -9   76.49    5.80
  -1  11  -8   11.50    3.20
  -1  11  -8   11.00    2.70
  -1  11  -8   13.20    5.90
  -1  11  -8   12.60    3.50
  -1  11  -7  153.38    8.50
  -1  11  -7  171.48   12.80
  -1  11  -7  155.18    8.50
  -1  11  -7  156.68    9.00
  -1  11  -6   -5.20    5.30
  -1  11  -6   -2.50    2.30
  -1  11  -6   -1.70    3.10
  -1  11  -5  599.24   26.30
  -1  11  -5  634.54   28.80
  -1  11  -4   14.50    1.90
  -1  11  -3 1219.18   53.69
   1 -11   3 1332.07   53.59
   1 -11   2   63.59    4.90
   1 -11   0    0.20    2.40
   1 -11  -1  666.03   29.60
   1 -11  -1  746.93   31.40
   1 -11  -2   70.59    7.30
   1 -11  -3 1225.78   50.59
   1 -11  -4   17.30    2.50
   1 -11  -4   12.60    1.80
  -1  11   5  691.03   28.90
   1 -11  -5  715.33   28.90
   1 -11  -5  617.84   28.00
   1 -11  -5  675.53   28.20
  -1  11   6    2.10    2.60
   1 -11  -6    2.20    2.50
   1 -11  -6    1.20    1.30
   1 -11  -7  173.58    9.20
   1 -11  -8   16.40    3.00
   1 -11  -9   65.89    4.80
  -1  10 -10   74.69    4.70
  -1  10 -10   73.19    5.40
  -1  10  -9   94.69    6.00
  -1  10  -9   90.49    6.20
  -1  10  -9   98.19    6.60
  -1  10  -8    3.20    3.00
  -1  10  -8   -2.80    5.60
  -1  10  -8   -4.50    2.40
  -1  10  -8    1.30    3.40
  -1  10  -7  231.48   11.00
  -1  10  -7  222.18   11.00
  -1  10  -7  215.78   14.80
  -1  10  -7  220.68   11.60
  -1  10  -6    4.60    2.60
  -1  10  -6    8.40    3.40
  -1  10  -6    9.60    2.90
  -1  10  -6   11.10    5.70
  -1  10  -5  130.59    7.20
  -1  10  -4  235.38   10.90
   1 -10   4  266.47   12.00
   1 -10   3  357.36   16.10
   1 -10   2  883.91   37.30
   1 -10  -1   18.20    3.40
   1 -10  -2 1021.60   44.40
   1 -10  -3  373.26   19.00
   1 -10  -4  247.88   10.90
  -1  10   5  130.69    7.40
   1 -10  -5  126.89    6.30
   1 -10  -5  137.59    7.30
  -1  10   6   10.00    3.00
   1 -10  -6    5.10    1.40
   1 -10  -6    6.80    2.60
   1 -10  -7  258.97   12.50
   1 -10  -8    3.50    2.70
   1 -10  -9   93.09    5.90
  -1   9 -10   30.00    3.60
  -1   9 -10   33.20    3.00
  -1   9  -9   93.49    6.40
  -1   9  -9   87.59    6.00
  -1   9  -9   84.29    6.50
  -1   9  -8  291.47   16.90
  -1   9  -8  269.37   13.80
  -1   9  -8  285.67   13.40
  -1   9  -8  290.07   13.40
  -1   9  -7   69.79    5.70
  -1   9  -7   73.19    8.20
  -1   9  -7   67.39    5.40
  -1   9  -7   65.59    5.50
  -1   9  -7   62.69    5.40
  -1   9  -6  124.09    7.10
  -1   9  -6  128.79    7.90
  -1   9  -6  119.39    7.70
  -1   9  -6  137.19   11.00
  -1   9  -6  112.69    7.20
   1  -9   4 1188.38   49.80
   1  -9   3  643.34   27.50
   1  -9  -1  372.46   17.50
   1  -9  -2 1170.38   50.09
   1  -9  -3  669.23   30.30
   1  -9  -5    7.60    2.30
   1  -9  -5    1.90    1.30
   1  -9  -6  117.99    7.20
   1  -9  -6  123.69    6.90
   1  -9  -7   73.09    5.70
   1  -9  -7   68.79    5.60
   1  -9  -8  260.37   13.00
   1  -9  -8  284.77   13.00
   1  -9  -9   85.09    5.70
   1  -9  -9   74.49    5.70
   1  -9 -10   33.50    3.10
  -1   8 -10   26.30    3.00
  -1   8 -10   27.60    3.60
  -1   8  -9   95.39    6.60
  -1   8  -9   90.69    6.10
  -1   8  -9   89.19    6.80
  -1   8  -8   -0.80    5.80
  -1   8  -8    6.00    2.80
  -1   8  -8   -1.30    3.50
  -1   8  -8    6.90    3.50
  -1   8  -8    0.40    3.00
  -1   8  -7   53.49    4.40
  -1   8  -7   50.59    5.00
  -1   8  -7   64.49    5.10
  -1   8  -7   54.89    4.60
  -1   8  -7   61.49    7.80
  -1   8  -6  307.67   14.40
  -1   8  -6  297.77   13.90
  -1   8  -6  297.87   14.10
  -1   8  -6  306.77   16.80
   1  -8   5  760.42   32.50
   1  -8   4    9.00    2.30
   1  -8   3  653.73   27.80
   1  -8  -1  687.23   29.90
   1  -8  -2    6.10    3.30
   1  -8  -3  550.34   25.20
   1  -8  -4   13.50    4.20
   1  -8  -5  714.63   30.50
   1  -8  -5  816.92   32.90
   1  -8  -5  700.23   31.20
   1  -8  -6  314.27   14.20
   1  -8  -6  306.27   14.40
   1  -8  -7   57.39    4.60
   1  -8  -7   53.49    4.80
   1  -8  -8    2.60    2.80
   1  -8  -8    0.00    2.70
   1  -8  -9   75.99    5.70
   1  -8  -9   79.49    5.60
   1  -8 -10   27.20    3.00
  -1   7 -10  109.99    6.50
  -1   7 -10  110.49    6.50
  -1   7 -10  114.59    7.10
  -1   7  -9   16.80    4.00
  -1   7  -9   14.20    3.00
  -1   7  -9   21.60    3.80
  -1   7  -9   17.40    3.40
  -1   7  -8  284.97   14.30
  -1   7  -8  298.77   14.00
  -1   7  -8  296.87   17.20
  -1   7  -8  310.17   14.10
  -1   7  -8  300.07   14.50
  -1   7  -7   22.30    6.30
  -1   7  -7   20.80    3.90
  -1   7  -7   26.60    3.60
  -1   7  -7   21.90    3.90
  -1   7  -7   19.10    3.20
  -1   7  -6    7.10    2.60
  -1   7  -6   12.40    3.40
   1  -7   5 1142.79   47.90
   1  -7   4  685.23   29.10
   1  -7   3    4.20    2.00
  -1   7  -2  407.16   17.40
  -1   7  -1  156.38    7.50
   1  -7  -1  165.78    9.20
   1  -7  -2  482.95   21.80
   1  -7  -3    5.70    3.40
   1  -7  -4  720.53   32.10
   1  -7  -5 1055.79   44.20
   1  -7  -6    5.30    2.50
   1  -7  -6    8.30    2.60
   1  -7  -7   18.80    3.20
   1  -7  -7   13.60    3.30
   1  -7  -7   13.80    3.30
   1  -7  -8  286.77   13.30
   1  -7  -8  274.97   13.10
   1  -7  -8  257.87   13.10
   1  -7  -9   16.30    3.10
   1  -7  -9   15.10    3.10
   1  -7  -9   11.50    2.90
   1  -7 -10  101.29    6.00
  -1   6 -10  203.28    9.50
  -1   6 -10  184.78    9.40
  -1   6 -10  186.18    9.90
  -1   6  -9   41.10    4.10
  -1   6  -9   42.20    3.90
  -1   6  -9   38.30    4.40
  -1   6  -9   34.50    4.40
  -1   6  -8  147.09    8.90
  -1   6  -8  145.49    8.20
  -1   6  -8  135.29    8.30
  -1   6  -8  146.79   11.90
  -1   6  -8  154.88    8.60
  -1   6  -7   34.40    3.70
  -1   6  -7   37.30    4.00
  -1   6  -7   26.80    4.00
  -1   6  -7   41.20    4.50
  -1   6  -7   34.80    6.70
  -1   6  -7   36.80    5.00
  -1   6  -6  307.17   14.00
   1  -6   5   86.39    5.40
   1  -6   4  997.80   41.70
   1  -6   3    3.30    1.90
  -1   6  -2   22.30    2.20
  -1   6  -1   13.80    1.90
   1  -6  -1   18.10    3.20
   1  -6  -2   18.40    1.50
   1  -6  -2   20.30    3.60
   1  -6  -3    6.60    3.20
   1  -6  -4  888.21   38.60
   1  -6  -5   70.79    7.90
   1  -6  -5   70.99    5.00
   1  -6  -6  332.77   15.20
   1  -6  -6  327.27   14.90
   1  -6  -7   27.90    3.90
   1  -6  -7   28.80    3.50
   1  -6  -7   28.60    3.80
   1  -6  -8  131.39    8.00
   1  -6  -8  139.09    7.90
   1  -6  -8  137.59    8.20
   1  -6  -9   32.00    3.60
   1  -6  -9   39.30    3.90
   1  -6  -9   35.70    3.90
   1  -6 -10  166.98    8.50
   1  -6 -10  165.88    8.40
  -1   5 -10    8.70    3.30
  -1   5 -10    6.10    2.60
  -1   5 -10    8.60    2.80
  -1   5  -9   66.79    5.50
  -1   5  -9   61.09    4.80
  -1   5  -9   53.19    5.10
  -1   5  -9   57.59    5.00
  -1   5  -9   61.59    5.30
  -1   5  -8    1.50    2.90
  -1   5  -8    2.00    3.30
  -1   5  -8   -0.10    2.70
  -1   5  -8   -1.40    3.30
  -1   5  -8    6.40    5.80
  -1   5  -8   -0.80    3.00
  -1   5  -7   20.10    3.60
  -1   5  -7   17.10    3.50
  -1   5  -7   21.20    3.20
  -1   5  -7   19.30    3.20
  -1   5  -7   18.50    5.80
  -1   5  -7   13.90    3.70
  -1   5  -6    4.90    2.40
  -1   5  -6   -0.20    2.60
  -1   5  -5 1620.74   67.19
   1  -5   4  125.19    6.50
  -1   5  -3  195.38    9.00
   1  -5   3  210.68    9.40
  -1   5  -2   48.20    3.30
  -1   5  -1  709.13   29.40
   1  -5  -1  688.53   29.30
   1  -5  -2   45.60    2.30
   1  -5  -2   53.49    5.30
   1  -5  -3  184.18   10.00
   1  -5  -4  121.19    8.10
   1  -5  -5 1807.42   73.89
   1  -5  -5 1763.02   75.29
   1  -5  -6    1.80    2.40
   1  -5  -6   -0.90    2.30
   1  -5  -7   17.30    3.50
   1  -5  -7   19.60    3.30
   1  -5  -7   18.20    3.50
   1  -5  -8    1.80    2.90
   1  -5  -8   -2.30    2.60
   1  -5  -8    1.10    2.90
   1  -5  -9   54.49    4.60
   1  -5  -9   52.69    4.80
   1  -5  -9   57.79    4.60
   1  -5 -10    2.70    2.70
   1  -5 -10    5.30    2.60
   1  -5 -10    3.30    3.20
  -1   4 -10  164.78    9.20
  -1   4 -10  169.68    8.70
  -1   4 -10  175.48    9.20
  -1   4 -10  164.18    8.60
  -1   4  -9   34.60    4.20
  -1   4  -9   37.30    3.90
  -1   4  -9   32.00    4.30
  -1   4  -9   39.90    3.90
  -1   4  -9   35.40    4.30
  -1   4  -8   21.00    4.00
  -1   4  -8   27.50    3.90
  -1   4  -8   20.60    3.40
  -1   4  -8   20.40    3.70
  -1   4  -8   20.10    3.40
  -1   4  -7   10.00    5.40
  -1   4  -7    7.10    3.20
  -1   4  -7    2.60    3.00
  -1   4  -7    6.80    2.90
  -1   4  -7   -1.80    3.20
  -1   4  -7    3.90    2.60
  -1   4  -6  902.81   38.20
  -1   4  -5  151.38    8.10
   1  -4   4  295.57   13.10
  -1   4  -3   66.49    3.70
   1  -4   3   74.59    4.40
  -1   4  -2  171.38    7.70
  -1   4  -1  305.57   13.00
   1  -4  -1  279.87   12.60
   1  -4  -2  174.08    9.10
   1  -4  -3   66.69    5.80
   1  -4  -4  269.47   13.50
   1  -4  -5  164.18   10.20
   1  -4  -5  157.98    8.20
   1  -4  -6  945.71   39.20
   1  -4  -6  903.01   38.80
   1  -4  -7    6.00    2.70
   1  -4  -7    6.20    2.60
   1  -4  -7    6.50    3.00
   1  -4  -7    1.20    3.00
   1  -4  -8   22.50    3.50
   1  -4  -8   27.20    3.90
   1  -4  -8   24.70    3.70
   1  -4  -9   28.70    3.80
   1  -4  -9   34.00    3.70
   1  -4  -9   34.00    3.90
   1  -4 -10  159.38    8.20
   1  -4 -10  137.59    7.90
   1  -4 -10  155.08    8.40
  -1   3 -10  107.99    6.60
  -1   3 -10  108.69    6.90
  -1   3 -10  101.99    7.10
  -1   3 -10   97.79    7.20
  -1   3 -10  119.39    6.60
  -1   3  -9   50.09    4.80
  -1   3  -9   52.39    4.40
  -1   3  -9   49.00    4.30
  -1   3  -9   50.69    4.90
  -1   3  -9   50.99    4.90
  -1   3  -8   74.49    6.40
  -1   3  -8   74.19    5.80
  -1   3  -8   75.69    6.20
  -1   3  -8   78.99    6.00
  -1   3  -8   77.69    5.90
  -1   3  -7   10.00    3.20
  -1   3  -7   12.70    3.20
  -1   3  -7    7.90    3.50
  -1   3  -7   15.50    5.80
  -1   3  -7   11.70    3.00
  -1   3  -7   12.00    2.80
  -1   3  -6  717.63   30.70
  -1   3  -5  284.07   13.70
   1  -3   4  728.73   30.50
   1  -3   3    1.80    1.60
   1  -3   2   18.10    1.90
  -1   3  -1  127.79    5.80
   1  -3  -1  125.09    6.20
   1  -3  -1  116.09    5.20
   1  -3  -2   11.10    2.80
   1  -3  -3   -0.90    2.60
   1  -3  -3    0.20    0.90
   1  -3  -4  734.83   31.90
   1  -3  -5  295.37   13.50
   1  -3  -5  300.87   15.00
   1  -3  -6  752.72   32.20
   1  -3  -7    7.50    2.90
   1  -3  -7   10.00    3.30
   1  -3  -7    9.90    3.30
   1  -3  -7   10.20    3.20
   1  -3  -7   11.30    2.70
   1  -3  -8   77.99    6.40
   1  -3  -8   83.79    6.40
   1  -3  -8   63.29    5.60
   1  -3  -8   83.79    6.00
   1  -3  -9   50.79    4.60
   1  -3  -9   48.70    4.20
   1  -3  -9   44.80    4.50
   1  -3  -9   48.30    4.10
   1  -3 -10   92.19    6.10
   1  -3 -10  106.49    6.80
   1  -3 -10  102.29    6.50
  -1   2 -10   15.80    2.90
  -1   2 -10   11.30    3.40
  -1   2 -10   17.90    2.90
  -1   2 -10   16.20    3.30
  -1   2 -10   11.80    3.40
  -1   2  -9   36.40    3.70
  -1   2  -9   22.90    4.00
  -1   2  -9   37.70    4.30
  -1   2  -9   38.80    4.20
  -1   2  -9   30.30    3.70
  -1   2  -8   58.79    4.60
  -1   2  -8   56.79    5.20
  -1   2  -8   55.29    5.00
  -1   2  -8   57.59    4.60
  -1   2  -8   52.59    4.80
  -1   2  -7   50.69    4.80
  -1   2  -7   47.40    4.70
  -1   2  -7   46.00    6.60
  -1   2  -7   56.29    4.40
  -1   2  -7   48.60    4.40
  -1   2  -7   50.89    4.50
  -1   2  -6   31.80    3.60
  -1   2  -5  441.26   20.00
   1  -2   4  140.69    6.70
   1  -2   3   17.50    1.90
  -1   2  -2 1518.25   64.49
   1  -2   2 1637.54   64.69
  -1   2  -1 1128.79   46.20
   1  -2   1 1127.89   46.30
   1  -2   0   -0.50    0.60
  -1   2   1  956.80   42.60
   1  -2  -1 1079.59   42.20
   1  -2  -1 1066.99   42.70
   1  -2  -2 1581.74   65.29
   1  -2  -3   12.80    1.10
   1  -2  -3   14.40    3.00
   1  -2  -4  128.89    8.10
   1  -2  -5  469.45   21.10
   1  -2  -5  440.76   19.70
   1  -2  -6   29.60    3.40
   1  -2  -7   50.69    4.10
   1  -2  -7   49.30    4.20
   1  -2  -7   45.40    4.50
   1  -2  -7   53.19    4.70
   1  -2  -7   50.29    4.90
   1  -2  -8   47.00    4.00
   1  -2  -8   49.50    4.30
   1  -2  -8   49.70    4.40
   1  -2  -8   51.39    4.80
   1  -2  -8   47.30    4.80
   1  -2  -9   31.30    3.50
   1  -2  -9   26.50    3.20
   1  -2  -9   33.50    4.00
   1  -2  -9   32.90    4.00
   1  -2  -9   27.30    3.50
   1  -2 -10   14.90    3.30
   1  -2 -10   12.30    3.20
   1  -2 -11  183.08    9.10
  -1   1 -10   18.50    3.30
  -1   1 -10   14.00    2.70
  -1   1 -10   17.90    2.90
  -1   1 -10   18.80    3.50
  -1   1  -9    1.50    2.60
  -1   1  -9    2.60    3.20
  -1   1  -9    0.70    3.10
  -1   1  -9    1.80    3.00
  -1   1  -9   -1.10    2.60
  -1   1  -8   21.80    3.40
  -1   1  -8   24.00    3.40
  -1   1  -8   27.10    4.00
  -1   1  -8   25.50    3.70
  -1   1  -8   26.40    4.10
  -1   1  -7    4.70    3.10
  -1   1  -7   -1.90    2.40
  -1   1  -7    0.60    3.10
  -1   1  -7   -3.60    3.00
  -1   1  -6   65.89    5.30
  -1   1  -5  601.14   25.80
   1  -1   4  134.89    6.30
  -1   1  -3   26.40    3.70
   1  -1   3   24.80    2.00
  -1   1  -2  933.21   39.90
   1  -1   2  974.30   39.20
   1  -1   1  639.14   28.40
   1  -1   1  695.63   27.50
  -1   1   0    0.00    0.40
   1  -1   0   -0.20    0.40
  -1   1   1  656.63   27.90
   1  -1  -1  697.53   28.00
  -1   1   2  828.82   34.40
   1  -1  -2  868.01   35.10
   1  -1  -2  830.02   34.50
  -1   1   3   19.20    1.50
   1  -1  -3   18.40    1.40
   1  -1  -3   22.30    3.10
   1  -1  -4  113.59    7.40
   1  -1  -5  668.73   28.10
   1  -1  -5  654.63   29.30
   1  -1  -6   69.19    5.40
   1  -1  -7   -2.10    2.60
   1  -1  -7    1.50    2.90
   1  -1  -7    0.80    2.80
   1  -1  -7    0.80    2.40
   1  -1  -7    0.50    3.10
   1  -1  -8   26.30    4.20
   1  -1  -8   25.00    3.30
   1  -1  -8   18.00    3.00
   1  -1  -8   25.50    3.80
   1  -1  -8   20.90    3.40
   1  -1  -8   29.30    3.90
   1  -1  -9   -0.20    2.40
   1  -1  -9   -1.20    2.60
   1  -1  -9   -2.10    2.80
   1  -1  -9   -0.20    3.00
   1  -1  -9   -4.40    2.40
   1  -1 -10   14.40    3.30
   1  -1 -10   13.50    2.50
   1  -1 -10   14.00    3.30
   1  -1 -11  154.98    8.20
  -1   0 -10    4.70    2.90
  -1   0 -10    0.80    2.50
  -1   0 -10   -0.60    2.90
  -1   0 -10    1.80    2.30
  -1   0  -9    2.20    2.70
  -1   0  -9    1.50    3.10
  -1   0  -9    1.00    2.50
  -1   0  -9   -0.10    3.00
  -1   0  -8    3.80    2.70
  -1   0  -8    1.80    3.10
  -1   0  -8    6.20    3.20
  -1   0  -8    0.20    3.10
  -1   0  -8    3.90    2.80
  -1   0  -7    0.00    2.50
  -1   0  -7   -0.40    3.90
  -1   0  -7    2.00    3.00
  -1   0  -7    2.00    3.00
  -1   0  -7    4.20    3.30
  -1   0  -6  352.66   16.10
  -1   0  -5   -1.30    2.20
  -1   0  -4  863.31   37.00
  -1   0  -3    0.80    2.90
   1   0   3    0.20    1.10
  -1   0  -2   71.89    5.30
   1   0   2   68.59    3.40
  -1   0  -1    1.00    1.50
  -1   0  -1    0.40    0.70
   1   0   1    1.80    0.70
  -1   0   0    2.40    0.40
  -1   0   0    1.50    0.40
  -1   0   1   -0.40    0.90
   1   0  -1    0.80    1.00
  -1   0   2   52.59    4.10
   1   0  -2   68.59    4.40
   1   0  -2   57.89    2.80
  -1   0   3    0.70    1.00
   1   0  -3    3.70    2.50
   1   0  -3    0.20    0.80
   1   0  -4  808.52   34.60
   1   0  -5    2.40    2.10
   1   0  -6  355.76   16.10
   1   0  -7    3.40    2.60
   1   0  -7   -0.50    2.50
   1   0  -7    0.40    3.10
   1   0  -7   -0.30    2.90
   1   0  -7    1.50    2.80
   1   0  -8    4.40    3.10
   1   0  -8    9.60    3.40
   1   0  -8    3.80    2.70
   1   0  -8    4.40    2.80
   1   0  -8    0.20    3.40
   1   0  -8    5.90    3.20
   1   0  -8    1.30    2.50
   1   0  -9   -1.00    2.40
   1   0  -9   -0.70    3.00
   1   0  -9    3.30    3.10
   1   0  -9    4.90    2.70
   1   0 -10    1.00    3.00
   1   0 -10    3.30    2.60
   1   0 -10    1.60    2.30
   1   0 -10   -0.30    2.80
   1   0 -11    2.30    2.70
  -1  -1 -10   18.40    3.00
  -1  -1 -10   16.90    3.30
  -1  -1 -10   15.50    2.60
  -1  -1 -10   13.20    3.40
  -1  -1  -9   -2.10    2.30
  -1  -1  -9    1.00    3.00
  -1  -1  -9   -0.10    2.50
  -1  -1  -9    1.70    3.00
  -1  -1  -8   25.30    3.20
  -1  -1  -8   22.90    3.80
  -1  -1  -8   24.00    3.30
  -1  -1  -8   18.80    3.40
  -1  -1  -8   23.30    3.70
  -1  -1  -7   -3.20    2.60
  -1  -1  -7   -0.60    2.80
  -1  -1  -7   -1.30    2.40
  -1  -1  -7   -0.10    2.90
  -1  -1  -6   66.49    5.40
  -1  -1  -5  645.24   28.60
  -1  -1  -5  629.74   27.10
  -1  -1  -4  117.59    7.90
  -1  -1  -3   17.80    3.40
   1   1   3   17.90    1.40
  -1  -1  -2  876.01   37.70
   1   1   2  922.91   36.90
  -1  -1  -1  714.03   28.50
  -1  -1  -1  666.23   28.90
   1   1   1  709.23   28.50
  -1  -1   0    0.30    0.50
  -1  -1   0   -0.60    0.40
   1   1   0   -0.20    0.50
   1   1   0    0.00    0.30
  -1  -1   1  669.43   27.40
   1   1  -1  657.43   27.20
  -1  -1   2  834.62   35.10
   1   1  -2  835.52   34.20
   1   1  -3   18.90    1.40
   1   1  -5  635.84   27.10
   1   1  -6   69.59    5.50
   1   1  -7   -3.10    2.40
   1   1  -7   -1.10    2.90
   1   1  -7    0.90    3.10
   1   1  -7   -0.30    2.80
   1   1  -7    0.80    4.60
   1   1  -7   -1.50    2.40
   1   1  -7   -0.10    3.10
   1   1  -8   22.40    4.20
   1   1  -8   26.30    3.50
   1   1  -8   20.80    3.80
   1   1  -8   23.50    3.90
   1   1  -8   22.70    3.20
   1   1  -8   26.30    4.00
   1   1  -9    5.60    3.20
   1   1  -9   -4.90    3.00
   1   1  -9   -3.20    2.90
   1   1  -9    4.70    2.60
   1   1  -9   -6.10    2.50
   1   1 -10   22.80    3.50
   1   1 -10   16.10    3.60
   1   1 -10   15.30    3.00
   1   1 -10   18.10    2.80
   1   1 -11  167.88    8.60
  -1  -2 -10   19.30    3.40
  -1  -2 -10   15.60    2.60
  -1  -2 -10   13.30    3.10
  -1  -2  -9   29.30    3.80
  -1  -2  -9   31.40    3.30
  -1  -2  -9   35.40    3.60
  -1  -2  -9   24.40    3.90
  -1  -2  -8   49.20    4.90
  -1  -2  -8   47.10    4.10
  -1  -2  -8   53.49    4.30
  -1  -2  -8   56.99    4.70
  -1  -2  -8   51.89    4.60
  -1  -2  -7   53.29    4.20
  -1  -2  -7   49.50    4.70
  -1  -2  -7   50.79    4.30
  -1  -2  -7   46.60    4.50
  -1  -2  -6   32.90    3.50
  -1  -2  -5  470.25   21.50
  -1  -2  -5  451.95   20.00
  -1  -2  -4  127.89    8.50
  -1  -2  -3   16.90    3.40
   1   2   3   20.20    1.40
  -1  -2  -2 1525.65   62.39
  -1  -2  -2 1576.74   63.29
   1   2   2 1485.45   62.39
  -1  -2  -1  975.90   41.60
  -1  -2  -1 1010.70   42.10
   1   2   1 1063.29   41.60
   1   2   0   -0.80    0.60
   1   2  -1 1037.80   42.50
   1   2  -2 1440.16   58.89
   1   2  -3   11.80    1.30
  -1  -2   4  126.49    6.00
   1   2  -5  423.46   18.50
   1   2  -6   32.70    3.60
   1   2  -7   45.70    4.30
   1   2  -7   45.70    6.50
   1   2  -7   52.39    5.20
   1   2  -7   51.79    4.70
   1   2  -7   44.40    4.60
   1   2  -7   46.30    4.80
   1   2  -7   47.40    4.10
   1   2  -8   53.19    4.40
   1   2  -8   50.59    4.80
   1   2  -8   49.70    4.20
   1   2  -8   49.70    4.80
   1   2  -8   45.80    4.70
   1   2  -9   32.60    3.70
   1   2  -9   35.80    3.60
   1   2  -9   29.30    4.10
   1   2  -9   28.00    4.00
   1   2  -9   31.30    4.10
   1   2 -10   17.00    3.50
   1   2 -10   16.40    3.00
   1   2 -10   20.20    2.90
   1   2 -10   19.80    3.30
   1   2 -10   11.40    3.80
  -1  -3 -10  104.39    6.50
  -1  -3 -10  100.69    6.80
  -1  -3  -9   48.30    4.30
  -1  -3  -9   49.20    4.40
  -1  -3  -9   46.40    4.60
  -1  -3  -9   44.50    4.60
  -1  -3  -8   72.39    6.20
  -1  -3  -8   64.19    5.40
  -1  -3  -8   76.19    6.10
  -1  -3  -8   77.89    5.50
  -1  -3  -8   70.19    5.80
  -1  -3  -7   12.40    2.70
  -1  -3  -7   14.30    3.30
  -1  -3  -7    6.40    2.90
  -1  -3  -7   14.90    3.20
  -1  -3  -6  743.53   31.80
  -1  -3  -5  325.17   15.90
  -1  -3  -5  303.47   14.20
  -1  -3  -4  692.33   30.30
  -1  -3  -3    2.20    3.00
  -1  -3  -2   15.50    3.20
  -1  -3  -1  119.79    6.30
   1   3   1  127.69    5.50
   1   3   0   -2.00    1.10
   1   3  -1   -1.10    0.90
   1   3  -2   13.90    1.50
   1   3  -3    1.20    1.20
  -1  -3   4  718.83   30.00
   1   3  -5  283.57   12.90
   1   3  -6  753.42   32.10
   1   3  -7    8.80    3.10
   1   3  -7   13.00    3.20
   1   3  -7    8.40    2.80
   1   3  -7    7.50    3.40
   1   3  -7    4.60    5.10
   1   3  -7    5.70    3.40
   1   3  -7    9.40    2.90
   1   3  -8   78.59    6.50
   1   3  -8   76.39    6.40
   1   3  -8   92.69    6.10
   1   3  -8   75.49    6.50
   1   3  -8   77.19    5.90
   1   3  -8   81.79    8.40
   1   3  -9   58.49    4.40
   1   3  -9   51.29    4.70
   1   3  -9   50.39    4.90
   1   3  -9   52.59    4.90
   1   3  -9   46.40    4.20
   1   3 -10  108.09    7.00
   1   3 -10  103.89    6.70
   1   3 -10   95.09    6.20
   1   3 -10   86.39    7.00
   1   3 -10  114.19    6.20
  -1  -4 -10  152.88    8.40
  -1  -4 -10  151.98    8.10
  -1  -4  -9   29.00    4.00
  -1  -4  -9   32.40    3.80
  -1  -4  -9   33.00    3.70
  -1  -4  -8   24.00    3.70
  -1  -4  -8   29.80    4.10
  -1  -4  -8   24.30    3.70
  -1  -4  -7    5.00    3.00
  -1  -4  -7    3.40    2.90
  -1  -4  -7    2.50    2.80
  -1  -4  -6  834.52   36.60
  -1  -4  -6  899.51   36.90
  -1  -4  -5  178.48   10.60
  -1  -4  -5  166.88    8.70
  -1  -4  -4  269.37   13.70
  -1  -4  -3   64.79    5.90
  -1  -4  -2  188.28    9.80
  -1  -4  -1  299.97   13.40
   1   4   1  304.47   12.80
   1   4   0   -1.10    1.40
   1   4  -1  299.17   12.70
   1   4  -2  163.48    7.30
   1   4  -3   59.99    3.40
  -1  -4   4  300.77   13.30
   1   4  -5  159.68    8.20
   1   4  -6  892.11   37.70
   1   4  -7    1.50    3.30
   1   4  -7    4.90    2.70
   1   4  -7    2.10    2.90
   1   4  -7    3.20    2.60
   1   4  -7   14.80    5.50
   1   4  -7    1.70    3.40
   1   4  -7    0.80    3.00
   1   4  -8   27.70    3.50
   1   4  -8   24.30    3.80
   1   4  -8   22.50    6.50
   1   4  -8   26.90    3.50
   1   4  -8   25.00    4.00
   1   4  -8   26.40    4.10
   1   4  -9   38.50    4.60
   1   4  -9   35.50    3.80
   1   4  -9   35.70    4.20
   1   4  -9   40.70    4.30
   1   4  -9   28.70    3.60
   1   4 -10  164.48    8.30
   1   4 -10  156.58    8.70
   1   4 -10  154.78    8.20
   1   4 -10  169.38    9.00
  -1  -5 -10    1.20    2.50
  -1  -5 -10    3.70    2.80
  -1  -5 -10    2.90    2.70
  -1  -5  -9   52.59    4.50
  -1  -5  -9   52.49    4.60
  -1  -5  -9   53.99    4.80
  -1  -5  -8   -1.10    2.90
  -1  -5  -8   -1.90    2.80
  -1  -5  -8   -2.30    2.80
  -1  -5  -7   23.80    3.60
  -1  -5  -7   26.10    3.50
  -1  -5  -7   19.30    3.60
  -1  -5  -6    0.30    2.40
  -1  -5  -6    1.20    2.40
  -1  -5  -5 1778.62   72.79
  -1  -5  -5 1736.53   74.29
  -1  -5  -4  130.99    8.60
  -1  -5  -3  210.08   11.10
  -1  -5  -2   48.80    5.30
  -1  -5  -1  723.23   29.50
   1   5   1  663.63   28.70
   1   5   0    1.40    1.60
   1   5  -1  650.83   27.00
   1   5  -2   52.49    3.40
   1   5  -3  182.08    8.10
   1   5  -4  113.09    6.70
   1   5  -5 1654.13   68.39
   1   5  -6    3.60    2.50
   1   5  -6    1.60    2.40
   1   5  -7   22.00    4.00
   1   5  -7   27.20    4.00
   1   5  -7   22.20    3.30
   1   5  -7   22.50    3.60
   1   5  -7   25.20    6.20
   1   5  -7   23.20    3.30
   1   5  -7   25.90    3.80
   1   5  -8    5.20    3.20
   1   5  -8    1.70    3.40
   1   5  -8    0.60    5.90
   1   5  -8   -1.70    2.70
   1   5  -8    2.00    3.10
   1   5  -8    3.10    2.70
   1   5  -9   55.89    5.40
   1   5  -9   63.19    4.70
   1   5  -9   50.89    4.80
   1   5  -9   55.89    4.50
   1   5  -9   66.19    5.30
   1   5 -10    4.70    3.20
   1   5 -10    6.70    3.20
   1   5 -10    5.40    2.50
  -1  -6 -10  163.38    8.50
  -1  -6 -10  162.28    8.30
  -1  -6  -9   32.00    3.70
  -1  -6  -9   32.00    3.90
  -1  -6  -9   38.80    3.90
  -1  -6  -8  139.79    8.10
  -1  -6  -8  135.69    8.00
  -1  -6  -8  141.69    8.30
  -1  -6  -7   32.20    3.90
  -1  -6  -7   37.70    4.10
  -1  -6  -7   34.00    3.80
  -1  -6  -6  330.17   14.40
  -1  -6  -6  304.17   14.60
  -1  -6  -5   75.09    5.30
  -1  -6  -4  927.21   40.30
  -1  -6  -3    6.80    3.30
  -1  -6  -2   21.20    3.60
  -1  -6  -1   20.10    3.30
   1   6   1   19.00    2.10
   1   6   0    0.80    1.80
   1   6  -1   16.60    2.10
   1   6  -2   21.20    2.20
   1   6  -3    3.80    1.60
   1   6  -4  948.91   39.30
   1   6  -5   69.69    4.90
   1   6  -6  302.77   14.20
   1   6  -6  318.37   14.10
   1   6  -7   37.40    3.80
   1   6  -7   28.00    6.50
   1   6  -7   34.00    4.50
   1   6  -7   34.00    4.10
   1   6  -7   31.50    4.30
   1   6  -7   37.60    3.80
   1   6  -7   36.40    4.10
   1   6  -8  138.19    7.90
   1   6  -8  169.48   12.50
   1   6  -8  141.19    8.50
   1   6  -8  126.29    8.50
   1   6  -8  137.49    8.80
   1   6  -8  163.38    8.40
   1   6  -9   41.60    4.50
   1   6  -9   40.10    4.00
   1   6  -9   42.00    3.80
   1   6  -9   41.90    4.40
   1   6 -10  183.08    8.90
   1   6 -10  171.18    9.50
   1   6 -10  188.18    9.60
  -1  -7 -10  103.99    6.10
  -1  -7  -9   17.10    3.20
  -1  -7  -9   13.90    3.20
  -1  -7  -8  274.27   13.40
  -1  -7  -8  289.17   13.70
  -1  -7  -7   19.70    3.30
  -1  -7  -7   16.30    3.40
  -1  -7  -6   10.30    2.70
  -1  -7  -6    7.80    2.70
  -1  -7  -5 1092.69   45.80
  -1  -7  -4  692.03   31.00
  -1  -7  -3    7.10    3.40
  -1  -7  -2  420.26   19.20
  -1  -7  -1  158.88    8.60
   1   7   1  151.08    7.30
   1   7   0   -2.30    1.70
   1   7  -1  150.68    7.20
   1   7  -2  418.36   17.90
   1   7  -3    2.90    1.70
   1   7  -4  646.04   27.10
  -1  -7   5 1103.39   46.30
   1   7  -6    7.50    2.50
   1   7  -7   20.70    3.60
   1   7  -7   19.90    3.40
   1   7  -7   14.80    3.70
   1   7  -7   21.30    6.30
   1   7  -7   23.20    3.20
   1   7  -8  295.07   14.30
   1   7  -8  299.47   13.90
   1   7  -8  285.47   14.10
   1   7  -8  286.47   13.70
   1   7  -8  314.27   18.00
   1   7  -9   11.80    3.60
   1   7  -9   20.80    3.50
   1   7  -9   14.70    3.50
   1   7  -9   16.70    2.90
   1   7 -10  106.49    6.20
   1   7 -10  115.49    7.00
  -1  -8 -10   20.60    2.90
  -1  -8  -9   85.89    5.80
  -1  -8  -9   65.59    5.60
  -1  -8  -8   -5.50    2.70
  -1  -8  -8    5.00    2.90
  -1  -8  -7   53.89    4.90
  -1  -8  -7   59.49    4.70
  -1  -8  -6  304.67   14.40
  -1  -8  -6  309.87   14.10
  -1  -8  -5  723.53   30.90
  -1  -8  -5  699.03   29.60
  -1  -8  -5  721.03   30.50
  -1  -8  -4   11.00    4.10
  -1  -8  -3  593.54   26.80
  -1  -8  -2    2.70    3.00
  -1  -8  -1  645.84   28.20
   1   8   1  648.74   27.20
   1   8   0    1.10    1.90
   1   8  -1  607.74   25.60
   1   8  -2    5.50    1.70
   1   8  -3  612.74   25.80
   1   8  -4   11.80    2.00
  -1  -8   5  731.63   31.30
   1   8  -6  313.17   14.70
   1   8  -6  310.37   17.20
   1   8  -6  296.77   13.80
   1   8  -6  288.27   14.80
   1   8  -6  309.97   14.50
   1   8  -7   57.89    5.20
   1   8  -7   60.79    4.50
   1   8  -7   56.79    4.90
   1   8  -7   53.09    4.50
   1   8  -7   46.60    7.70
   1   8  -8    4.10    3.00
   1   8  -8   -0.30    3.20
   1   8  -8   -1.20    2.50
   1   8  -8    3.30    3.40
   1   8  -8    2.80    6.30
   1   8  -9   73.79    5.80
   1   8  -9   93.29    6.20
   1   8  -9   80.29    5.60
   1   8  -9   83.39    6.40
   1   8 -10   30.80    3.60
   1   8 -10   23.10    2.80
  -1  -9 -10   31.90    3.20
  -1  -9  -9   75.99    5.60
  -1  -9  -9   79.69    5.70
  -1  -9  -8  282.97   13.00
  -1  -9  -8  260.77   13.10
  -1  -9  -7   66.39    5.80
  -1  -9  -7   68.99    5.50
  -1  -9  -6  137.09    7.40
  -1  -9  -6  128.09    7.70
  -1  -9  -5    3.90    2.30
  -1  -9  -5    2.10    1.30
  -1  -9  -5   -1.30    2.00
  -1  -9  -3  573.34   26.30
  -1  -9  -2 1108.69   47.50
  -1  -9  -1  345.17   16.50
   1   9   1  358.66   15.40
  -1  -9   0    0.10    2.30
   1   9   0    0.20    2.00
   1   9  -1  338.67   14.80
   1   9  -2  961.70   40.10
   1   9  -3  605.54   25.70
  -1  -9   4 1200.88   49.70
   1   9  -4 1170.88   49.30
  -1  -9   5    2.90    2.70
   1   9  -6  115.59   11.10
   1   9  -6  128.09    7.60
   1   9  -6  124.19    7.00
   1   9  -6  116.09    7.20
   1   9  -7   66.19    5.30
   1   9  -7   65.49    4.90
   1   9  -7   73.29    9.00
   1   9  -7   55.39    5.20
   1   9  -8  289.87   13.70
   1   9  -8  245.88   13.20
   1   9  -8  287.47   13.20
   1   9  -8  277.77   13.00
   1   9  -8  288.37   17.20
   1   9  -9   90.79    5.80
   1   9  -9   86.29    6.50
   1   9  -9   79.49    8.60
   1   9 -10   37.50    3.70
   1   9 -10   33.60    3.00
  -1 -10  -9   88.79    5.90
  -1 -10  -8    0.00    2.70
  -1 -10  -8    1.20    2.60
  -1 -10  -7  219.18   11.30
  -1 -10  -7  236.98   11.40
  -1 -10  -6    4.70    1.40
  -1 -10  -6    4.00    2.50
  -1 -10  -5  131.19    6.40
  -1 -10  -5  137.29    7.30
  -1 -10  -4  252.07   11.10
  -1 -10  -3  363.16   18.20
  -1 -10  -2  868.81   38.10
  -1 -10  -1   22.50    3.70
  -1 -10   0   -0.10    2.30
   1  10   0   -0.20    2.10
   1  10  -1   16.90    2.40
   1  10  -2  853.11   35.80
   1  10  -3  332.77   14.80
  -1 -10   4  271.47   12.40
   1  10  -4  246.18   11.30
   1  10  -5  121.29    7.00
   1  10  -6   12.50    6.20
   1  10  -6    6.10    3.30
   1  10  -6    7.10    2.80
   1  10  -6    7.00    2.60
   1  10  -7  244.88   11.70
   1  10  -7  210.58   11.00
   1  10  -7  219.88   10.90
   1  10  -7  236.78   15.60
   1  10  -8    8.40    6.50
   1  10  -8   -0.40    2.90
   1  10  -8    4.10    2.40
   1  10  -8    0.30    3.40
   1  10  -9   92.29    6.50
   1  10  -9   86.29    8.90
   1  10  -9   92.59    5.80
   1  10 -10   71.79    4.70
   1  10 -10   69.39    5.10
  -1 -11  -9   77.99    5.40
  -1 -11  -8   14.00    3.00
  -1 -11  -7  160.78    9.00
   1  11   7  169.68    9.00
  -1 -11  -6    2.60    1.40
  -1 -11  -6    3.90    2.50
   1  11   6   -2.40    2.60
  -1 -11  -5  693.23   28.60
  -1 -11  -5  635.24   27.80
  -1 -11  -5  673.83   27.90
  -1 -11  -4   14.00    2.40
  -1 -11  -4   16.40    2.00
  -1 -11  -3 1151.18   47.60
  -1 -11  -2   70.99    7.00
  -1 -11  -1  747.43   33.00
  -1 -11   0    1.20    2.50
   1  11   0    0.10    2.20
   1  11  -1  735.33   31.10
   1  11  -2   70.29    4.80
   1  11  -3 1183.28   50.59
   1  11  -3 1243.48   50.69
   1  11  -4   15.30    1.90
   1  11  -5  665.93   31.40
   1  11  -6    0.80    3.10
   1  11  -6    1.90    6.10
   1  11  -6   -0.60    2.60
   1  11  -6    3.50    2.50
   1  11  -7  170.28    9.50
   1  11  -7  177.08   14.30
   1  11  -7  157.78    8.60
   1  11  -7  162.88    8.80
   1  11  -8    9.60    2.70
   1  11  -8   10.90    6.60
   1  11  -8   12.60    3.50
   1  11  -9   71.39    5.90
   1  11  -9   82.29    5.10
   1  11  -9   78.89    8.20
   1  11 -10    0.20    2.50
  -1 -12  -9   17.20    2.80
  -1 -12  -8   42.20    4.00
  -1 -12  -7    7.00    2.80
   1  12   7    4.50    2.90
  -1 -12  -6   19.90    3.30
  -1 -12  -6   19.10    2.10
  -1 -12  -6   21.80    2.10
   1  12   6   25.00    3.50
  -1 -12  -5  142.59    6.90
  -1 -12  -5  135.49    7.60
  -1 -12  -5  136.09    6.70
   1  12   5  152.98    8.20
  -1 -12  -4  460.15   19.00
  -1 -12  -4  435.16   19.40
   1  12   4  436.16   19.60
  -1 -12  -3  312.37   13.60
  -1 -12  -1   34.00    7.10
  -1 -12   0    1.50    2.40
   1  12  -2 1652.13   66.89
   1  12  -2 1569.74   66.39
   1  12  -3  313.17   13.70
   1  12  -4  433.26   18.50
   1  12  -5  163.38   12.60
   1  12  -5  133.99    8.30
   1  12  -6   19.90    6.80
   1  12  -6   15.40    3.60
   1  12  -7    1.70    6.50
   1  12  -7    6.40    3.20
   1  12  -7    4.30    2.50
   1  12  -8   45.00    7.60
   1  12  -8   39.80    3.50
   1  12  -8   38.90    4.20
   1  12  -9   17.20    2.50
   1  12  -9   19.20    5.70
   1  12  -9   21.30    3.30
  -1 -13  -9    7.50    2.30
  -1 -13  -8   36.70    2.60
  -1 -13  -8   36.70    3.60
  -1 -13  -7  317.67   15.10
  -1 -13  -7  325.27   14.10
   1  13   7  339.27   15.30
  -1 -13  -6  271.27   12.00
  -1 -13  -6  261.17   12.00
  -1 -13  -6  275.77   13.00
   1  13   6  288.87   13.20
  -1 -13  -5   62.89    4.10
  -1 -13  -5   66.39    4.30
  -1 -13  -5   66.79    5.20
   1  13   5   71.19    5.10
  -1 -13  -4 1067.19   43.20
  -1 -13  -4 1016.70   42.90
  -1 -13  -4 1038.20   43.60
   1  13   4 1025.50   43.60
  -1 -13  -3  278.17   13.40
  -1 -13  -3  313.57   13.10
  -1 -13  -2  768.92   32.20
   1  13  -1  481.75   20.70
   1  13  -2  822.42   34.40
   1  13  -3  284.37   12.60
   1  13  -4  965.70   40.20
   1  13  -5   73.39    8.90
   1  13  -6  255.07   12.70
   1  13  -6  271.97   16.50
   1  13  -7  309.17   15.00
   1  13  -7  336.97   19.20
   1  13  -8   48.00    7.00
   1  13  -8   34.80    4.00
   1  13  -9    7.10    2.80
   1  13  -9    7.50    4.80
  -1 -14  -9   66.89    4.90
  -1 -14  -8   69.19    3.90
  -1 -14  -8   73.39    5.10
  -1 -14  -7   27.50    2.30
  -1 -14  -7   29.40    3.50
   1  14   7   25.50    3.60
  -1 -14  -6  264.07   12.40
  -1 -14  -6  284.07   12.40
  -1 -14  -6  295.47   13.40
   1  14   6  290.37   13.60
  -1 -14  -5  328.97   14.40
  -1 -14  -5  331.27   15.20
  -1 -14  -5  325.47   14.60
   1  14   5  339.07   15.50
  -1 -14  -4   25.20    3.00
  -1 -14  -4   22.30    2.50
  -1 -14  -4   18.20    2.20
   1  14   4   31.00    3.50
  -1 -14  -3 1420.56   58.69
  -1 -14  -3 1456.65   58.49
  -1 -14  -3 1342.87   58.89
   1  14   3 1457.25   59.19
  -1 -14  -2  481.95   20.10
   1  14   2  457.15   20.60
  -1 -14  -1  346.47   15.30
   1  14   1  360.56   15.80
   1  14   0    2.30    2.10
   1  14  -1  353.56   15.60
   1  14  -2  454.55   19.60
   1  14  -3 1416.46   58.59
   1  14  -4   18.40    2.30
   1  14  -5  322.37   18.00
   1  14  -5  300.87   13.50
   1  14  -6  228.68   14.00
   1  14  -6  273.47   16.30
   1  14  -7   10.10    6.40
   1  14  -7   24.70    3.70
   1  14  -8   67.89    7.50
   1  14  -8   67.09    5.50
   1  14  -9   59.39    4.70
  -1 -15  -8  287.37   13.10
  -1 -15  -8  287.27   12.30
  -1 -15  -7    2.00    1.50
  -1 -15  -7   -0.20    2.40
   1  15   7    4.70    2.90
  -1 -15  -6    4.90    1.70
  -1 -15  -6    0.50    2.40
  -1 -15  -6    6.40    1.70
   1  15   6   -0.80    2.90
  -1 -15  -5  237.38   10.80
  -1 -15  -5  250.37   11.70
  -1 -15  -5  237.78   11.00
   1  15   5  242.78   12.10
  -1 -15  -4  237.38   10.40
  -1 -15  -4  224.88   10.10
  -1 -15  -4  211.08   10.80
   1  15   4  216.98   11.20
  -1 -15  -3  160.38    7.60
  -1 -15  -3  157.28    7.30
  -1 -15  -3  141.79    7.80
   1  15   3  153.38    8.60
  -1 -15  -2  499.05   20.80
  -1 -15  -2  480.05   21.10
   1  15   2  494.95   21.60
  -1 -15  -1   17.70    2.30
   1  15   1   19.90    3.00
   1  15   1   17.50    2.90
   1  15   0   -3.20    2.10
   1  15   0    2.00    2.30
   1  15  -1   16.30    2.60
   1  15  -2  497.95   21.50
   1  15  -3  166.68    8.20
   1  15  -4  204.48    9.60
   1  15  -5  222.28   14.40
   1  15  -5  212.18    9.80
   1  15  -6    7.90    5.90
   1  15  -7    5.10    3.80
   1  15  -7    3.00    5.60
   1  15  -8  276.47   13.10
   1  15  -8  298.67   15.40
  -1 -16  -8  175.58    8.60
  -1 -16  -8  178.08    7.80
  -1 -16  -7   61.09    5.00
  -1 -16  -7   76.19    4.20
   1  16   7   76.19    5.80
  -1 -16  -6  100.29    5.40
  -1 -16  -6   99.79    5.30
  -1 -16  -6  105.19    6.40
   1  16   6  102.89    6.90
  -1 -16  -5   83.09    5.10
  -1 -16  -5   91.79    4.90
  -1 -16  -5   84.19    5.80
   1  16   5   82.19    6.50
  -1 -16  -4  318.77   15.30
  -1 -16  -4  348.57   14.70
  -1 -16  -4  354.06   15.00
   1  16   4  330.07   15.80
  -1 -16  -3   65.79    4.10
  -1 -16  -3   61.39    4.80
  -1 -16  -3   72.39    4.50
   1  16   3   65.69    5.40
  -1 -16  -2  163.98    7.90
  -1 -16  -2  160.28    7.50
   1  16   2  150.08    8.60
  -1 -16  -1  124.59    6.30
  -1 -16  -1  135.59    6.80
   1  16   1  138.69    7.50
   1  16   1  131.99    7.50
   1  16   0    0.00    2.30
   1  16   0   -2.50    2.20
   1  16  -1  144.29    7.70
   1  16  -2  161.78    8.30
   1  16  -3   58.39    4.20
   1  16  -4  322.67   18.00
   1  16  -4  313.87   14.10
   1  16  -5   72.59    4.60
   1  16  -5   82.49    8.60
   1  16  -6   90.29    8.80
   1  16  -7   66.89    7.20
   1  16  -8  165.28   10.20
  -1 -17  -8   10.30    1.30
  -1 -17  -7   63.59    4.60
  -1 -17  -7   61.79    3.70
   1  17   7   67.39    5.20
  -1 -17  -6    3.30    1.50
  -1 -17  -6    3.90    1.60
  -1 -17  -6    6.70    2.40
   1  17   6    3.50    2.90
  -1 -17  -5  581.04   23.90
  -1 -17  -5  557.14   24.10
  -1 -17  -5  567.04   24.60
   1  17   5  564.54   24.90
  -1 -17  -4    5.10    1.80
  -1 -17  -4    5.50    2.00
  -1 -17  -4    5.60    2.10
   1  17   4    7.50    3.00
  -1 -17  -3    7.30    1.80
  -1 -17  -3    5.20    2.00
   1  17   3    6.40    2.90
  -1 -17  -2   30.70    2.50
  -1 -17  -2   33.70    3.00
   1  17   2   22.10    3.50
  -1 -17  -1  173.88    8.90
   1  17   1  184.08    9.60
   1  17   1  197.08    9.60
   1  17   0    1.80    2.50
   1  17   0   -3.40    2.30
   1  17  -1  189.08    9.50
   1  17  -2   28.70    3.20
   1  17  -3    6.00    2.30
   1  17  -4    5.20    2.10
   1  17  -4    6.30    5.80
   1  17  -5  549.25   25.80
   1  17  -5  519.15   22.50
   1  17  -6    5.20    5.00
   1  17  -7   72.29    7.00
   1  17  -8    2.90    3.50
  -1 -18  -7    3.70    1.30
  -1 -18  -7    4.40    1.90
   1  18   7    1.70    2.40
  -1 -18  -6   67.49    4.70
  -1 -18  -6   61.59    4.00
  -1 -18  -6   62.59    3.80
   1  18   6   70.19    5.60
  -1 -18  -5  413.66   18.50
  -1 -18  -5  426.76   17.90
  -1 -18  -5  416.46   18.10
   1  18   5  420.16   19.00
  -1 -18  -4  215.68    9.60
  -1 -18  -4  207.98   10.00
   1  18   4  208.68   11.00
  -1 -18  -3   61.99    4.60
  -1 -18  -3   63.99    4.10
   1  18   3   66.09    5.20
  -1 -18  -2   82.29    4.50
  -1 -18  -2   74.69    5.10
   1  18   2   83.39    6.10
  -1 -18  -1    4.50    1.90
   1  18   1    5.20    2.70
   1  18   1    4.40    2.60
   1  18   0    0.00    2.50
   1  18   0   -2.80    2.40
   1  18   0   -0.40    1.60
   1  18  -1    5.80    2.60
   1  18  -2   73.79    5.40
   1  18  -3   50.39    3.90
   1  18  -4  202.68   13.40
   1  18  -4  199.08    9.60
   1  18  -5  391.06   19.90
   1  18  -6   61.19    6.70
   1  18  -7   -1.30    3.80
  -1 -19  -7   58.29    3.20
  -1 -19  -6  115.89    5.80
  -1 -19  -6  132.49    5.80
  -1 -19  -6  111.09    6.30
   1  19   6  118.19    7.10
  -1 -19  -5   71.99    4.60
  -1 -19  -5   68.99    6.00
  -1 -19  -5   80.29    4.30
   1  19   5   74.39    5.40
  -1 -19  -4  257.87   11.80
  -1 -19  -4  258.97   11.40
   1  19   4  252.27   12.60
  -1 -19  -3    3.40    2.00
  -1 -19  -3    6.10    1.70
   1  19   3    3.50    2.90
  -1 -19  -2  252.77   11.40
  -1 -19  -2  274.47   12.10
   1  19   2  253.97   12.60
  -1 -19  -1   56.59    4.20
   1  19   1   72.09    5.50
   1  19   1   53.69    4.40
   1  19   0   -0.10    2.40
   1  19   0   -1.50    1.70
   1  19   0    0.50    2.50
   1  19  -1   54.59    4.30
   1  19  -2  250.37   11.90
   1  19  -3    4.50    2.20
   1  19  -4  236.98   10.80
   1  19  -4  229.98   14.10
   1  19  -5   71.89    7.10
   1  19  -6  114.99    5.50
   1  19  -6  104.09    8.60
   1  19  -7   53.39    5.00
  -1 -20  -6   13.30    1.50
   1  20   6   11.90    2.70
  -1 -20  -5  124.49    5.90
  -1 -20  -5  127.99    6.30
   1  20   5  118.29    7.30
  -1 -20  -4   22.50    2.10
  -1 -20  -4   23.50    2.50
   1  20   4   23.30    3.40
  -1 -20  -3  377.46   15.90
  -1 -20  -3  350.66   16.30
   1  20   3  384.96   17.00
  -1 -20  -2  434.26   18.80
   1  20   2  423.86   19.30
   1  20   1  257.27   12.50
   1  20   0   -1.30    2.50
   1  20   0   -1.00    2.30
   1  20   0   -0.90    1.80
   1  20  -1  263.67   12.50
   1  20  -1  266.77   11.80
   1  20  -2  415.56   18.40
   1  20  -3  362.36   16.10
   1  20  -4   26.00    5.50
   1  20  -4   22.40    2.50
   1  20  -5  121.89    5.90
   1  20  -5  114.09    8.90
   1  20  -6   10.20    1.50
   1  20  -6   12.30    3.80
  -1 -21  -6   43.70    2.70
  -1 -21  -5  157.88    7.50
  -1 -21  -5  156.28    7.30
   1  21   5  172.08    8.30
  -1 -21  -4   27.70    2.20
  -1 -21  -4   24.90    2.50
   1  21   4   29.10    3.40
  -1 -21  -3  295.07   13.10
   1  21   3  286.87   13.70
  -1 -21  -2    1.80    1.80
   1  21   2    2.50    2.60
   1  21   1   90.79    6.10
   1  21   1   89.09    6.10
   1  21   0    1.60    2.30
   1  21   0    1.60    2.50
   1  21  -1   91.49    6.10
   1  21  -1   92.99    5.10
   1  21  -2    2.10    2.30
   1  21  -2    2.40    1.70
   1  21  -3  278.47   12.00
   1  21  -3  253.87   14.60
   1  21  -3  282.27   12.40
   1  21  -4   23.60    2.10
   1  21  -4   21.60    4.60
   1  21  -4   23.10    2.40
   1  21  -5  145.79    9.10
   1  21  -5  156.88    7.00
   1  21  -6   41.10    2.70
  -1 -22  -5   -0.80    1.10
   1  22   5   -0.40    2.00
  -1 -22  -4  262.37   11.80
   1  22   4  268.67   12.30
  -1 -22  -3   14.80    2.20
   1  22   3   20.50    2.90
  -1 -22  -2  447.06   19.50
   1  22   2  455.35   19.90
   1  22   1    2.60    2.50
   1  22   1   -1.90    2.40
   1  22   0   -0.90    2.20
   1  22  -1    3.40    1.60
   1  22  -1    0.60    2.30
   1  22  -2  465.05   19.40
   1  22  -2  452.95   19.90
   1  22  -3   14.10    2.30
   1  22  -3   20.30    4.70
   1  22  -3   15.60    1.80
   1  22  -4  243.18   11.40
   1  22  -4  239.78   10.50
   1  22  -4  238.28   13.50
   1  22  -5    0.90    1.20
   1  23   4  141.99    7.30
  -1 -23  -3   11.20    1.90
   1  23   3    8.30    2.40
  -1 -23  -2   76.79    4.70
   1  23   2   79.99    5.30
   1  23   1   68.19    5.10
   1  23   0    0.30    2.00
   1  23  -1   76.39    5.00
   1  23  -2   79.89    4.40
   1  23  -2   86.39    5.10
   1  23  -3    9.70    1.90
   1  23  -3    8.00    1.50
   1  23  -4  137.89    6.30
   1  24   2   73.29    4.80
   1  24   1  133.79    7.00
   1  24  -1  123.99    7.00
   1  24  -3  339.47   14.60
  -2  24   0   77.09    5.30
  -2  24   1   53.39    4.00
  -2  24   2   27.40    3.00
  -2  23  -4   23.10    1.80
  -2  23  -3   18.40    2.20
  -2  23  -3   14.80    1.70
  -2  23  -2   89.59    4.70
  -2  23  -2   92.89    5.30
  -2  23  -1  258.77   11.90
  -2  23   0  358.56   15.90
  -2  23   0  339.77   15.50
  -2  23   1  281.47   13.20
  -2  23   2  106.49    6.30
   2 -23  -2  101.89    5.70
  -2  23   3   19.10    2.80
   2 -23  -3   17.40    2.50
  -2  23   4   32.40    3.10
  -2  22  -5    0.20    1.20
  -2  22  -4   -0.20    1.30
  -2  22  -3   30.80    2.30
  -2  22  -3   26.10    2.70
  -2  22  -2    1.60    1.60
  -2  22  -2    5.10    2.20
  -2  22  -1   19.50    2.10
  -2  22  -1   20.90    4.60
  -2  22  -1   22.10    2.90
  -2  22   0   45.70    4.10
  -2  22   0   36.60    3.60
  -2  22   1   16.00    3.00
  -2  22   1   22.50    3.40
  -2  22   2    8.50    2.90
   2 -22  -2    7.30    2.10
  -2  22   3   31.30    3.50
   2 -22  -3   37.20    2.90
  -2  22   4   -0.30    2.30
   2 -22  -4   -0.50    1.50
  -2  22   5    3.60    2.20
  -2  21  -6   30.60    2.10
  -2  21  -5  255.87   11.10
  -2  21  -4    1.10    1.50
  -2  21  -4    1.60    1.70
  -2  21  -3    5.70    2.10
  -2  21  -3    0.40    1.60
  -2  21  -2    0.90    2.20
  -2  21  -2    2.20    1.70
  -2  21  -1 1151.28   46.50
  -2  21  -1 1059.79   46.70
  -2  21  -1 1117.29   45.90
  -2  21   0  124.99    7.70
  -2  21   0  126.59    7.20
  -2  21   1 1090.39   46.80
  -2  21   1 1140.89   47.10
  -2  21   2    3.50    2.80
   2 -21  -2    5.80    2.10
  -2  21   3    5.70    2.70
   2 -21  -3    2.10    1.90
  -2  21   4   -3.00    2.50
   2 -21  -4   -3.10    1.30
   2 -21  -4    0.80    1.70
  -2  21   5  269.07   12.10
   2 -21  -5  256.17   11.20
   2 -21  -5  258.17   11.50
   2 -21  -6   27.50    1.90
  -2  20  -6   -4.50    1.10
  -2  20  -5   15.20    1.80
  -2  20  -4    8.80    2.00
  -2  20  -4    3.00    1.60
  -2  20  -3   62.69    4.30
  -2  20  -3   62.69    4.20
  -2  20  -2   20.10    2.90
  -2  20  -2   15.60    2.20
  -2  20  -1  161.28    9.40
  -2  20  -1  166.28    8.80
  -2  20  -1  178.98    8.10
  -2  20   0    0.30    2.70
  -2  20   0    0.20    2.50
  -2  20   1  152.18    8.60
  -2  20   1  166.58    9.00
  -2  20   2   19.60    3.40
   2 -20  -2   14.60    2.40
  -2  20   3   72.59    6.00
   2 -20  -3   77.39    4.90
   2 -20  -3   67.69    4.20
  -2  20   4    9.90    3.00
   2 -20  -4    3.00    1.90
   2 -20  -4    7.70    1.70
  -2  20   5   18.20    3.10
   2 -20  -5   15.40    2.00
   2 -20  -5   13.20    1.80
  -2  20   6   -2.00    2.20
   2 -20  -6    0.70    1.20
  -2  19  -6  427.76   18.00
  -2  19  -5   46.00    3.00
  -2  19  -4    9.20    1.90
  -2  19  -4    5.00    2.00
  -2  19  -3   20.30    2.40
  -2  19  -3   20.20    2.80
  -2  19  -2  350.56   15.90
  -2  19  -2  353.66   15.30
  -2  19  -1  274.97   13.60
  -2  19  -1  296.87   12.60
  -2  19  -1  273.87   13.30
  -2  19   0 1426.16   56.99
  -2  19   0 1292.07   56.29
  -2  19   0 1381.56   57.29
  -2  19   1  273.67   13.50
  -2  19   1  292.27   13.70
   2 -19  -1  286.67   13.00
  -2  19   2  361.06   16.40
   2 -19  -2  354.36   15.60
   2 -19  -2  335.87   15.00
  -2  19   3   23.50    3.70
   2 -19  -3   22.00    2.70
   2 -19  -3   22.90    2.30
  -2  19   4    7.80    3.10
   2 -19  -4   11.30    2.20
   2 -19  -4    7.50    1.70
  -2  19   5   50.99    4.40
   2 -19  -5   48.80    3.40
   2 -19  -5   42.90    3.00
  -2  19   6  484.45   20.40
   2 -19  -6  466.25   19.60
   2 -19  -6  449.06   19.60
   2 -19  -7    7.10    1.30
  -2  18  -7    9.20    1.70
  -2  18  -6    0.60    1.50
  -2  18  -5   36.40    2.70
  -2  18  -4    3.50    2.00
  -2  18  -3    4.00    2.20
  -2  18  -2    8.20    2.60
  -2  18  -2    6.20    1.90
  -2  18  -1   20.30    3.10
  -2  18  -1   25.60    2.60
  -2  18  -1   27.40    3.60
  -2  18   0  590.34   24.40
  -2  18   0  568.74   25.30
  -2  18   0  572.34   25.00
  -2  18   1   21.10    3.20
  -2  18   1   22.70    3.50
   2 -18  -1   21.90    2.70
  -2  18   2    3.70    2.90
   2 -18  -2    5.00    2.10
   2 -18  -2    7.90    1.70
  -2  18   3    6.80    3.10
   2 -18  -3    9.30    2.20
   2 -18  -3    7.10    1.80
  -2  18   4    4.30    3.10
   2 -18  -4   -0.80    1.90
   2 -18  -4    3.20    1.70
  -2  18   5   34.20    4.00
   2 -18  -5   33.60    2.60
   2 -18  -5   34.30    2.90
  -2  18   6   -0.80    2.80
   2 -18  -6    5.20    1.60
   2 -18  -6    2.50    1.40
  -2  18   7   12.30    3.40
   2 -18  -7    8.60    2.10
   2 -18  -7    8.40    1.50
  -2  17  -6  303.97   13.10
  -2  17  -5    5.30    1.80
  -2  17  -4  294.47   13.30
  -2  17  -3  193.58    9.60
  -2  17  -2  177.78    9.10
  -2  17  -1  250.87   11.20
  -2  17  -1  203.08   11.40
  -2  17  -1  239.58   10.50
  -2  17   0  353.26   14.80
  -2  17   0  327.97   15.60
  -2  17   0  333.67   15.40
  -2  17   1  214.58   10.90
  -2  17   1  225.58   11.30
   2 -17  -1  227.58   10.50
  -2  17   2  160.88    9.10
   2 -17  -2  169.58    8.30
   2 -17  -2  167.08    7.80
  -2  17   3  181.88    9.80
   2 -17  -3  192.28    9.00
   2 -17  -3  181.48    8.60
  -2  17   4  301.27   14.60
   2 -17  -4  313.27   13.80
   2 -17  -4  305.37   13.40
  -2  17   5   -0.70    2.90
   2 -17  -5    1.40    1.70
   2 -17  -5    4.00    1.80
  -2  17   6  340.57   15.20
   2 -17  -6  312.67   14.20
   2 -17  -6  318.57   14.60
   2 -17  -6  335.97   14.10
  -2  17   7  741.43   31.40
   2 -17  -7  749.82   30.00
   2 -17  -7  679.33   30.40
   2 -17  -8  118.89    5.40
  -2  16  -5    3.30    1.80
  -2  16  -4   51.59    3.70
  -2  16  -3   -0.10    2.20
  -2  16  -2   25.90    3.00
  -2  16  -2   17.60    4.30
  -2  16  -1   -1.40    2.20
  -2  16  -1    0.40    2.40
  -2  16   0  422.56   19.10
  -2  16   0  436.86   18.90
  -2  16   0  427.86   18.30
  -2  16   1    5.90    2.60
  -2  16   1    0.60    2.50
   2 -16  -1    1.10    1.40
   2 -16  -1    1.30    1.80
  -2  16   2   21.60    3.30
   2 -16  -2   19.50    2.50
   2 -16  -2   20.70    2.20
  -2  16   3    5.70    2.80
   2 -16  -3    9.60    1.80
   2 -16  -3   11.20    2.30
  -2  16   4   55.89    4.80
   2 -16  -4   59.19    3.80
   2 -16  -4   49.60    3.80
  -2  16   5    0.10    2.80
   2 -16  -5    2.70    1.80
   2 -16  -5    1.50    1.60
   2 -16  -5    3.70    2.20
  -2  16   6   12.70    3.20
   2 -16  -6    6.90    1.80
   2 -16  -6    5.30    1.70
   2 -16  -6    7.60    2.40
   2 -16  -7   19.20    1.90
   2 -16  -7   16.30    2.60
   2 -16  -8   12.40    2.20
   2 -16  -8   16.40    1.60
  -2  15  -8   58.59    4.60
  -2  15  -7  314.27   18.30
  -2  15  -6  215.78   13.50
  -2  15  -5  430.06   18.40
  -2  15  -5  424.26   22.20
  -2  15  -4   62.69    4.50
  -2  15  -3   97.79    5.90
  -2  15  -2    3.50    2.20
  -2  15  -2   -0.20    2.70
  -2  15  -1  542.55   22.20
  -2  15  -1  484.75   22.40
  -2  15   0  393.16   16.70
  -2  15   0  403.86   17.20
  -2  15   0  367.56   17.30
  -2  15   1  551.54   24.40
  -2  15   1  563.44   24.30
   2 -15  -1  576.94   24.50
   2 -15  -1  563.14   24.00
  -2  15   2    3.80    2.60
   2 -15  -2   -0.20    1.70
   2 -15  -2    2.20    1.50
  -2  15   3   92.59    6.30
   2 -15  -3   89.29    5.30
   2 -15  -3   93.49    4.90
  -2  15   4   64.59    5.00
   2 -15  -4   73.69    4.10
   2 -15  -4   60.09    5.30
   2 -15  -4   64.89    4.40
  -2  15   5  484.95   21.00
   2 -15  -5  472.55   20.30
   2 -15  -5  463.55   20.70
   2 -15  -5  465.25   20.00
  -2  15   6  222.18   11.80
   2 -15  -6  248.18   11.50
   2 -15  -6  239.98   10.60
   2 -15  -6  238.18   10.70
   2 -15  -7  379.26   16.30
   2 -15  -7  382.06   16.90
   2 -15  -8   74.79    3.90
   2 -15  -8   67.79    4.70
  -2  14  -8    1.10    4.50
  -2  14  -8   -2.10    2.90
  -2  14  -7    4.10    3.30
  -2  14  -7    7.60    4.90
  -2  14  -6   40.90    6.30
  -2  14  -5   44.90    6.30
  -2  14  -5   46.90    3.30
  -2  14  -4   -1.80    7.20
  -2  14  -4   -2.00    1.70
  -2  14  -3   39.20    3.30
  -2  14  -2    2.00    2.00
  -2  14  -1   76.19    5.00
  -2  14   0    7.50    2.40
   2 -14   0   10.00    2.10
  -2  14   1   85.99    5.50
   2 -14  -1   77.89    4.60
  -2  14   2    3.90    2.40
   2 -14  -2   -2.00    1.30
  -2  14   3   37.40    3.80
   2 -14  -3   45.30    3.00
   2 -14  -3   43.10    3.30
  -2  14   4    3.70    2.50
   2 -14  -4    1.30    1.80
   2 -14  -4    0.40    1.50
   2 -14  -4    0.00    2.10
  -2  14   5   43.10    4.20
   2 -14  -5   39.60    3.90
   2 -14  -5   45.10    3.00
   2 -14  -5   46.20    3.30
  -2  14   6   49.60    4.30
   2 -14  -6   43.70    3.00
   2 -14  -6   47.60    3.50
   2 -14  -6   44.90    4.00
   2 -14  -7    0.60    2.30
   2 -14  -7    6.70    1.60
   2 -14  -8    1.40    2.10
   2 -14  -8   -0.40    1.20
  -2  13  -9   -2.80    2.80
  -2  13  -9    3.40    2.10
  -2  13  -8  258.67   12.20
  -2  13  -8  266.57   14.70
  -2  13  -8  268.57   12.70
  -2  13  -7   10.70    5.30
  -2  13  -7    2.10    2.60
  -2  13  -7    5.40    3.40
  -2  13  -6  599.64   28.10
  -2  13  -6  580.34   25.80
  -2  13  -6  598.24   25.90
  -2  13  -5    8.70    3.60
  -2  13  -5    3.80    4.80
  -2  13  -4   17.70    2.30
  -2  13  -3  132.29    6.80
  -2  13  -2  969.10   40.40
  -2  13  -1   57.79    4.40
   2 -13   1   64.59    4.80
   2 -13   0 1553.64   64.49
   2 -13  -2  887.01   37.00
  -2  13   3  122.89    7.10
   2 -13  -3  129.69    6.40
  -2  13   4   12.60    2.90
   2 -13  -4   16.20    2.60
   2 -13  -4   16.10    1.90
   2 -13  -4   15.30    2.20
  -2  13   5    6.60    2.80
   2 -13  -5    5.50    1.60
   2 -13  -5    8.40    2.40
   2 -13  -5    5.50    1.80
  -2  13   6  624.24   27.20
   2 -13  -6  605.84   26.40
   2 -13  -6  661.03   27.20
   2 -13  -6  628.34   26.40
   2 -13  -7    3.40    1.50
   2 -13  -7    5.80    2.60
   2 -13  -8  256.77   11.20
   2 -13  -8  256.97   12.00
   2 -13  -9   -2.10    1.90
  -2  12  -9    1.30    2.90
  -2  12  -9   -0.80    2.20
  -2  12  -8    5.40    5.10
  -2  12  -8   -1.40    2.70
  -2  12  -8   -1.30    2.40
  -2  12  -8    4.50    3.30
  -2  12  -7   -6.80    5.00
  -2  12  -7    1.40    2.60
  -2  12  -7   -0.10    3.20
  -2  12  -6    2.20    2.50
  -2  12  -6    2.90    5.20
  -2  12  -6    2.90    3.20
  -2  12  -5   21.60    5.60
  -2  12  -5   21.50    3.70
  -2  12  -4  363.66   15.80
  -2  12  -3    2.70    1.80
  -2  12  -2  377.66   16.70
   2 -12   2  397.66   17.50
   2 -12   1   68.49    4.70
   2 -12   0   98.69    5.60
   2 -12   0   99.79    7.10
   2 -12  -2  416.36   19.00
   2 -12  -3    2.50    1.50
  -2  12   4  362.06   16.30
   2 -12  -4  333.87   15.50
   2 -12  -4  360.86   16.10
   2 -12  -4  396.16   15.80
  -2  12   5   14.20    3.00
   2 -12  -5   22.40    2.90
   2 -12  -5   23.70    2.10
   2 -12  -5   20.10    2.20
  -2  12   6    5.00    2.80
   2 -12  -6    1.50    1.50
   2 -12  -6   -1.70    1.40
   2 -12  -6    0.70    2.40
   2 -12  -7    0.40    1.70
   2 -12  -7    2.90    2.50
   2 -12  -8    1.70    2.50
   2 -12  -9    0.90    2.10
  -2  11  -9  210.58    9.90
  -2  11  -9  196.88   10.20
  -2  11  -8    8.90    5.50
  -2  11  -8   10.00    3.10
  -2  11  -8   14.20    3.00
  -2  11  -8   15.90    3.70
  -2  11  -7  534.15   25.50
  -2  11  -7  541.15   23.30
  -2  11  -7  537.25   22.90
  -2  11  -7  490.15   22.70
  -2  11  -6   64.89    4.80
  -2  11  -6   75.69    8.10
  -2  11  -6   65.29    5.30
  -2  11  -5  223.28   10.40
  -2  11  -5  208.38   11.40
  -2  11  -5  208.08   13.80
  -2  11  -4   43.90    3.30
  -2  11  -3    7.00    1.90
   2 -11   3   12.40    2.40
   2 -11   2  157.28    8.20
   2 -11   1 1250.27   52.09
   2 -11   0  266.07   12.10
   2 -11  -1 1272.77   52.29
   2 -11  -1 1168.28   50.49
   2 -11  -2  155.88   10.40
   2 -11  -3    6.80    1.50
   2 -11  -4   41.70    3.00
   2 -11  -4   44.50    3.50
  -2  11   5  226.18   10.90
   2 -11  -5  227.18   10.10
   2 -11  -5  221.38   10.00
   2 -11  -5  232.78   10.90
   2 -11  -6   65.99    3.90
   2 -11  -6   66.19    5.30
   2 -11  -7  553.94   24.10
   2 -11  -8   11.50    2.80
   2 -11  -9  183.18    8.90
  -2  10 -10   54.39    4.40
  -2  10 -10   64.49    4.40
  -2  10  -9   72.09    5.50
  -2  10  -9   79.99    6.10
  -2  10  -9   80.09    5.80
  -2  10  -8   21.50    3.40
  -2  10  -8   13.20    5.80
  -2  10  -8   22.70    3.30
  -2  10  -8   24.30    4.00
  -2  10  -7   10.90    3.50
  -2  10  -7    4.10    5.50
  -2  10  -7    4.10    2.90
  -2  10  -7    9.90    2.80
  -2  10  -6   31.60    3.50
  -2  10  -6   32.50    3.60
  -2  10  -6   30.90    4.10
  -2  10  -6   32.80    6.30
  -2  10  -5   10.20    2.60
  -2  10  -4  691.43   29.50
   2 -10   4  726.63   30.50
   2 -10   3   17.60    2.70
   2 -10   2  166.08    8.40
   2 -10   1  480.85   20.70
   2 -10   0  114.39    6.00
   2 -10  -1  450.65   20.90
   2 -10  -1  542.25   22.80
   2 -10  -2  173.58   10.80
   2 -10  -3   16.40    4.50
   2 -10  -4  730.43   30.50
  -2  10   5    9.30    2.70
   2 -10  -5    9.20    1.60
   2 -10  -5   10.40    2.40
   2 -10  -6   29.40    3.30
   2 -10  -6   28.00    2.20
   2 -10  -7    4.50    2.70
   2 -10  -8   21.60    3.20
   2 -10  -9   68.09    4.90
  -2   9 -10   72.59    5.60
  -2   9 -10   63.69    4.90
  -2   9  -9    4.00    2.50
  -2   9  -9    5.90    3.30
  -2   9  -9    0.60    2.90
  -2   9  -8  371.86   17.00
  -2   9  -8  364.96   19.50
  -2   9  -8  365.26   16.60
  -2   9  -8  358.86   16.60
  -2   9  -7   59.99    4.60
  -2   9  -7   51.99    5.30
  -2   9  -7   57.39    7.50
  -2   9  -7   59.09    5.10
  -2   9  -7   62.69    5.20
  -2   9  -6  464.95   20.90
  -2   9  -6  496.65   23.50
  -2   9  -6  490.55   21.00
  -2   9  -6  485.35   21.30
  -2   9  -6  460.65   21.20
   2  -9   4   49.00    4.10
   2  -9   3   53.39    4.40
   2  -9   2  429.46   18.70
   2  -9   1 1045.10   43.50
   2  -9   0 2882.41  118.19
   2  -9  -1  994.20   43.90
   2  -9  -1 1131.79   45.50
   2  -9  -2  439.06   20.80
   2  -9  -3   62.29    6.40
   2  -9  -5  220.08   10.40
   2  -9  -5  214.58    9.50
   2  -9  -6  554.34   22.20
   2  -9  -6  455.55   21.90
   2  -9  -7   65.29    5.50
   2  -9  -7   67.99    5.60
   2  -9  -8  339.47   15.70
   2  -9  -8  339.07   15.50
   2  -9  -9    0.40    2.40
   2  -9 -10   63.69    4.30
  -2   8 -10    2.60    2.90
  -2   8 -10   -1.10    2.60
  -2   8 -10    2.60    2.30
  -2   8  -9    9.20    3.40
  -2   8  -9   13.80    3.20
  -2   8  -9   14.40    2.90
  -2   8  -8    2.90    2.80
  -2   8  -8   10.00    6.00
  -2   8  -8    5.60    3.10
  -2   8  -8    6.90    4.00
  -2   8  -8   10.90    3.60
  -2   8  -7   -1.20    5.50
  -2   8  -7    1.50    2.50
  -2   8  -7   -4.50    3.20
  -2   8  -7    3.80    2.90
  -2   8  -7    2.00    3.50
  -2   8  -6   28.10    3.90
  -2   8  -6   30.60    3.40
  -2   8  -6   29.70    5.90
  -2   8  -6   26.20    3.80
   2  -8   5  478.45   21.20
   2  -8   4  293.87   13.50
   2  -8   3   23.60    2.70
   2  -8   2  160.68    7.80
   2  -8   1   51.79    3.80
   2  -8   0 1987.10   81.69
   2  -8  -1   50.49    3.30
   2  -8  -1   54.59    5.70
   2  -8  -2  162.38    9.80
   2  -8  -3   24.00    4.50
   2  -8  -4  276.17   15.00
   2  -8  -5  421.26   19.50
   2  -8  -5  421.76   18.80
   2  -8  -5  509.45   19.80
   2  -8  -6   24.90    3.10
   2  -8  -6   22.10    3.20
   2  -8  -7    2.60    2.70
   2  -8  -7    0.80    3.20
   2  -8  -7    1.20    2.60
   2  -8  -8    6.20    2.90
   2  -8  -8    4.00    2.80
   2  -8  -8    8.50    2.90
   2  -8  -9   10.70    2.70
   2  -8  -9   12.10    3.00
   2  -8 -10    0.70    2.20
  -2   7 -10    7.70    3.20
  -2   7 -10   15.10    2.90
  -2   7 -10   14.00    2.70
  -2   7  -9  132.19    8.20
  -2   7  -9  138.39    7.90
  -2   7  -9  136.39    7.70
  -2   7  -8  370.36   16.60
  -2   7  -8  344.67   16.20
  -2   7  -8  352.16   19.20
  -2   7  -8  350.36   16.60
  -2   7  -8  351.06   16.20
  -2   7  -7  685.83   29.00
  -2   7  -7  665.53   28.90
  -2   7  -7  652.13   29.20
  -2   7  -7  669.03   29.10
  -2   7  -7  705.53   31.30
  -2   7  -6  473.15   21.80
  -2   7  -6  525.65   21.80
   2  -7   5   46.90    3.90
   2  -7   4   53.79    4.40
   2  -7   3  296.27   13.30
   2  -7   2  455.15   19.50
   2  -7   1 1230.58   50.89
   2  -7   0 4304.17  175.88
   2  -7  -1 1172.88   52.49
   2  -7  -1 1387.86   53.79
   2  -7  -2  487.65   22.10
   2  -7  -3  275.57   14.00
   2  -7  -4   54.89    5.80
   2  -7  -5   46.70    4.30
   2  -7  -6  565.14   23.50
   2  -7  -6  517.95   23.60
   2  -7  -7  662.03   29.60
   2  -7  -7  688.33   29.30
   2  -7  -7  700.43   29.70
   2  -7  -8  339.97   15.40
   2  -7  -8  325.97   15.60
   2  -7  -8  339.57   15.70
   2  -7  -9  126.49    7.20
   2  -7  -9  131.59    7.40
   2  -7  -9  118.09    7.50
   2  -7 -10    7.70    2.70
   2  -7 -10   13.00    2.50
  -2   6 -10   24.30    3.70
  -2   6 -10   28.50    3.20
  -2   6 -10   22.80    3.10
  -2   6  -9   54.69    4.50
  -2   6  -9   47.10    4.90
  -2   6  -9   46.40    4.20
  -2   6  -9   43.40    4.70
  -2   6  -8   79.89    6.40
  -2   6  -8   80.19    6.60
  -2   6  -8   76.49    8.20
  -2   6  -8   80.69    6.10
  -2   6  -8   87.59    6.90
  -2   6  -7   40.70    3.90
  -2   6  -7   39.40    4.10
  -2   6  -7   33.30    6.40
  -2   6  -7   33.50    4.20
  -2   6  -7   39.50    4.30
  -2   6  -6    7.80    2.60
   2  -6   5  468.65   20.50
   2  -6   4    9.40    2.20
   2  -6   3   -1.60    1.70
   2  -6   2  934.41   38.90
   2  -6   1  580.24   24.40
   2  -6   0 1688.73   69.29
   2  -6  -1  615.84   26.00
   2  -6  -1  582.84   24.90
   2  -6  -2  892.11   37.80
   2  -6  -2  953.20   39.30
   2  -6  -3   -0.20    3.10
   2  -6  -4   11.30    3.70
   2  -6  -5  423.66   20.60
   2  -6  -5  429.36   18.70
   2  -6  -6   10.50    2.60
   2  -6  -6    7.30    2.70
   2  -6  -7   39.00    4.40
   2  -6  -7   41.00    4.00
   2  -6  -7   48.60    4.50
   2  -6  -8   69.49    6.10
   2  -6  -8   79.29    6.10
   2  -6  -8   82.49    5.90
   2  -6  -9   49.70    4.50
   2  -6  -9   45.00    4.00
   2  -6  -9   43.00    4.40
   2  -6 -10   18.00    3.00
   2  -6 -10   21.40    2.90
  -2   5 -10    2.10    2.60
  -2   5 -10    3.60    3.10
  -2   5 -10    5.80    2.80
  -2   5  -9  142.49    8.20
  -2   5  -9  140.19    8.60
  -2   5  -9  142.39    8.00
  -2   5  -9  129.49    8.30
  -2   5  -8    1.70    5.50
  -2   5  -8    3.30    2.80
  -2   5  -8    6.10    3.50
  -2   5  -8    5.00    3.00
  -2   5  -8    2.30    3.00
  -2   5  -8    1.00    3.30
  -2   5  -7 1361.16   57.09
  -2   5  -7 1353.46   56.79
  -2   5  -7 1368.06   56.99
  -2   5  -7 1359.06   57.09
  -2   5  -7 1420.46   56.89
  -2   5  -7 1313.17   58.49
  -2   5  -6  290.67   13.90
  -2   5  -6  305.87   13.70
  -2   5  -5  491.45   21.40
   2  -5   4  295.57   13.30
   2  -5   3  276.87   12.30
   2  -5   2   21.00    2.30
   2  -5   1 3167.88  129.59
   2  -5   0   81.79    4.30
   2  -5  -1 3045.70  125.19
   2  -5  -2   26.30    3.50
   2  -5  -2   19.00    1.50
   2  -5  -3  253.87   12.60
   2  -5  -4  285.87   14.30
   2  -5  -5  563.64   24.10
   2  -5  -5  560.44   25.70
   2  -5  -6  336.07   15.40
   2  -5  -6  334.77   15.10
   2  -5  -7 1314.67   58.59
   2  -5  -7 1430.36   58.39
   2  -5  -7 1455.85   58.79
   2  -5  -8    0.50    3.00
   2  -5  -8    5.30    2.90
   2  -5  -8    4.20    2.90
   2  -5  -9  123.29    7.30
   2  -5  -9  126.89    7.70
   2  -5  -9  117.59    7.50
   2  -5 -10    2.50    4.30
   2  -5 -10    6.60    2.80
   2  -5 -10    0.40    2.50
  -2   4 -10   75.49    5.60
  -2   4 -10   78.99    5.80
  -2   4 -10   75.89    5.60
  -2   4  -9    6.10    2.80
  -2   4  -9    3.50    3.30
  -2   4  -9    7.40    3.40
  -2   4  -9   13.90    3.10
  -2   4  -9    6.40    3.40
  -2   4  -8   24.80    4.00
  -2   4  -8   32.90    3.70
  -2   4  -8   25.30    4.00
  -2   4  -8   23.70    4.00
  -2   4  -8   24.60    3.60
  -2   4  -7   78.69    6.40
  -2   4  -7   80.79    6.00
  -2   4  -7   79.29    5.70
  -2   4  -7   69.49    7.50
  -2   4  -7   81.29    6.10
  -2   4  -7   88.09    6.20
  -2   4  -6  154.78    8.40
  -2   4  -5   44.10    3.90
   2  -4   4   61.09    4.30
   2  -4   3  152.28    7.30
   2  -4   2  582.24   24.40
   2  -4   1   39.40    2.50
   2  -4   0   64.39    3.40
   2  -4  -1   48.30    2.70
   2  -4  -1   53.39    4.50
   2  -4  -2  535.15   23.10
   2  -4  -3  137.79    7.80
   2  -4  -3  129.39    6.00
   2  -4  -4   58.69    6.00
   2  -4  -5   43.90    5.00
   2  -4  -5   41.50    4.00
   2  -4  -6  151.28    8.10
   2  -4  -6  166.18    8.60
   2  -4  -7   85.19    5.80
   2  -4  -7   78.39    6.60
   2  -4  -7   82.19    6.40
   2  -4  -7   80.19    5.50
   2  -4  -7   72.39    7.70
   2  -4  -8   24.60    3.70
   2  -4  -8   27.40    3.90
   2  -4  -8   19.90    3.30
   2  -4  -8   21.00    3.40
   2  -4  -8   31.10    4.60
   2  -4  -9    7.20    2.90
   2  -4  -9    6.50    3.20
   2  -4  -9    3.80    2.80
   2  -4 -10   66.09    5.20
   2  -4 -10   80.29    5.70
   2  -4 -10   69.29    5.70
  -2   3 -10    3.20    2.60
  -2   3 -10   -5.20    3.10
  -2   3 -10    0.20    3.30
  -2   3 -10    1.20    3.30
  -2   3 -10    3.30    2.70
  -2   3  -9   36.40    4.40
  -2   3  -9   38.90    3.90
  -2   3  -9   38.30    4.30
  -2   3  -9   33.00    3.80
  -2   3  -9   34.60    4.30
  -2   3  -8  336.37   16.40
  -2   3  -8  349.77   16.20
  -2   3  -8  328.57   16.20
  -2   3  -8  363.66   16.00
  -2   3  -8  360.86   16.00
  -2   3  -7  253.97   12.50
  -2   3  -7  261.07   12.50
  -2   3  -7  262.17   12.90
  -2   3  -7  275.77   15.40
  -2   3  -7  258.77   13.00
  -2   3  -7  261.07   12.40
  -2   3  -6 1851.81   76.79
  -2   3  -5   34.10    3.60
   2  -3   4  215.28    9.90
   2  -3   3    6.90    1.80
   2  -3   2  751.12   31.10
   2  -3   1  282.27   12.20
   2  -3   0 8985.60  367.16
   2  -3  -1  335.87   13.70
   2  -3  -1  316.57   14.40
   2  -3  -2  617.64   26.30
   2  -3  -3    7.90    2.80
   2  -3  -3    8.70    2.10
   2  -3  -4  208.48   11.00
   2  -3  -5   36.30    4.50
   2  -3  -5   33.20    3.20
   2  -3  -6 2037.20   81.69
   2  -3  -6 1903.51   81.39
   2  -3  -7  241.28   12.90
   2  -3  -7  279.97   13.10
   2  -3  -7  280.67   13.00
   2  -3  -7  242.68   12.20
   2  -3  -7  277.37   12.60
   2  -3  -8  349.57   15.80
   2  -3  -8  337.87   15.50
   2  -3  -8  354.06   16.10
   2  -3  -8  356.96   16.20
   2  -3  -8  316.27   16.10
   2  -3  -9   38.20    4.30
   2  -3  -9   33.70    3.70
   2  -3  -9   37.60    4.20
   2  -3  -9   37.80    3.80
   2  -3 -10   -0.70    2.70
   2  -3 -10    4.00    2.90
   2  -3 -10   -2.20    2.50
  -2   2 -10   27.80    3.30
  -2   2 -10   27.70    4.00
  -2   2 -10   25.00    3.80
  -2   2 -10   23.40    3.70
  -2   2 -10   25.50    3.30
  -2   2  -9    6.00    3.40
  -2   2  -9    6.10    2.90
  -2   2  -9    6.60    2.80
  -2   2  -9    3.40    3.20
  -2   2  -9    3.70    3.30
  -2   2  -8    5.40    3.50
  -2   2  -8   11.80    3.00
  -2   2  -8   10.50    3.00
  -2   2  -8    7.80    3.40
  -2   2  -8    8.80    3.40
  -2   2  -7    1.10    3.00
  -2   2  -7    0.20    3.00
  -2   2  -7   -2.30    2.50
  -2   2  -7    7.20    5.30
  -2   2  -7    0.40    2.80
  -2   2  -7   -8.00    3.00
  -2   2  -6   18.50    3.20
  -2   2  -5  112.69    6.60
   2  -2   4  398.56   17.10
   2  -2   3  168.48    7.80
   2  -2   2   45.30    3.10
   2  -2   1  157.28    7.10
   2  -2   0  259.57   10.90
  -2   2   1  149.19    6.60
   2  -2  -1  160.28    6.60
   2  -2  -1  153.28    7.20
   2  -2  -2   46.80    2.70
   2  -2  -2   47.90    4.00
   2  -2  -3   99.89    4.60
   2  -2  -4  362.16   16.70
   2  -2  -5  133.79    8.40
   2  -2  -5  126.69    7.00
   2  -2  -6   16.50    2.90
   2  -2  -7    6.90    2.60
   2  -2  -7    2.60    3.20
   2  -2  -7    0.90    3.00
   2  -2  -7   -0.60    2.80
   2  -2  -7   -1.50    2.60
   2  -2  -8    8.20    3.20
   2  -2  -8    7.50    2.90
   2  -2  -8    5.90    3.20
   2  -2  -8    6.70    3.50
   2  -2  -8    6.20    2.60
   2  -2  -8    8.40    2.80
   2  -2  -9    4.80    3.30
   2  -2  -9    3.60    2.50
   2  -2  -9    3.00    2.70
   2  -2  -9    5.80    3.10
   2  -2  -9    4.00    2.70
   2  -2 -10   26.90    3.60
   2  -2 -10   19.10    3.10
   2  -2 -10   25.30    3.50
   2  -2 -11    0.60    2.60
  -2   1 -10    6.90    2.60
  -2   1 -10    5.20    2.70
  -2   1 -10    6.20    3.20
  -2   1 -10    2.80    3.00
  -2   1  -9    3.90    2.70
  -2   1  -9    0.80    3.20
  -2   1  -9    2.50    3.20
  -2   1  -9    4.40    2.80
  -2   1  -9    6.60    3.40
  -2   1  -8  160.08    8.70
  -2   1  -8  165.28    9.40
  -2   1  -8  154.88    8.60
  -2   1  -8  157.38    8.90
  -2   1  -8  148.19    9.00
  -2   1  -7  988.80   40.90
  -2   1  -7 1010.50   41.20
  -2   1  -7  936.31   40.90
  -2   1  -7  973.50   40.70
  -2   1  -7  923.21   40.90
  -2   1  -6  966.20   40.80
  -2   1  -5 1349.77   56.09
   2  -1   4  139.79    6.60
  -2   1  -3   -1.10    3.00
   2  -1   3    1.40    1.50
  -2   1  -2    4.40    3.10
   2  -1   2    5.80    1.50
   2  -1   1 9999.00  408.26
   2  -1   0 6311.57  257.57
  -2   1   1 8362.86  354.86
  -2   1   1 8614.94  354.76
   2  -1  -1 8526.35  355.06
   2  -1  -1 8875.31  355.16
   2  -1  -1 9118.89  354.76
  -2   1   2    3.50    1.70
  -2   1   2    3.60    0.70
   2  -1  -2    3.40    1.90
   2  -1  -2    3.20    1.00
  -2   1   3   -1.10    0.70
  -2   1   3   -1.10    0.80
   2  -1  -3   -1.20    0.90
   2  -1  -3   -0.80    2.20
   2  -1  -4  132.59    7.80
   2  -1  -5 1417.16   59.09
   2  -1  -5 1430.16   59.99
   2  -1  -6  994.90   41.90
   2  -1  -7 1023.40   41.80
   2  -1  -7 1025.70   41.40
   2  -1  -7  948.71   41.30
   2  -1  -7  961.80   41.70
   2  -1  -7  955.60   41.90
   2  -1  -8  153.58    8.50
   2  -1  -8  172.48    8.60
   2  -1  -8  143.99    8.10
   2  -1  -8  159.88    9.00
   2  -1  -8  153.98    9.30
   2  -1  -8  156.38    9.00
   2  -1  -9   -0.70    2.90
   2  -1  -9    3.30    2.70
   2  -1  -9    7.70    2.90
   2  -1  -9    2.30    3.10
   2  -1  -9    4.50    2.50
   2  -1 -10    2.40    2.90
   2  -1 -10    1.50    3.00
   2  -1 -11   -2.20    2.50
  -2   0 -10   37.80    3.60
  -2   0 -10   34.70    3.90
  -2   0 -10   35.60    4.20
  -2   0 -10   35.70    3.40
  -2   0  -9   -2.10    2.40
  -2   0  -9    2.10    3.10
  -2   0  -9   -1.70    2.60
  -2   0  -9    0.90    3.10
  -2   0  -8   14.80    3.60
  -2   0  -8   13.90    3.10
  -2   0  -8   16.10    3.50
  -2   0  -8   12.90    3.00
  -2   0  -8    7.70    3.50
  -2   0  -7    2.40    3.20
  -2   0  -7    3.40    2.60
  -2   0  -7   -0.40    2.90
  -2   0  -7   -1.00    2.90
  -2   0  -6  207.98   10.50
  -2   0  -5    1.40    2.20
  -2   0  -4  554.34   24.40
   2   0   4  538.75   22.90
  -2   0  -3    3.40    3.10
   2   0   3    0.20    1.30
  -2   0  -2   10.90    2.80
   2   0   2   12.10    1.50
  -2   0  -1   -2.80    1.90
   2   0   1   -3.10    1.00
   2   0   1   -2.40    1.50
  -2   0   0  146.09    6.40
   2   0   0  155.08    6.30
   2   0   0  148.39    6.30
  -2   0   1   -1.90    0.90
   2   0  -1   -1.70    0.70
   2   0  -1   -2.20    0.90
   2   0  -1   -1.60    0.90
  -2   0   2    8.90    1.80
   2   0  -2   10.20    2.00
   2   0  -2   10.50    1.20
   2   0  -3   -1.40    2.20
   2   0  -3   -3.00    0.80
   2   0  -4  521.15   22.90
   2   0  -5   -1.30    2.00
   2   0  -6  200.88   10.00
   2   0  -7   -4.20    2.80
   2   0  -7    3.50    2.90
   2   0  -7   -2.50    2.60
   2   0  -7    0.50    3.10
   2   0  -7    3.20    3.30
   2   0  -7    3.20    2.50
   2   0  -8   14.30    3.50
   2   0  -8   15.90    3.10
   2   0  -8   15.50    3.50
   2   0  -8   16.70    3.00
   2   0  -8   16.60    4.00
   2   0  -8   23.90    3.80
   2   0  -8    8.90    3.00
   2   0  -9   -1.70    3.10
   2   0  -9    2.20    2.60
   2   0  -9    2.40    2.40
   2   0  -9   -0.30    2.80
   2   0  -9    0.60    3.10
   2   0 -10   40.00    4.40
   2   0 -10   36.70    4.00
   2   0 -11    1.90    2.60
  -2  -1 -10    6.50    2.60
  -2  -1 -10   11.20    3.10
  -2  -1 -10    3.80    2.40
  -2  -1 -10    3.40    3.00
  -2  -1  -9    6.40    3.20
  -2  -1  -9    7.30    3.30
  -2  -1  -9    6.70    2.70
  -2  -1  -9    2.40    2.60
  -2  -1  -8  147.29    8.40
  -2  -1  -8  158.78    8.60
  -2  -1  -8  172.58    9.00
  -2  -1  -8  157.48    9.30
  -2  -1  -7  930.01   40.80
  -2  -1  -7  982.60   40.90
  -2  -1  -7  947.71   40.30
  -2  -1  -7  974.10   40.60
  -2  -1  -6  973.40   41.10
  -2  -1  -5 1406.46   59.59
  -2  -1  -5 1395.46   58.19
  -2  -1  -4  133.69    8.50
  -2  -1  -3    0.30    3.10
   2   1   3    2.80    1.10
  -2  -1  -2    2.70    2.80
   2   1   2    5.80    1.20
  -2  -1  -1 9345.17  391.76
   2   1   1 9965.40  391.46
   2   1   1 9425.96  390.96
  -2  -1   0 5963.40  239.68
   2   1   0 5870.41  239.58
   2   1   0 5757.12  239.38
  -2  -1   1 9112.49  372.46
   2   1  -1 9143.09  372.56
  -2  -1   2    3.60    1.80
   2   1  -2    2.40    1.00
   2   1  -3   -0.20    1.00
   2   1  -5 1451.65   60.19
   2   1  -6 1004.50   42.30
   2   1  -7  928.61   40.80
   2   1  -7 1052.29   41.00
   2   1  -7  994.40   42.80
   2   1  -7  887.31   41.10
   2   1  -7  995.60   41.30
   2   1  -7  982.30   41.60
   2   1  -7  972.00   41.20
   2   1  -8  150.28    9.00
   2   1  -8  169.88    9.60
   2   1  -8  151.28    8.60
   2   1  -8  163.38    9.20
   2   1  -8  169.48    8.70
   2   1  -8  148.39    8.40
   2   1  -8  178.38    9.30
   2   1  -9    7.90    3.30
   2   1  -9    1.00    2.50
   2   1  -9   -2.70    3.00
   2   1  -9    6.80    3.30
   2   1  -9    5.00    2.70
   2   1 -10    2.20    3.00
   2   1 -10    0.80    3.50
   2   1 -10    3.70    2.60
   2   1 -11    0.20    2.60
  -2  -2 -10   28.80    3.70
  -2  -2 -10   22.20    2.90
  -2  -2 -10   26.90    3.60
  -2  -2  -9    1.80    3.00
  -2  -2  -9    7.50    2.70
  -2  -2  -9    4.90    3.20
  -2  -2  -9    2.90    2.60
  -2  -2  -8   10.30    3.30
  -2  -2  -8    7.70    3.20
  -2  -2  -8    4.00    3.00
  -2  -2  -8    4.90    2.70
  -2  -2  -8    2.60    2.70
  -2  -2  -7    1.20    2.40
  -2  -2  -7    0.90    2.80
  -2  -2  -7   -1.30    2.70
  -2  -2  -7    0.90    2.90
  -2  -2  -6   17.30    3.10
  -2  -2  -5  128.29    6.90
  -2  -2  -5  130.59    8.90
  -2  -2  -4  372.16   17.80
  -2  -2  -3  162.68    8.90
   2   2   3  146.99    6.60
  -2  -2  -2   50.09    5.10
   2   2   2   46.30    2.60
  -2  -2  -1  166.18    7.70
   2   2   1  154.98    6.90
   2   2   1  157.88    6.90
  -2  -2   0  231.78    9.90
   2   2   0  223.88    9.70
   2   2   0  237.18    9.70
   2   2  -1  150.88    6.70
  -2  -2   2   39.40    3.50
   2   2  -2   41.00    2.50
   2   2  -3  136.09    6.10
   2   2  -5  122.89    6.80
   2   2  -6   16.20    3.00
   2   2  -7   -0.70    5.00
   2   2  -7   -1.00    3.00
   2   2  -7   -1.40    2.40
   2   2  -7    1.90    2.50
   2   2  -7    1.80    2.90
   2   2  -7    2.30    3.20
   2   2  -7    2.50    2.60
   2   2  -7   -0.10    2.90
   2   2  -8   11.50    3.60
   2   2  -8   10.20    2.90
   2   2  -8   10.90    3.70
   2   2  -8    7.60    3.30
   2   2  -8    7.70    2.80
   2   2  -8    8.10    3.40
   2   2  -9    2.30    3.30
   2   2  -9    3.80    2.70
   2   2  -9    3.60    2.70
   2   2  -9    1.30    3.20
   2   2  -9    4.30    3.30
   2   2 -10   22.70    3.60
   2   2 -10   13.40    4.50
   2   2 -10   29.20    3.30
   2   2 -10   22.30    3.50
   2   2 -11   -0.70    2.70
  -2  -3 -10   -2.20    2.80
  -2  -3 -10   -2.00    2.80
  -2  -3  -9   31.00    3.90
  -2  -3  -9   33.00    4.20
  -2  -3  -9   35.30    3.50
  -2  -3  -9   32.70    4.20
  -2  -3  -8  333.87   15.10
  -2  -3  -8  330.97   15.10
  -2  -3  -8  343.37   15.60
  -2  -3  -8  290.77   14.60
  -2  -3  -7  260.07   12.60
  -2  -3  -7  244.28   12.30
  -2  -3  -7  274.47   12.90
  -2  -3  -6 1791.92   74.39
  -2  -3  -5   35.20    5.10
  -2  -3  -5   42.50    3.60
  -2  -3  -4  186.58   10.60
  -2  -3  -3   13.00    3.40
   2   3   3    8.00    1.00
  -2  -3  -2  711.03   29.60
   2   3   2  677.23   28.50
   2   3   2  697.93   28.60
  -2  -3  -1  349.27   15.10
   2   3   1  342.27   14.40
   2   3   1  333.37   14.40
  -2  -3   0 9055.49  368.16
   2   3   0 8949.50  367.76
   2   3  -1  327.07   13.90
   2   3  -2  684.03   28.30
   2   3  -3   11.60    1.50
   2   3  -5   29.60    3.10
   2   3  -6 1856.41   76.89
   2   3  -7  272.37   12.70
   2   3  -7  250.87   12.40
   2   3  -7  246.38   12.10
   2   3  -7  257.17   14.70
   2   3  -7  251.17   12.10
   2   3  -7  262.67   12.80
   2   3  -8  349.67   17.00
   2   3  -8  343.87   16.60
   2   3  -8  350.86   16.80
   2   3  -8  369.86   16.20
   2   3  -8  368.16   16.40
   2   3  -8  374.86   19.40
   2   3  -8  351.86   16.80
   2   3  -9   36.60    3.70
   2   3  -9   36.20    4.20
   2   3  -9   33.70    3.70
   2   3  -9   33.00    4.40
   2   3  -9   39.70    4.50
   2   3 -10    5.90    3.10
   2   3 -10    0.40    2.50
   2   3 -10    0.10    3.10
  -2  -4 -10   75.69    5.50
  -2  -4 -10   74.89    5.80
  -2  -4  -9    2.70    2.90
  -2  -4  -9    6.00    3.20
  -2  -4  -9    8.40    3.00
  -2  -4  -8   26.60    3.70
  -2  -4  -8   22.10    3.50
  -2  -4  -8   25.80    3.90
  -2  -4  -7   84.19    6.00
  -2  -4  -7   77.39    6.40
  -2  -4  -7   75.29    6.10
  -2  -4  -6  140.09    7.90
  -2  -4  -6  154.78    8.30
  -2  -4  -5   45.00    5.50
  -2  -4  -5   44.60    3.80
  -2  -4  -4   58.49    6.40
  -2  -4  -3  164.08    9.40
  -2  -4  -2  573.64   24.10
   2   4   2  535.75   22.90
  -2  -4  -1   57.29    4.70
   2   4   1   57.99    3.20
  -2  -4   0  146.89    7.00
   2   4   0  144.39    6.60
   2   4  -1   48.50    3.10
   2   4  -2  550.44   22.90
   2   4  -3  134.29    6.20
   2   4  -4   49.90    3.90
   2   4  -5   40.40    3.50
   2   4  -6  141.49    7.80
   2   4  -7   80.99    5.70
   2   4  -7   77.49    5.70
   2   4  -7   74.89    6.80
   2   4  -7   81.09    6.70
   2   4  -7   75.39    7.80
   2   4  -7   78.59    6.20
   2   4  -7   84.19    6.20
   2   4  -8   27.50    3.50
   2   4  -8   20.90    6.60
   2   4  -8   24.20    4.40
   2   4  -8   31.10    4.20
   2   4  -8   28.50    3.50
   2   4  -8   20.40    4.00
   2   4  -8   27.20    4.00
   2   4  -9    7.80    2.80
   2   4  -9    9.30    2.90
   2   4  -9    7.20    3.50
   2   4  -9    9.60    3.90
   2   4  -9   12.10    3.40
   2   4 -10   86.79    6.40
   2   4 -10   73.49    5.40
   2   4 -10   83.29    6.00
  -2  -5 -10    4.40    2.80
  -2  -5 -10    4.30    4.00
  -2  -5  -9  122.09    7.70
  -2  -5  -9  119.99    7.10
  -2  -5  -9  115.79    7.20
  -2  -5  -8    3.30    3.10
  -2  -5  -8    2.80    2.90
  -2  -5  -8    5.80    3.00
  -2  -5  -7 1274.47   56.49
  -2  -5  -7 1418.66   56.99
  -2  -5  -7 1368.26   56.59
  -2  -5  -6  315.07   14.50
  -2  -5  -6  305.27   14.20
  -2  -5  -5  568.54   24.50
  -2  -5  -4  292.37   14.80
  -2  -5  -3  283.37   14.00
  -2  -5  -2   26.20    3.60
   2   5   2   19.60    1.70
  -2  -5  -1 3164.08  131.89
   2   5   1 3261.87  131.29
  -2  -5   0   83.39    5.20
   2   5   0   81.39    4.50
   2   5  -1 3200.38  130.79
   2   5  -2   19.40    2.00
   2   5  -3  254.47   11.20
   2   5  -4  258.07   11.30
   2   5  -5  522.05   22.40
   2   5  -6  319.37   14.30
   2   5  -6  309.67   14.40
   2   5  -7 1361.06   58.99
   2   5  -7 1400.86   58.79
   2   5  -7 1426.46   58.69
   2   5  -7 1406.86   58.39
   2   5  -7 1462.75   58.49
   2   5  -7 1385.86   60.69
   2   5  -7 1387.36   58.79
   2   5  -8    1.30    3.20
   2   5  -8    3.30    2.70
   2   5  -8    1.10    2.90
   2   5  -8    2.60    3.30
   2   5  -8    1.00    3.50
   2   5  -8    7.80    6.10
   2   5  -9  140.39    8.00
   2   5  -9  133.39    8.10
   2   5  -9  141.19    7.70
   2   5  -9  138.39    8.60
   2   5 -10    3.60    2.30
   2   5 -10    1.10    3.00
   2   5 -10   -1.00    3.00
  -2  -6 -10   17.30    3.00
  -2  -6  -9   42.10    4.40
  -2  -6  -9   46.60    4.10
  -2  -6  -9   45.10    4.30
  -2  -6  -8   75.79    6.20
  -2  -6  -8   76.39    6.00
  -2  -6  -8   70.39    5.70
  -2  -6  -7   40.60    4.40
  -2  -6  -7   39.80    4.10
  -2  -6  -7   41.20    5.30
  -2  -6  -6    4.90    2.60
  -2  -6  -6    7.90    2.70
  -2  -6  -5  405.76   18.00
  -2  -6  -4    7.70    3.60
  -2  -6  -3   -1.20    3.00
  -2  -6  -2  995.20   40.60
   2   6   2  920.41   39.40
  -2  -6  -1  630.54   27.00
   2   6   1  622.84   26.10
  -2  -6   0 1687.73   71.69
   2   6   0 1782.22   71.29
   2   6  -1  610.74   25.60
   2   6  -2  926.61   38.40
   2   6  -3   -1.30    1.50
   2   6  -4    9.60    1.80
   2   6  -5  381.56   16.80
   2   6  -6    8.60    2.60
   2   6  -6    7.10    2.70
   2   6  -7   33.50    4.50
   2   6  -7   37.50    4.20
   2   6  -7   30.80    6.40
   2   6  -7   39.40    4.40
   2   6  -7   41.10    4.20
   2   6  -7   42.20    3.80
   2   6  -7   33.60    3.70
   2   6  -8   95.49    7.30
   2   6  -8   81.89    9.10
   2   6  -8   77.59    6.40
   2   6  -8   90.49    6.30
   2   6  -8   87.09    6.00
   2   6  -8   69.19    7.00
   2   6  -9   48.70    4.70
   2   6  -9   47.10    5.00
   2   6  -9   57.09    4.60
   2   6  -9   53.29    4.20
   2   6 -10   24.30    3.70
   2   6 -10   16.30    2.70
   2   6 -10   27.20    3.70
  -2  -7 -10   11.40    2.80
  -2  -7  -9  134.29    7.90
  -2  -7  -9  128.59    7.70
  -2  -7  -8  339.27   15.60
  -2  -7  -8  332.97   15.90
  -2  -7  -7  650.73   29.20
  -2  -7  -7  691.33   29.00
  -2  -7  -6  515.25   23.50
  -2  -7  -6  555.64   23.30
  -2  -7  -5   55.79    4.60
  -2  -7  -4   47.30    5.40
  -2  -7  -3  272.97   13.80
  -2  -7  -2  502.85   21.00
   2   7   2  431.96   19.50
  -2  -7  -1 1350.56   54.89
   2   7   1 1269.87   53.99
  -2  -7   0 4428.46  182.08
   2   7   0 4459.85  181.58
   2   7  -1 1048.50   43.40
   2   7  -2  449.06   19.10
   2   7  -3  267.77   11.80
   2   7  -4   42.80    3.40
   2   7  -6  496.65   22.40
   2   7  -6  499.55   28.00
   2   7  -6  522.05   22.00
   2   7  -7  695.03   29.30
   2   7  -7  650.63   28.90
   2   7  -7  678.43   29.50
   2   7  -7  637.54   29.70
   2   7  -7  663.23   28.80
   2   7  -7  686.13   31.80
   2   7  -7  705.63   28.90
   2   7  -8  333.87   16.20
   2   7  -8  343.67   19.40
   2   7  -8  329.77   15.80
   2   7  -8  360.06   15.70
   2   7  -8  344.07   15.60
   2   7  -9  128.79    7.90
   2   7  -9  145.99    7.90
   2   7  -9  138.19    8.30
   2   7  -9  130.49    7.50
   2   7 -10    8.30    2.40
   2   7 -10   14.60    3.30
  -2  -8 -10   -1.20    2.40
  -2  -8  -9   19.40    3.20
  -2  -8  -9   11.80    3.10
  -2  -8  -8    7.90    3.00
  -2  -8  -8    3.90    3.00
  -2  -8  -7    2.20    2.80
  -2  -8  -7    0.70    2.80
  -2  -8  -6   26.20    3.50
  -2  -8  -6   27.50    3.40
  -2  -8  -5  457.85   19.20
  -2  -8  -5  429.86   19.30
  -2  -8  -5  428.96   18.40
  -2  -8  -4  273.97   15.00
  -2  -8  -4  318.37   16.40
  -2  -8  -3   28.30    4.50
  -2  -8  -2  158.98    9.30
  -2  -8  -1   53.89    5.50
   2   8   1   53.59    3.80
  -2  -8   0 2091.49   87.19
   2   8   0 2122.69   86.59
   2   8  -1   53.39    3.80
   2   8  -2  148.29    7.20
   2   8  -3   25.20    2.60
   2   8  -4  277.57   12.40
  -2  -8   5  443.66   19.60
   2   8  -6   28.70    3.90
   2   8  -6   22.60    3.90
   2   8  -6   31.50    6.50
   2   8  -6   24.40    3.10
   2   8  -7   -2.40    3.00
   2   8  -7    2.70    2.90
   2   8  -7    0.60    2.50
   2   8  -7    1.40    3.40
   2   8  -7   -1.70    6.00
   2   8  -8    5.00    6.50
   2   8  -8    3.10    3.30
   2   8  -8    7.40    2.70
   2   8  -8    5.70    3.50
   2   8  -8    5.30    3.00
   2   8  -9    9.10    2.70
   2   8  -9   14.10    3.50
   2   8  -9   16.60    6.50
   2   8  -9   16.80    3.70
   2   8 -10   -2.00    2.10
   2   8 -10    4.40    2.90
  -2  -9 -10   55.79    4.50
  -2  -9  -9    4.60    2.70
  -2  -9  -9   -0.70    2.60
  -2  -9  -8  359.66   16.40
  -2  -9  -8  348.17   16.40
  -2  -9  -7   68.49    5.30
  -2  -9  -7   62.59    5.70
  -2  -9  -6  546.65   22.00
  -2  -9  -6  491.35   22.00
  -2  -9  -6  460.45   21.00
  -2  -9  -5  213.68    9.80
  -2  -9  -5  213.78   10.80
  -2  -9  -5  243.58   10.70
  -2  -9  -3   58.49    6.00
  -2  -9  -2  469.35   21.60
  -2  -9  -1 1105.29   46.60
   2   9   1 1085.09   45.50
  -2  -9   0 3063.99  127.59
   2   9   0 3122.49  126.79
   2   9  -1 1044.70   43.40
   2   9  -2  414.56   17.90
   2   9  -3   46.10    3.80
   2   9  -4   41.30    3.30
   2   9  -6  481.05   21.50
   2   9  -6  476.95   21.60
   2   9  -6  476.55   21.00
   2   9  -6  485.05   21.00
   2   9  -6  495.65   24.60
   2   9  -7   62.09    8.70
   2   9  -7   63.19    4.70
   2   9  -7   56.69    5.20
   2   9  -7   58.29    4.50
   2   9  -8  372.66   17.20
   2   9  -8  372.36   16.70
   2   9  -8  355.26   16.50
   2   9  -8  378.96   20.90
   2   9  -9    2.70    6.20
   2   9  -9    0.20    2.30
   2   9  -9   -1.20    3.10
   2   9 -10   67.89    4.70
   2   9 -10   72.29    5.30
  -2 -10  -9   58.99    6.00
  -2 -10  -9   65.49    5.20
  -2 -10  -8   21.70    3.40
  -2 -10  -8   15.70    3.30
  -2 -10  -7    7.70    2.90
  -2 -10  -7    8.50    3.10
  -2 -10  -6   37.60    3.90
  -2 -10  -6   31.70    2.40
  -2 -10  -6   30.80    3.60
  -2 -10  -5    7.30    1.60
  -2 -10  -5   12.10    2.60
  -2 -10  -4  714.93   29.80
  -2 -10  -3   18.20    6.90
  -2 -10  -2  178.58   10.50
  -2 -10  -1  525.25   23.80
   2  10   1  523.35   22.40
  -2 -10   0  126.99    7.60
   2  10   0  122.69    6.50
   2  10  -1  492.15   21.10
   2  10  -2  145.09    7.40
   2  10  -3   13.40    2.40
   2  10  -4  704.73   28.80
   2  10  -4  650.33   28.20
   2  10  -6   42.30    7.70
   2  10  -6   32.80    3.40
   2  10  -6   37.00    3.70
   2  10  -6   30.50    4.20
   2  10  -7    4.80    2.90
   2  10  -7    7.70    3.30
   2  10  -7    5.00    2.50
   2  10  -7    2.90    6.60
   2  10  -8   20.80    3.00
   2  10  -8   25.00    3.90
   2  10  -8   18.60    7.30
   2  10  -9   82.09    6.00
   2  10  -9   67.49    5.00
   2  10  -9   58.89    8.10
   2  10 -10   61.09    5.00
  -2 -11  -9  200.38    9.90
  -2 -11  -8    8.40    2.90
  -2 -11  -7  591.14   25.50
   2  11   7  571.14   25.40
  -2 -11  -6   59.79    3.80
  -2 -11  -6   79.79    5.80
  -2 -11  -5  239.48   10.60
  -2 -11  -5  235.48   10.70
  -2 -11  -5  251.97   11.70
  -2 -11  -4   48.10    4.00
  -2 -11  -4   43.90    3.30
  -2 -11  -3    9.50    1.70
  -2 -11  -2  153.18    9.80
  -2 -11  -1 1312.57   55.99
  -2 -11   0  256.87   13.30
   2  11   0  277.27   12.30
   2  11  -1 1304.67   54.29
   2  11  -2  145.29    7.60
   2  11  -3   10.10    1.80
   2  11  -3   10.30    2.40
   2  11  -4   43.20    3.70
   2  11  -4   46.30    3.30
   2  11  -5  215.28   15.00
   2  11  -5  224.88   11.10
   2  11  -6   66.39    5.60
   2  11  -6   59.39    5.10
   2  11  -6   77.39    5.60
   2  11  -6   68.99    9.20
   2  11  -7  500.05   22.70
   2  11  -7  536.55   23.40
   2  11  -7  552.34   27.50
   2  11  -8   11.80    6.80
   2  11  -8    8.30    2.50
   2  11  -8   10.80    3.50
   2  11  -9  198.98    9.50
   2  11  -9  204.98   14.00
   2  11  -9  204.08   10.20
   2  11 -10    3.00    2.50
  -2 -12  -9    3.20    2.40
  -2 -12  -8   -1.40    2.60
  -2 -12  -7    1.70    2.80
  -2 -12  -7    0.20    1.60
   2  12   7    1.70    2.80
  -2 -12  -6   -1.10    1.40
  -2 -12  -6   -1.60    1.40
  -2 -12  -6    1.00    2.60
   2  12   6    4.90    3.00
  -2 -12  -5   20.20    2.20
  -2 -12  -5   21.40    3.00
  -2 -12  -5   18.60    2.00
  -2 -12  -4  345.67   16.00
  -2 -12  -4  381.16   15.60
  -2 -12  -4  355.76   15.50
  -2 -12  -3    1.90    1.50
  -2 -12  -2  348.27   16.20
  -2 -12   0   92.39    6.90
   2  12   0  105.49    6.10
  -2 -12   1   62.09    5.40
   2  12  -1   67.69    4.70
   2  12  -2  367.06   15.90
   2  12  -2  367.06   16.40
   2  12  -3    1.20    2.20
   2  12  -3    1.80    1.70
   2  12  -4  362.56   15.70
   2  12  -5   30.50    7.60
   2  12  -5   15.70    3.60
   2  12  -6   -0.90    6.30
   2  12  -6   -0.90    3.20
   2  12  -7    0.90    3.00
   2  12  -7    0.70    6.80
   2  12  -7   -1.10    2.30
   2  12  -8   -1.90    6.30
   2  12  -8    3.20    2.30
   2  12  -8   -2.00    3.00
   2  12  -9   -1.30    2.00
   2  12  -9    0.70    2.80
   2  12  -9    1.60    5.40
  -2 -13  -9    2.80    2.20
  -2 -13  -8  259.47   11.40
  -2 -13  -8  268.67   12.50
  -2 -13  -7    3.80    1.50
  -2 -13  -7    3.60    2.80
   2  13   7    7.30    3.00
  -2 -13  -6  663.43   27.60
  -2 -13  -6  668.73   28.50
  -2 -13  -6  629.74   27.60
   2  13   6  671.13   28.50
  -2 -13  -5    7.00    1.70
  -2 -13  -5    5.70    2.50
  -2 -13  -5   10.10    1.90
   2  13   5    6.80    2.90
  -2 -13  -4   17.70    2.70
  -2 -13  -4   21.80    2.40
  -2 -13  -4   20.50    2.20
   2  13   4   16.90    3.10
  -2 -13  -3  135.19    7.30
  -2 -13  -3  153.18    6.90
   2  13   3  125.99    7.60
  -2 -13  -2  946.91   39.40
   2  13  -1   71.39    5.00
   2  13  -1   59.99    4.50
   2  13  -2  950.20   39.60
   2  13  -2  950.20   40.10
   2  13  -3  135.19    6.90
   2  13  -4   16.40    2.20
   2  13  -5   10.50    7.00
   2  13  -6  607.24   26.90
   2  13  -6  631.84   30.50
   2  13  -7    9.20    7.00
   2  13  -7   -0.40    3.10
   2  13  -8  282.97   16.80
   2  13  -8  274.67   13.10
   2  13  -9   -0.60    2.50
   2  13  -9   -3.20    4.70
  -2 -14  -9   10.40    3.30
  -2 -14  -8   -2.50    1.20
  -2 -14  -8    2.80    2.40
  -2 -14  -7    7.10    2.70
  -2 -14  -7    3.40    1.60
   2  14   7    5.20    3.00
  -2 -14  -6   45.70    4.20
  -2 -14  -6   44.90    3.40
  -2 -14  -6   45.70    3.10
   2  14   6   43.20    4.30
  -2 -14  -5   49.90    3.70
  -2 -14  -5   46.60    4.10
  -2 -14  -5   39.60    3.10
   2  14   5   46.80    4.30
  -2 -14  -4    0.30    1.60
  -2 -14  -4    2.00    1.70
  -2 -14  -4    1.00    2.10
   2  14   4    0.50    2.50
  -2 -14  -3   44.60    3.00
  -2 -14  -3   43.40    3.80
  -2 -14  -3   46.70    3.40
   2  14   3   38.40    3.80
  -2 -14  -2   -2.80    1.50
  -2 -14  -2   -0.80    1.90
   2  14   2   -0.20    2.50
  -2 -14  -1   81.29    4.60
   2  14   1   75.79    5.40
   2  14   0   10.90    2.40
   2  14  -1   77.99    5.10
   2  14  -2    0.00    1.80
   2  14  -3   44.90    3.50
   2  14  -4   -0.60    1.80
   2  14  -5   46.20    3.20
   2  14  -5   43.40    8.00
   2  14  -6   41.20    4.40
   2  14  -6   40.50    7.80
   2  14  -7    3.30    3.20
   2  14  -7    2.20    6.20
   2  14  -8   -2.90    2.80
   2  14  -8   -0.70    5.20
   2  14  -9    8.40    2.50
   2  14  -9    3.70    4.10
  -2 -15  -8   74.39    5.10
  -2 -15  -8   75.39    3.90
  -2 -15  -7  387.46   16.80
  -2 -15  -7  386.06   17.70
   2  15   7  410.46   17.80
  -2 -15  -6  237.38   11.60
  -2 -15  -6  240.18   10.60
  -2 -15  -6  216.08   10.60
   2  15   6  259.87   12.00
  -2 -15  -5  496.35   20.70
  -2 -15  -5  475.45   21.50
  -2 -15  -5  483.85   20.90
   2  15   5  494.05   21.70
  -2 -15  -4   78.49    4.60
  -2 -15  -4   60.59    4.80
  -2 -15  -4   64.89    4.20
   2  15   4   71.69    5.80
  -2 -15  -3   94.59    5.60
  -2 -15  -3   91.89    5.90
  -2 -15  -3  105.69    5.20
   2  15   3   93.99    6.60
  -2 -15  -2    0.70    1.90
  -2 -15  -2   -0.50    1.60
  -2 -15  -2    2.50    1.50
   2  15   2    6.20    2.70
  -2 -15  -1  575.34   23.50
  -2 -15  -1  533.05   22.90
   2  15   1  532.25   23.10
   2  15   1  513.05   23.20
   2  15   0  386.66   16.40
   2  15   0  348.67   16.40
   2  15  -1  584.04   25.00
   2  15  -2    0.30    2.00
   2  15  -3  105.69    6.10
   2  15  -4   64.29    4.50
   2  15  -5  431.76   18.70
   2  15  -5  445.26   23.30
   2  15  -6  237.58   15.90
   2  15  -7  369.66   19.30
   2  15  -7  327.67   15.90
   2  15  -8   68.19    5.20
   2  15  -8   63.29    6.90
  -2 -16  -8   15.70    1.50
  -2 -16  -8   12.50    2.40
   2  16   8   15.20    3.60
  -2 -16  -7   15.30    2.80
  -2 -16  -7   15.10    1.80
   2  16   7   22.10    3.20
  -2 -16  -6    9.30    1.80
  -2 -16  -6   10.00    1.80
  -2 -16  -6    8.80    2.60
   2  16   6    6.00    3.20
  -2 -16  -5    2.20    1.80
  -2 -16  -5    2.90    1.70
  -2 -16  -5    2.30    2.30
   2  16   5    5.00    2.90
  -2 -16  -4   62.39    4.10
  -2 -16  -4   64.39    4.50
  -2 -16  -4   62.09    5.00
   2  16   4   62.09    5.00
  -2 -16  -3   10.30    2.20
  -2 -16  -3    9.60    1.80
  -2 -16  -3    8.20    2.30
   2  16   3   11.00    3.00
  -2 -16  -2   25.40    2.30
  -2 -16  -2   21.90    2.60
   2  16   2   19.40    3.20
  -2 -16  -1    1.20    1.70
  -2 -16  -1    4.80    1.40
   2  16   1    1.40    2.40
   2  16   1    3.70    2.60
   2  16   0  467.45   19.30
   2  16   0  407.26   19.30
   2  16  -1    3.90    2.30
   2  16  -2   24.80    3.00
   2  16  -3    9.70    2.40
   2  16  -4   57.49    4.30
   2  16  -5    1.60    5.80
   2  16  -5    0.20    1.60
   2  16  -6   12.50    6.20
   2  16  -7   16.50    5.60
   2  16  -8   11.60    4.40
  -2 -17  -8  108.19    5.00
  -2 -17  -7  760.12   30.50
  -2 -17  -7  695.53   31.10
   2  17   7  748.83   31.30
  -2 -17  -6  327.87   14.00
  -2 -17  -6  315.27   14.10
  -2 -17  -6  321.47   14.80
   2  17   6  337.97   15.20
  -2 -17  -5    1.90    1.80
  -2 -17  -5    3.60    2.30
  -2 -17  -5    2.50    1.70
   2  17   5    1.10    2.80
  -2 -17  -4  288.97   14.20
  -2 -17  -4  322.67   14.00
  -2 -17  -4  321.77   13.60
   2  17   4  306.67   14.70
  -2 -17  -3  179.98    8.30
  -2 -17  -3  166.38    8.90
  -2 -17  -3  194.48    8.90
   2  17   3  172.88    9.40
  -2 -17  -2  150.48    7.80
  -2 -17  -2  158.78    7.30
   2  17   2  153.38    8.60
  -2 -17  -1  231.28   10.60
   2  17   1  221.68   11.30
   2  17   1  231.18   11.20
   2  17   0  341.17   15.20
   2  17   0  325.97   15.30
   2  17  -1  261.47   12.30
   2  17  -2  172.18    8.90
   2  17  -3  179.78    9.00
   2  17  -4  264.77   16.90
   2  17  -4  288.67   12.70
   2  17  -5    3.20    5.60
   2  17  -5    3.80    1.80
   2  17  -6  317.37   17.60
   2  17  -7  688.33   31.10
   2  17  -8  114.79    7.90
  -2 -18  -7   11.50    1.50
  -2 -18  -7    6.90    2.00
   2  18   7    5.80    2.50
  -2 -18  -6    1.90    1.50
  -2 -18  -6    0.30    2.00
  -2 -18  -6    1.30    1.40
   2  18   6   -0.70    2.70
  -2 -18  -5   38.10    3.00
  -2 -18  -5   37.70    3.50
  -2 -18  -5   34.80    2.70
   2  18   5   34.00    4.00
  -2 -18  -4    4.30    1.60
  -2 -18  -4    4.40    2.00
  -2 -18  -4    4.40    2.10
   2  18   4    3.60    3.00
  -2 -18  -3    6.40    2.10
  -2 -18  -3    2.60    1.60
   2  18   3    5.70    2.90
  -2 -18  -2    7.20    1.70
  -2 -18  -2    6.50    2.00
   2  18   2    0.10    2.60
  -2 -18  -1   22.60    2.60
   2  18   1   21.80    3.40
   2  18   1   20.70    3.20
   2  18   0  614.14   25.20
   2  18   0  549.35   25.30
   2  18  -1   23.80    3.30
   2  18  -2    8.60    2.60
   2  18  -3    6.30    2.30
   2  18  -4    2.80    5.70
   2  18  -4    3.70    2.00
   2  18  -5   34.20    6.40
   2  18  -6    1.10    4.70
   2  18  -7    6.50    4.10
   2  18  -7    7.70    1.80
  -2 -19  -7    8.40    1.30
   2  19   7    9.40    3.20
  -2 -19  -6  434.56   19.90
  -2 -19  -6  475.65   19.50
  -2 -19  -6  460.15   19.50
   2  19   6  481.05   20.30
  -2 -19  -5   43.30    3.60
  -2 -19  -5   45.90    3.00
  -2 -19  -5   44.10    3.20
   2  19   5   41.10    4.10
  -2 -19  -4    9.30    2.10
  -2 -19  -4    9.10    1.80
   2  19   4    7.10    3.10
  -2 -19  -3   20.90    2.70
  -2 -19  -3   25.70    2.40
   2  19   3   24.00    3.50
  -2 -19  -2  325.27   15.00
  -2 -19  -2  367.86   15.60
   2  19   2  360.66   16.20
  -2 -19  -1  285.67   13.10
   2  19   1  281.37   13.60
   2  19   1  297.97   13.70
   2  19   0 1350.06   57.19
   2  19   0 1471.05   57.19
   2  19   0 1286.47   56.29
   2  19  -1  296.97   13.90
   2  19  -2  329.97   15.00
   2  19  -3   24.00    2.90
   2  19  -4    6.90    2.10
   2  19  -4    3.10    5.40
   2  19  -5   37.20    6.00
   2  19  -6  449.95   21.40
   2  19  -7    4.40    3.50
  -2 -20  -6   -2.60    1.10
   2  20   6    1.00    2.30
  -2 -20  -5   14.80    1.70
  -2 -20  -5   17.70    2.10
   2  20   5   14.30    3.00
  -2 -20  -4    2.60    1.80
  -2 -20  -4    7.40    1.60
   2  20   4    4.50    2.80
  -2 -20  -3   71.89    4.80
  -2 -20  -3   71.39    4.10
   2  20   3   63.99    5.00
  -2 -20  -2   17.20    2.60
   2  20   2   14.10    3.10
   2  20   1  157.18    8.80
   2  20   1  170.28    9.00
   2  20   0    1.90    2.60
   2  20   0    0.40    2.40
   2  20  -1  170.68    8.10
   2  20  -1  173.88    8.90
   2  20  -2   15.10    2.80
   2  20  -3   62.09    4.80
   2  20  -4    6.20    2.00
   2  20  -4    6.60    5.20
   2  20  -5   21.00    4.90
   2  20  -6   -1.60    3.50
   2  20  -6   -1.50    1.20
  -2 -21  -6   28.40    1.90
  -2 -21  -5  266.87   11.40
  -2 -21  -5  262.47   11.60
   2  21   5  266.07   12.30
  -2 -21  -4    1.80    1.60
  -2 -21  -4   -1.50    1.30
   2  21   4    0.60    2.50
  -2 -21  -3    6.50    2.00
   2  21   3    9.80    2.80
  -2 -21  -2    2.10    1.90
   2  21   2   -1.30    2.50
   2  21   1 1090.49   46.70
   2  21   1 1130.99   46.60
   2  21   0  124.09    7.20
   2  21  -1 1179.78   48.30
   2  21  -1 1127.79   47.60
   2  21  -2   -1.00    2.10
   2  21  -2    2.10    1.60
   2  21  -3    4.30    4.90
   2  21  -3    1.60    2.00
   2  21  -3    2.90    1.70
   2  21  -4   -0.20    1.70
   2  21  -4   -4.50    1.30
   2  21  -4    4.10    4.10
   2  21  -5  241.88   13.10
   2  21  -5  261.17   11.00
   2  21  -6   27.00    1.90
   2  22   5    2.90    2.10
  -2 -22  -4    0.10    1.40
   2  22   4    2.20    2.30
  -2 -22  -3   29.60    2.70
   2  22   3   33.60    3.50
  -2 -22  -2    2.30    1.80
   2  22   2    4.00    2.40
   2  22   1   16.00    3.00
   2  22   1   23.00    3.20
   2  22   0   38.00    3.50
   2  22  -1   20.20    2.80
   2  22  -1   21.30    2.10
   2  22  -2    0.20    1.50
   2  22  -2    4.00    2.20
   2  22  -3   37.30    5.30
   2  22  -3   32.90    2.40
   2  22  -3   27.90    2.80
   2  22  -4    0.70    3.50
   2  22  -4    0.00    1.30
   2  22  -5    3.20    3.10
   2  22  -5    1.30    1.20
   2  23   4   24.40    2.70
  -2 -23  -3   20.60    2.90
   2  23   3   22.50    2.70
  -2 -23  -2   97.29    5.30
   2  23   2   92.89    5.90
   2  23   1  259.37   12.00
   2  23   0  341.77   15.20
   2  23  -1  254.27   11.70
   2  23  -2   97.89    5.40
   2  23  -2   90.29    4.70
   2  23  -3   17.90    1.70
   2  23  -3   23.10    4.10
   2  23  -3   16.50    2.30
   2  23  -4   22.50    1.80
   2  23  -4   20.00    3.70
   2  24   2   22.80    2.70
   2  24  -2   28.90    4.30
  -3  24   0   -0.90    2.10
  -3  24   1    4.20    2.30
  -3  24   2   47.50    3.70
  -3  23  -4  138.29    6.30
  -3  23  -3  519.25   21.70
  -3  23  -2  119.29    5.80
  -3  23  -2  124.39    6.40
  -3  23  -1   87.89    5.40
  -3  23   0    0.20    2.00
  -3  23   0   -1.30    2.50
  -3  23   1   97.49    6.20
  -3  23   2  123.39    7.10
   3 -23  -2  123.59    6.40
  -3  23   3  555.74   23.90
  -3  23   4  154.58    7.80
  -3  22  -5    1.30    1.20
  -3  22  -4   77.59    4.20
  -3  22  -3  149.19    7.20
  -3  22  -3  138.69    6.70
  -3  22  -2   33.60    3.10
  -3  22  -2   34.70    2.60
  -3  22  -1   -2.30    1.40
  -3  22  -1   -1.80    2.60
  -3  22  -1   -1.10    2.10
  -3  22   0    4.80    2.30
  -3  22   0    0.60    2.60
  -3  22   1    0.40    2.60
  -3  22   1   -1.40    2.50
  -3  22   2   41.60    4.00
   3 -22  -2   30.00    2.90
  -3  22   3  146.29    8.20
   3 -22  -3  153.48    7.40
  -3  22   4   72.89    5.40
   3 -22  -4   76.69    4.50
  -3  22   5   -0.20    2.40
  -3  21  -5   46.80    3.20
  -3  21  -4  178.48    8.30
  -3  21  -4  175.28    8.10
  -3  21  -3  761.42   32.20
  -3  21  -3  766.92   31.80
  -3  21  -2   50.99    3.30
  -3  21  -2   52.09    4.00
  -3  21  -1  265.77   13.40
  -3  21  -1  289.97   12.20
  -3  21  -1  274.87   13.00
  -3  21   0   -4.80    2.20
  -3  21   0    1.10    2.70
  -3  21   1  271.07   13.50
  -3  21   1  300.67   13.80
  -3  21   2   56.99    4.80
   3 -21  -2   57.59    4.00
  -3  21   3  780.72   33.40
   3 -21  -3  781.82   32.90
  -3  21   4  183.88    9.30
   3 -21  -4  174.78    8.10
   3 -21  -4  181.78    8.50
  -3  21   5   42.80    3.80
   3 -21  -5   44.60    2.90
   3 -21  -5   45.30    3.30
  -3  20  -6   52.09    3.20
  -3  20  -5  198.48    8.90
  -3  20  -4  112.59    5.80
  -3  20  -4  114.09    6.10
  -3  20  -3   12.30    2.00
  -3  20  -3   13.00    2.40
  -3  20  -2   -0.30    2.30
  -3  20  -2   -1.30    1.70
  -3  20  -1   66.69    5.50
  -3  20  -1   82.89    4.80
  -3  20  -1   81.69    5.60
  -3  20   0   -2.00    2.40
  -3  20   0    5.40    2.80
  -3  20   1   74.79    5.60
  -3  20   1   76.79    6.30
  -3  20   2    2.00    2.70
   3 -20  -2    2.00    1.90
  -3  20   3    8.90    3.10
   3 -20  -3   14.30    2.40
   3 -20  -3   14.70    1.90
  -3  20   4  111.89    7.10
   3 -20  -4  109.19    6.10
   3 -20  -4  114.39    5.60
  -3  20   5  215.08   10.20
   3 -20  -5  197.28    9.00
   3 -20  -5  201.18    9.30
  -3  20   6   60.09    4.50
   3 -20  -6   49.50    3.10
  -3  19  -6   26.00    2.10
  -3  19  -5   11.70    1.80
  -3  19  -4  355.06   15.40
  -3  19  -4  356.36   15.60
  -3  19  -3    0.50    2.20
  -3  19  -3    1.20    1.70
  -3  19  -2  595.44   24.30
  -3  19  -2  552.24   25.40
  -3  19  -2  573.64   24.80
  -3  19  -1    9.50    3.10
  -3  19  -1   12.90    2.20
  -3  19  -1   18.30    3.00
  -3  19   0    0.70    2.50
  -3  19   0   -1.50    1.60
  -3  19   0    0.00    2.70
  -3  19   1   16.10    3.30
  -3  19   1   15.20    3.10
   3 -19  -1   18.00    2.60
  -3  19   2  594.94   26.10
   3 -19  -2  587.14   24.90
   3 -19  -2  596.04   25.40
  -3  19   3    3.40    3.00
   3 -19  -3   -1.60    1.90
   3 -19  -3   -2.00    1.50
  -3  19   4  371.36   17.20
   3 -19  -4  368.46   16.40
   3 -19  -4  380.06   16.00
  -3  19   5   11.00    3.10
   3 -19  -5   12.70    1.80
   3 -19  -5   11.90    2.00
  -3  19   6   31.30    3.50
   3 -19  -6   32.00    2.30
   3 -19  -6   28.80    2.30
   3 -19  -7   27.90    2.00
  -3  18  -7   25.20    1.90
  -3  18  -6   65.79    3.90
  -3  18  -5   79.19    4.60
  -3  18  -4   57.79    4.00
  -3  18  -4   58.49    4.00
  -3  18  -3   42.60    3.70
  -3  18  -3   42.90    3.20
  -3  18  -2   44.30    3.20
  -3  18  -2   41.10    4.50
  -3  18  -2   44.40    3.90
  -3  18  -1   54.59    4.30
  -3  18  -1   45.10    4.60
  -3  18  -1   55.19    3.60
  -3  18   0    1.20    2.60
  -3  18   0    2.30    1.80
  -3  18   0   -0.80    2.50
  -3  18   1   48.70    4.40
  -3  18   1   53.99    4.70
   3 -18  -1   56.49    4.10
  -3  18   2   43.50    4.50
   3 -18  -2   43.40    3.10
   3 -18  -2   54.39    3.90
  -3  18   3   47.70    4.60
   3 -18  -3   42.70    3.10
   3 -18  -3   47.20    3.70
  -3  18   4   52.49    4.80
   3 -18  -4   66.09    4.50
   3 -18  -4   59.99    4.00
  -3  18   5   87.59    6.70
   3 -18  -5   91.39    5.30
   3 -18  -5   88.79    4.90
  -3  18   6   70.29    5.60
   3 -18  -6   67.69    3.90
   3 -18  -6   61.99    4.00
   3 -18  -7   27.00    2.00
  -3  17  -6   41.80    2.80
  -3  17  -5  354.96   15.80
  -3  17  -5  373.16   15.70
  -3  17  -4  124.69    6.70
  -3  17  -3  194.18    9.60
  -3  17  -2   22.10    3.80
  -3  17  -2   28.10    2.60
  -3  17  -2   32.00    3.40
  -3  17  -1    5.10    2.70
  -3  17  -1    2.90    1.90
  -3  17  -1    1.50    2.50
  -3  17   0    0.90    1.70
  -3  17   0   -2.90    2.50
  -3  17   0   -0.20    2.40
  -3  17   1    2.80    2.70
  -3  17   1    4.60    2.80
   3 -17  -1    6.60    2.00
  -3  17   2   25.90    3.70
   3 -17  -2   29.80    2.50
   3 -17  -2   31.30    3.00
  -3  17   3  211.18   11.10
   3 -17  -3  217.38   10.30
   3 -17  -3  218.58    9.80
  -3  17   4  130.39    8.20
   3 -17  -4  136.69    7.10
   3 -17  -4  139.29    6.70
  -3  17   5  391.86   17.50
   3 -17  -5  376.16   16.60
   3 -17  -5  373.76   16.30
  -3  17   6   44.20    4.20
   3 -17  -6   42.20    3.00
   3 -17  -6   44.60    2.90
   3 -17  -6   42.90    4.90
   3 -17  -7    8.60    1.60
   3 -17  -7    6.40    2.10
   3 -17  -8    3.20    1.20
  -3  16  -6   33.50    2.60
  -3  16  -5   72.49    4.60
  -3  16  -4  185.08    9.00
  -3  16  -3    8.00    2.40
  -3  16  -2  156.08    7.90
  -3  16  -2  139.59    8.60
  -3  16  -1    4.20    1.90
  -3  16  -1    1.10    2.60
  -3  16  -1    7.40    2.50
  -3  16   0    0.20    2.40
  -3  16   0   -0.20    2.20
  -3  16   0    0.00    1.70
  -3  16   1    4.80    2.50
  -3  16   1    4.50    2.70
   3 -16  -1   10.10    2.10
   3 -16  -1    6.60    1.60
  -3  16   2  160.28    8.90
   3 -16  -2  160.58    8.20
   3 -16  -2  177.88    7.80
  -3  16   3   10.90    3.10
   3 -16  -3   13.00    2.30
   3 -16  -3   11.50    1.90
  -3  16   4  196.48   10.60
   3 -16  -4  204.28    9.70
   3 -16  -4  207.68    9.30
  -3  16   5   73.79    6.10
   3 -16  -5   71.29    4.70
   3 -16  -5   74.19    4.40
  -3  16   6   40.00    4.10
   3 -16  -6   29.50    2.60
   3 -16  -6   37.30    3.40
   3 -16  -6   35.70    2.80
   3 -16  -7   10.00    2.30
   3 -16  -7    5.60    1.60
   3 -16  -8   90.19    4.30
   3 -16  -8   81.09    4.90
  -3  15  -5  163.48    8.00
  -3  15  -4  196.48    9.40
  -3  15  -3  195.18    9.50
  -3  15  -2  626.84   28.40
  -3  15  -2  682.03   27.90
  -3  15  -1   10.10    2.80
  -3  15  -1   11.30    2.60
  -3  15   0    1.30    1.70
  -3  15   0   -2.00    2.40
  -3  15   0   -2.00    2.20
  -3  15   1   11.90    2.80
  -3  15   1   11.30    2.70
   3 -15  -1   12.00    2.10
   3 -15  -1   10.70    1.70
  -3  15   2  676.23   29.00
   3 -15  -2  673.43   28.10
   3 -15  -2  670.83   28.50
  -3  15   3  160.08    9.30
   3 -15  -3  183.28    8.70
   3 -15  -3  184.98    8.20
  -3  15   4  198.78   10.90
   3 -15  -4  230.78   10.30
   3 -15  -4  225.78    9.90
  -3  15   5  174.48    9.20
   3 -15  -5  153.68    7.70
   3 -15  -5  175.58    8.00
   3 -15  -5  152.58    8.50
  -3  15   6    6.90    3.00
   3 -15  -6   11.20    1.90
   3 -15  -6   12.60    2.50
   3 -15  -6    8.70    1.80
   3 -15  -7    7.40    1.60
   3 -15  -7    9.00    2.40
   3 -15  -8   13.20    1.60
   3 -15  -8   12.80    2.30
  -3  14  -8    3.60    2.30
  -3  14  -8   -5.00    3.00
  -3  14  -7   88.59    6.40
  -3  14  -7   72.49    5.60
  -3  14  -5  446.36   19.10
  -3  14  -4  119.89    6.40
  -3  14  -3  795.22   33.50
  -3  14  -2  164.48   10.00
  -3  14  -2  177.38    8.50
  -3  14  -1  580.34   24.90
  -3  14   0   -3.60    2.10
   3 -14   0   -0.50    2.00
  -3  14   1  574.44   24.60
  -3  14   1  571.04   24.40
   3 -14  -1  558.34   24.10
  -3  14   2  165.08    8.80
   3 -14  -2  171.38    8.20
   3 -14  -2  178.38    8.00
  -3  14   3  731.23   32.70
   3 -14  -3  790.62   32.10
   3 -14  -3  787.52   32.40
  -3  14   4  122.29    7.60
   3 -14  -4  129.09    6.70
   3 -14  -4  134.79    6.30
  -3  14   5  467.05   21.10
   3 -14  -5  491.65   20.40
   3 -14  -5  476.05   20.20
   3 -14  -5  465.55   20.80
  -3  14   6   10.70    3.10
   3 -14  -6    9.50    1.80
   3 -14  -6   11.10    1.90
   3 -14  -6   11.90    2.70
   3 -14  -7   83.59    5.70
   3 -14  -7   88.19    4.70
   3 -14  -8    1.00    1.30
   3 -14  -8    1.70    2.10
  -3  13  -9    4.10    2.10
  -3  13  -8    3.50    2.40
  -3  13  -8   -1.00    3.20
  -3  13  -7   37.00    4.30
  -3  13  -7   34.70    3.60
  -3  13  -6   59.59    5.00
  -3  13  -6   55.49    4.40
  -3  13  -5  303.77   13.60
  -3  13  -4  335.87   14.70
  -3  13  -3  490.85   21.10
  -3  13  -2  265.27   12.00
  -3  13  -1  173.78    8.40
   3 -13   1  168.98    8.60
  -3  13   0    1.20    2.00
   3 -13   0    0.00    1.60
   3 -13  -1  157.18    7.50
   3 -13  -2  273.77   12.10
  -3  13   3  437.76   19.90
   3 -13  -3  471.25   19.60
   3 -13  -3  456.95   19.40
  -3  13   4  341.07   15.80
   3 -13  -4  366.46   15.20
   3 -13  -4  344.87   15.50
   3 -13  -4  338.07   14.90
  -3  13   5  284.77   13.40
   3 -13  -5  275.37   12.40
   3 -13  -5  286.47   12.60
   3 -13  -5  291.07   13.20
  -3  13   6   58.99    4.60
   3 -13  -6   57.79    3.70
   3 -13  -6   54.09    3.80
   3 -13  -6   57.19    4.40
   3 -13  -7   37.40    3.60
   3 -13  -7   36.50    2.70
   3 -13  -8    6.10    2.50
   3 -13  -8    5.60    1.40
   3 -13  -9    4.40    2.00
  -3  12  -9   98.99    6.00
  -3  12  -9   99.09    6.40
  -3  12  -8  192.58    9.80
  -3  12  -8  203.28   10.00
  -3  12  -8  209.38   10.50
  -3  12  -8  191.28   12.90
  -3  12  -7   -0.10    2.70
  -3  12  -7   -4.20    3.20
  -3  12  -7   -2.00    4.80
  -3  12  -6   65.39    5.40
  -3  12  -6   66.89    9.00
  -3  12  -6   69.69    5.40
  -3  12  -5  266.27   13.20
  -3  12  -5  282.87   12.90
  -3  12  -4  796.22   33.30
  -3  12  -3  501.35   21.40
  -3  12  -2  475.75   20.50
   3 -12   2  483.85   21.10
   3 -12   1   63.69    4.40
   3 -12   0   -0.90    1.50
   3 -12  -2  485.55   20.60
   3 -12  -3  493.05   20.90
  -3  12   4  803.32   34.10
   3 -12  -4  771.32   33.40
   3 -12  -4  858.01   33.70
   3 -12  -4  788.72   34.00
  -3  12   5  289.17   14.10
   3 -12  -5  321.97   13.40
   3 -12  -5  321.27   14.00
   3 -12  -5  288.17   13.20
   3 -12  -6   77.79    5.50
   3 -12  -6   68.49    4.20
   3 -12  -6   70.09    4.20
   3 -12  -7    0.90    2.40
   3 -12  -7    1.40    1.50
   3 -12  -8  199.78    9.80
   3 -12  -9   99.19    5.70
  -3  11  -9   26.90    3.70
  -3  11  -9   28.70    3.30
  -3  11  -9   31.90    3.30
  -3  11  -8    1.70    4.80
  -3  11  -8    0.00    2.60
  -3  11  -8   -1.00    2.80
  -3  11  -8    2.90    3.40
  -3  11  -7   42.20    4.00
  -3  11  -7   41.40    3.90
  -3  11  -7   45.00    6.50
  -3  11  -7   39.40    4.60
  -3  11  -6   71.39    7.50
  -3  11  -6   63.79    4.80
  -3  11  -6   64.29    5.30
  -3  11  -5   23.40    3.80
  -3  11  -5   23.40    3.20
  -3  11  -4   -0.60    1.60
  -3  11  -3 2034.20   86.79
   3 -11   3 2196.78   87.69
   3 -11   2    2.10    1.80
   3 -11   1   23.50    2.50
   3 -11   0    1.00    1.50
   3 -11  -1   28.60    4.40
   3 -11  -1   23.90    2.40
   3 -11  -2    4.70    3.80
   3 -11  -3 2124.29   87.19
   3 -11  -4   -1.10    1.40
   3 -11  -4    3.80    2.10
  -3  11   5   27.40    3.30
   3 -11  -5   21.30    3.00
   3 -11  -5   22.90    2.10
   3 -11  -5   23.30    2.20
   3 -11  -6   69.19    5.40
   3 -11  -6   62.79    3.90
   3 -11  -7   48.00    4.10
   3 -11  -8    1.40    2.40
   3 -11  -9   30.00    3.00
  -3  10 -10   95.39    5.80
  -3  10  -9   10.90    2.70
  -3  10  -9    7.50    3.30
  -3  10  -9   16.70    3.10
  -3  10  -8  329.97   15.40
  -3  10  -8  335.37   15.00
  -3  10  -8  326.27   17.50
  -3  10  -8  313.47   15.00
  -3  10  -7   -1.60    2.90
  -3  10  -7    5.40    5.20
  -3  10  -7    6.80    3.50
  -3  10  -7   -1.60    2.60
  -3  10  -6   17.60    3.10
  -3  10  -6   22.60    3.40
  -3  10  -6   29.30    5.70
  -3  10  -6   24.80    3.90
  -3  10  -5  230.58   11.10
  -3  10  -4 1180.78   50.09
   3 -10   4 1249.68   51.09
   3 -10   3   31.90    3.20
   3 -10   2 1309.47   54.49
   3 -10   1  209.28    9.80
   3 -10   0    1.30    1.50
   3 -10  -1  210.88   11.50
   3 -10  -1  205.68    9.40
   3 -10  -2 1416.96   60.79
   3 -10  -3   23.00    4.90
   3 -10  -4 1255.57   51.79
  -3  10   5  244.18   11.60
   3 -10  -5  249.18   10.80
   3 -10  -5  243.38   11.50
   3 -10  -6   21.00    3.10
   3 -10  -6   22.80    2.10
   3 -10  -7    0.30    2.50
   3 -10  -8  306.87   14.10
   3 -10  -9   10.40    2.50
  -3   9 -10  223.28   10.50
  -3   9  -9    1.60    2.50
  -3   9  -9    4.20    3.30
  -3   9  -9    1.80    2.90
  -3   9  -8   12.10    3.80
  -3   9  -8    6.70    3.10
  -3   9  -8    6.80    5.50
  -3   9  -8   12.40    3.10
  -3   9  -7   16.70    5.80
  -3   9  -7   17.80    3.80
  -3   9  -7   17.30    3.20
  -3   9  -7   17.80    3.40
  -3   9  -6   46.30    4.50
  -3   9  -6   26.00    6.00
  -3   9  -6   41.30    3.90
  -3   9  -6   46.40    4.10
  -3   9  -5   97.39    6.20
   3  -9   4  638.34   27.60
   3  -9   3    5.20    2.00
   3  -9   2  749.33   31.60
   3  -9   1  105.69    5.80
   3  -9   0    0.70    1.50
   3  -9  -1  105.49    5.40
   3  -9  -1  119.29    7.90
   3  -9  -2  945.51   41.40
   3  -9  -3    0.30    3.50
   3  -9  -4  588.14   24.60
   3  -9  -5  106.49    6.20
   3  -9  -5  102.49    5.20
   3  -9  -6   44.50    3.90
   3  -9  -6   40.50    3.10
   3  -9  -7   16.40    3.10
   3  -9  -8   11.80    2.90
   3  -9  -9    0.70    2.30
   3  -9 -10  203.98    9.50
  -3   8 -10   52.39    4.40
  -3   8 -10   47.10    3.80
  -3   8 -10   47.10    3.80
  -3   8  -9  225.78   10.80
  -3   8  -9  205.08   10.60
  -3   8  -9  216.58   11.00
  -3   8  -8   61.99    7.30
  -3   8  -8   56.79    4.70
  -3   8  -8   59.19    5.30
  -3   8  -8   52.29    4.70
  -3   8  -7  244.98   15.00
  -3   8  -7  260.17   12.70
  -3   8  -7  253.87   12.20
  -3   8  -7  248.68   12.70
  -3   8  -7  256.67   12.40
  -3   8  -6   96.09    6.50
  -3   8  -6   82.79    5.80
  -3   8  -6   71.29    7.60
  -3   8  -6   80.19    6.50
   3  -8   5  882.11   37.60
   3  -8   4   18.30    2.70
   3  -8   3 1412.26   58.69
   3  -8   2   84.19    4.90
   3  -8   1 1956.90   80.59
   3  -8   0   -0.10    1.40
   3  -8  -1 2083.79   82.49
   3  -8  -1 1870.91   80.99
   3  -8  -2  111.69    8.60
   3  -8  -3 1382.76   58.89
   3  -8  -4   17.00    4.50
   3  -8  -5  833.22   33.60
   3  -8  -5  761.42   33.00
   3  -8  -6   96.19    5.80
   3  -8  -6   78.19    6.00
   3  -8  -6   96.29    6.50
   3  -8  -7  245.28   12.20
   3  -8  -7  261.07   12.10
   3  -8  -7  241.28   12.40
   3  -8  -8   49.00    4.60
   3  -8  -8   55.29    4.70
   3  -8  -8   50.59    4.30
   3  -8  -9  197.48    9.50
   3  -8  -9  185.78    9.80
   3  -8  -9  190.48    9.70
   3  -8 -10   41.80    3.50
  -3   7 -10   98.69    6.70
  -3   7 -10  102.29    6.20
  -3   7 -10  106.59    6.40
  -3   7  -9  303.57   13.80
  -3   7  -9  290.57   14.20
  -3   7  -9  292.67   13.90
  -3   7  -8   33.30    4.00
  -3   7  -8   33.90    3.80
  -3   7  -8   24.60    4.20
  -3   7  -8   27.60    6.10
  -3   7  -8   32.70    4.60
  -3   7  -7   49.90    6.70
  -3   7  -7   43.40    4.70
  -3   7  -7   47.50    4.40
  -3   7  -7   45.70    4.60
  -3   7  -7   39.90    4.00
  -3   7  -6  124.09    7.30
  -3   7  -6  116.09    7.70
  -3   7  -6  133.99    7.80
   3  -7   5  173.88    9.00
   3  -7   4  828.32   35.10
   3  -7   3  392.46   17.20
   3  -7   2   16.00    2.10
   3  -7   1   85.39    4.80
   3  -7   0    0.20    1.40
   3  -7  -1   91.29    4.60
   3  -7  -1   88.39    6.70
   3  -7  -2   13.00    3.80
   3  -7  -2   18.30    1.70
   3  -7  -3  386.36   18.40
   3  -7  -4  807.42   35.60
   3  -7  -5  152.88    7.10
   3  -7  -5  159.18    8.00
   3  -7  -6  136.69    7.30
   3  -7  -6  134.29    7.60
   3  -7  -6  129.99    7.90
   3  -7  -7   44.40    4.30
   3  -7  -7   33.50    3.80
   3  -7  -7   46.70    4.50
   3  -7  -8   26.80    3.90
   3  -7  -8   30.50    3.70
   3  -7  -8   24.20    3.40
   3  -7  -9  278.77   13.00
   3  -7  -9  263.57   13.00
   3  -7  -9  274.07   12.70
   3  -7 -10   94.69    5.50
   3  -7 -10   86.09    5.70
  -3   6 -10   76.29    5.50
  -3   6 -10   73.39    5.40
  -3   6 -10   74.09    6.10
  -3   6  -9  124.29    7.70
  -3   6  -9  139.29    8.00
  -3   6  -9  135.79    8.50
  -3   6  -8  217.48   11.00
  -3   6  -8  216.98   11.50
  -3   6  -8  213.48   11.00
  -3   6  -8  223.18   11.50
  -3   6  -7  235.28   11.60
  -3   6  -7  213.18   13.70
  -3   6  -7  231.88   11.30
  -3   6  -7  237.48   11.50
  -3   6  -6  137.99    7.60
  -3   6  -6  140.59    8.40
   3  -6   5  148.79    7.90
   3  -6   4  499.05   21.60
   3  -6   3 1777.52   73.39
   3  -6   2 1230.68   50.89
   3  -6   1  763.72   31.80
   3  -6   0    1.90    1.30
   3  -6  -1  785.72   32.00
   3  -6  -1  762.62   33.10
   3  -6  -2 1420.96   54.79
   3  -6  -2 1184.38   53.19
   3  -6  -3 1564.44   65.59
   3  -6  -4  450.95   21.00
   3  -6  -5  146.49    7.70
   3  -6  -6  142.49    7.90
   3  -6  -6  140.49    7.50
   3  -6  -7  247.68   12.00
   3  -6  -7  231.48   12.00
   3  -6  -7  239.88   11.70
   3  -6  -8  202.18   10.30
   3  -6  -8  194.58   10.50
   3  -6  -8  216.58   10.80
   3  -6  -9  128.19    7.70
   3  -6  -9  130.99    7.30
   3  -6  -9  128.59    7.80
   3  -6 -10   65.39    4.90
   3  -6 -10   73.09    5.40
  -3   5 -10   62.19    4.90
  -3   5 -10   46.60    4.10
  -3   5 -10   60.89    5.10
  -3   5  -9  331.37   14.80
  -3   5  -9  325.97   14.70
  -3   5  -9  309.77   15.00
  -3   5  -9  292.97   15.00
  -3   5  -8   23.10    4.00
  -3   5  -8   20.60    4.00
  -3   5  -8   18.10    3.70
  -3   5  -8   19.80    3.50
  -3   5  -8   24.10    3.70
  -3   5  -7  252.67   12.90
  -3   5  -7  253.87   13.00
  -3   5  -7  274.67   12.70
  -3   5  -7  261.67   15.10
  -3   5  -7  271.57   12.90
  -3   5  -7  272.37   12.90
  -3   5  -6   60.39    5.30
  -3   5  -6   58.69    4.90
   3  -5   5  453.45   20.00
   3  -5   4  101.19    5.90
   3  -5   3  791.72   33.20
   3  -5   2  576.44   24.30
   3  -5   1  197.48    8.90
   3  -5   0    2.00    1.30
   3  -5  -1  213.98    9.30
   3  -5  -1  216.88   10.70
   3  -5  -2  571.34   24.20
   3  -5  -2  536.45   22.80
   3  -5  -3  679.13   29.50
   3  -5  -4   87.39    7.00
   3  -5  -5  423.86   18.60
   3  -5  -6   59.09    5.10
   3  -5  -6   67.59    4.90
   3  -5  -7  256.07   13.20
   3  -5  -7  257.57   13.30
   3  -5  -7  273.37   13.20
   3  -5  -7  294.47   13.00
   3  -5  -8   18.50    3.50
   3  -5  -8   18.60    3.60
   3  -5  -8   18.10    3.30
   3  -5  -9  281.67   13.80
   3  -5  -9  290.37   13.50
   3  -5  -9  298.27   14.00
   3  -5 -10   46.00    4.10
   3  -5 -10   43.00    3.70
  -3   4 -10  104.79    6.40
  -3   4 -10  100.69    6.50
  -3   4 -10   96.79    7.10
  -3   4  -9    7.60    3.60
  -3   4  -9    5.20    2.90
  -3   4  -9    9.10    3.10
  -3   4  -9    4.80    3.20
  -3   4  -9    8.50    3.60
  -3   4  -8  212.58   10.90
  -3   4  -8  196.78   11.10
  -3   4  -8  221.68   10.70
  -3   4  -8  190.48   11.00
  -3   4  -8  220.18   10.60
  -3   4  -7   15.00    5.80
  -3   4  -7   18.30    3.70
  -3   4  -7   19.20    3.60
  -3   4  -7   12.20    3.30
  -3   4  -7   15.80    3.00
  -3   4  -7   16.40    3.70
  -3   4  -6   87.79    6.70
  -3   4  -6   91.89    6.30
  -3   4  -5  401.36   17.70
   3  -4   4  929.71   38.80
   3  -4   3  230.78   10.50
   3  -4   2 3970.00  162.28
   3  -4   1  565.84   23.60
   3  -4   0   -0.90    1.30
   3  -4  -1  572.64   24.20
   3  -4  -1  558.54   23.40
   3  -4  -2 3779.22  149.19
   3  -4  -2 3494.85  148.19
   3  -4  -3  229.48   10.60
   3  -4  -3  196.08    9.20
   3  -4  -4  862.51   37.10
   3  -4  -5  424.56   18.60
   3  -4  -6   93.39    6.20
   3  -4  -7   14.20    3.70
   3  -4  -7   14.20    3.20
   3  -4  -7   11.70    2.80
   3  -4  -7   18.30    3.10
   3  -4  -7   14.90    3.40
   3  -4  -8  202.28   10.20
   3  -4  -8  212.68   10.90
   3  -4  -8  207.98   10.40
   3  -4  -8  190.18   10.80
   3  -4  -8  204.98   10.70
   3  -4  -9    4.40    2.70
   3  -4  -9    3.80    3.00
   3  -4  -9    6.10    3.30
   3  -4 -10  100.89    6.40
   3  -4 -10   93.19    5.80
   3  -4 -10   84.59    6.60
  -3   3 -11   26.20    2.80
  -3   3 -10  438.06   19.50
  -3   3 -10  435.76   19.80
  -3   3 -10  451.05   19.30
  -3   3  -9   30.40    4.10
  -3   3  -9   31.30    3.80
  -3   3  -9   31.40    3.80
  -3   3  -9   32.30    4.30
  -3   3  -9   32.70    4.10
  -3   3  -8    1.80    2.90
  -3   3  -8   -0.10    3.30
  -3   3  -8    1.20    3.40
  -3   3  -8    3.10    2.80
  -3   3  -8    3.60    3.40
  -3   3  -7   40.10    3.90
  -3   3  -7   36.70    4.30
  -3   3  -7   36.90    6.30
  -3   3  -7   34.10    4.30
  -3   3  -7   41.50    4.00
  -3   3  -7   39.30    4.20
  -3   3  -6   56.69    5.30
  -3   3  -5  242.08   11.40
   3  -3   4  160.48    7.80
   3  -3   3 1130.99   46.80
   3  -3   2  135.79    6.60
   3  -3   0   -0.20    1.00
   3  -3  -1   99.09    4.50
   3  -3  -1   96.39    5.50
   3  -3  -2  125.29    5.50
   3  -3  -2  139.89    7.10
   3  -3  -3  944.51   38.80
   3  -3  -3  938.61   39.60
   3  -3  -4  134.19    8.00
   3  -3  -5  243.08   11.30
   3  -3  -6   60.09    5.00
   3  -3  -6   58.79    4.70
   3  -3  -7   35.10    4.50
   3  -3  -7   37.70    3.80
   3  -3  -7   36.00    3.60
   3  -3  -7   42.00    4.20
   3  -3  -7   41.10    4.40
   3  -3  -8    0.20    2.70
   3  -3  -8   -3.60    3.00
   3  -3  -8    1.30    2.70
   3  -3  -8    2.40    3.30
   3  -3  -8    3.20    3.00
   3  -3  -9   34.90    4.20
   3  -3  -9   31.10    3.60
   3  -3  -9   29.50    3.90
   3  -3 -10  432.06   18.70
   3  -3 -10  402.86   18.20
   3  -3 -10  413.36   18.80
  -3   2 -11  158.48    7.80
  -3   2 -10   47.10    4.00
  -3   2 -10   49.80    4.10
  -3   2 -10   47.00    4.60
  -3   2  -9   58.49    4.60
  -3   2  -9   57.89    4.70
  -3   2  -9   64.39    6.10
  -3   2  -9   53.99    5.10
  -3   2  -9   59.69    5.10
  -3   2  -8   11.60    3.50
  -3   2  -8    5.50    2.90
  -3   2  -8    3.40    3.30
  -3   2  -8   -2.40    3.20
  -3   2  -8    5.90    2.90
  -3   2  -7   44.10    4.20
  -3   2  -7   47.50    4.10
  -3   2  -7   44.40    4.50
  -3   2  -7   49.20    4.20
  -3   2  -7   47.00    4.70
  -3   2  -6  101.99    6.70
  -3   2  -5 1040.90   43.60
   3  -2   4  218.08    9.90
   3  -2   3  510.75   21.60
   3  -2   2  100.49    5.10
   3  -2   1  293.67   12.50
   3  -2   0   -0.40    1.10
   3  -2  -1  284.97   12.20
   3  -2  -1  280.47   11.80
  -3   2   2   90.49    4.20
   3  -2  -2   89.09    4.50
   3  -2  -2  104.79    5.40
   3  -2  -3  423.76   17.70
   3  -2  -3  424.46   18.50
   3  -2  -4  174.98    9.30
   3  -2  -5 1123.09   46.90
   3  -2  -6  112.79    7.00
   3  -2  -6  107.89    6.80
   3  -2  -7   43.00    4.30
   3  -2  -7   46.20    4.00
   3  -2  -7   42.90    4.80
   3  -2  -7   47.50    4.10
   3  -2  -7   50.69    4.80
   3  -2  -8    0.90    2.50
   3  -2  -8    4.90    3.00
   3  -2  -8    1.30    3.30
   3  -2  -8    8.70    2.80
   3  -2  -8    8.40    2.90
   3  -2  -8    4.60    3.40
   3  -2  -9   70.89    5.40
   3  -2  -9   60.99    4.80
   3  -2  -9   59.79    5.20
   3  -2  -9   57.29    5.20
   3  -2 -10   51.59    4.50
   3  -2 -10   47.30    4.80
   3  -2 -10   45.40    3.90
   3  -2 -11  146.69    7.70
  -3   1 -11   51.19    4.10
  -3   1 -10   23.20    3.80
  -3   1 -10   22.30    3.20
  -3   1 -10   29.30    3.90
  -3   1 -10   23.30    3.20
  -3   1  -9   45.50    4.70
  -3   1  -9   51.49    4.30
  -3   1  -9   50.29    4.40
  -3   1  -9   44.30    4.60
  -3   1  -9   53.69    5.00
  -3   1  -8   14.20    3.10
  -3   1  -8   23.20    3.70
  -3   1  -8   15.40    3.70
  -3   1  -8   17.00    3.90
  -3   1  -8   14.60    3.10
  -3   1  -7  141.49    8.40
  -3   1  -7  124.09    8.00
  -3   1  -7  124.29    7.60
  -3   1  -7  147.49    7.90
  -3   1  -7  128.89    7.60
  -3   1  -6  124.39    7.40
  -3   1  -5   14.10    2.70
   3  -1   4  397.26   17.00
   3  -1   3 2687.63  109.99
   3  -1   2  824.12   34.10
   3  -1   0   -1.50    1.00
   3  -1  -1 1875.51   73.69
   3  -1  -1 1834.22   73.59
   3  -1  -1 1696.63   73.69
  -3   1   2  646.54   27.20
   3  -1  -2  687.43   27.30
   3  -1  -2  628.84   27.00
   3  -1  -3 2364.36   97.39
   3  -1  -3 2371.56   96.79
   3  -1  -4  344.67   15.70
   3  -1  -5   15.90    2.50
   3  -1  -6  121.49    7.10
   3  -1  -7  135.89    8.20
   3  -1  -7  147.99    7.70
   3  -1  -7  130.99    7.60
   3  -1  -7  128.39    8.50
   3  -1  -7  143.69    8.20
   3  -1  -8   17.30    3.00
   3  -1  -8   17.30    3.20
   3  -1  -8   18.70    3.10
   3  -1  -8   16.90    3.50
   3  -1  -8   18.20    3.80
   3  -1  -8   17.60    3.90
   3  -1  -9   48.00    3.90
   3  -1  -9   46.20    4.60
   3  -1  -9   47.70    4.90
   3  -1  -9   41.40    4.10
   3  -1  -9   47.90    4.30
   3  -1 -10   15.60    3.00
   3  -1 -10   23.70    4.00
   3  -1 -10   19.40    3.40
   3  -1 -11   48.50    4.00
  -3   0 -11   -4.50    2.00
  -3   0 -10   34.50    4.10
  -3   0 -10   42.10    3.70
  -3   0 -10   37.80    4.20
  -3   0 -10   37.50    3.50
  -3   0  -9    0.20    3.20
  -3   0  -9   -1.50    3.10
  -3   0  -9    1.00    2.70
  -3   0  -9    2.70    2.70
  -3   0  -8   50.39    4.70
  -3   0  -8   58.59    4.60
  -3   0  -8   54.59    4.40
  -3   0  -8   48.80    4.90
  -3   0  -8   45.40    4.80
  -3   0  -7    2.50    3.00
  -3   0  -7    2.10    2.70
  -3   0  -7    1.90    3.10
  -3   0  -7   -3.60    2.50
  -3   0  -7   -0.60    3.10
  -3   0  -6  170.58    9.10
  -3   0  -5   -1.90    2.20
  -3   0  -4 1021.60   39.30
   3   0   4  806.82   37.50
  -3   0  -3   -0.90    3.40
   3   0   3    0.10    1.40
  -3   0  -2  581.34   24.40
   3   0   2  553.74   23.60
  -3   0  -1    0.30    2.00
   3   0   1    1.10    1.20
   3   0   1    0.60    1.70
   3   0   1    1.40    0.80
   3   0   0   -0.20    0.80
   3   0   0    0.70    1.10
   3   0   0   -0.10    1.00
   3   0  -1    0.00    1.00
   3   0  -1   -0.20    1.00
  -3   0   2  467.55   20.60
   3   0  -2  540.75   20.70
   3   0  -2  470.95   20.40
   3   0  -3   -1.00    1.10
   3   0  -3    0.70    2.00
   3   0  -5   -1.50    1.90
   3   0  -6  186.68    9.50
   3   0  -7    1.00    3.00
   3   0  -7    0.60    2.90
   3   0  -7    0.60    2.80
   3   0  -7   -2.50    2.40
   3   0  -7   -0.60    3.20
   3   0  -7   -2.80    2.30
   3   0  -8   49.80    5.10
   3   0  -8   53.59    4.20
   3   0  -8   47.00    4.80
   3   0  -8   59.99    4.50
   3   0  -8   52.79    4.40
   3   0  -8   52.89    4.80
   3   0  -8   51.79    4.80
   3   0  -9   -3.60    3.00
   3   0  -9    2.30    2.50
   3   0  -9   -0.90    2.60
   3   0  -9    2.50    3.30
   3   0  -9   -2.20    2.80
   3   0 -10   33.70    4.60
   3   0 -10   37.80    3.90
   3   0 -11   -1.60    2.50
  -3  -1 -10   24.40    3.70
  -3  -1 -10   21.60    3.60
  -3  -1 -10   25.30    3.00
  -3  -1  -9   45.00    4.80
  -3  -1  -9   45.70    4.50
  -3  -1  -9   47.80    4.10
  -3  -1  -9   47.50    4.10
  -3  -1  -8   15.20    3.40
  -3  -1  -8   16.10    3.10
  -3  -1  -8   14.90    3.70
  -3  -1  -8   19.80    3.10
  -3  -1  -7  121.79    7.40
  -3  -1  -7  126.59    8.40
  -3  -1  -7  143.09    8.20
  -3  -1  -7  122.49    7.50
  -3  -1  -6  116.49    7.10
  -3  -1  -5   14.10    2.70
  -3  -1  -5   18.10    4.20
  -3  -1  -4  382.46   18.20
  -3  -1  -3 2372.86   98.49
   3   1   3 2389.96   97.39
  -3  -1  -2  849.61   34.40
   3   1   2  777.52   33.50
  -3  -1  -1 1896.01   75.59
   3   1   1 1944.41   75.19
   3   1   1 1780.62   75.09
   3   1   1 1733.93   75.69
  -3  -1   0    0.20    1.10
   3   1   0   -1.90    1.00
   3   1   0    0.60    1.10
   3   1   0   -0.40    0.50
  -3  -1   1 1746.73   72.59
   3   1  -1 1813.12   72.79
  -3  -1   2  630.34   27.60
   3   1  -2  699.73   27.50
   3   1  -3 2309.57   94.49
   3   1  -5   12.40    2.50
   3   1  -6  120.99    7.10
   3   1  -7  121.89    7.60
   3   1  -7  126.19    7.30
   3   1  -7  145.09    8.20
   3   1  -7  132.79    8.00
   3   1  -7  144.69    8.60
   3   1  -7  146.29    7.60
   3   1  -7  121.79    8.00
   3   1  -7  149.09   10.60
   3   1  -8   14.80    3.50
   3   1  -8   13.30    3.50
   3   1  -8   19.90    3.70
   3   1  -8   16.70    3.90
   3   1  -8   15.50    3.20
   3   1  -8   17.90    3.00
   3   1  -8   14.40    3.20
   3   1  -9   40.80    4.00
   3   1  -9   46.20    4.70
   3   1  -9   50.19    4.20
   3   1  -9   40.80    4.50
   3   1  -9   45.90    4.00
   3   1  -9   46.70    4.80
   3   1 -10   13.40    4.50
   3   1 -10   22.70    3.40
   3   1 -11   45.40    3.80
  -3  -2 -10   46.00    4.50
  -3  -2 -10   49.00    3.70
  -3  -2 -10   41.20    4.20
  -3  -2  -9   58.89    4.90
  -3  -2  -9   54.99    5.20
  -3  -2  -9   56.69    4.30
  -3  -2  -8    3.90    2.70
  -3  -2  -8    4.40    2.60
  -3  -2  -8    5.10    3.30
  -3  -2  -8    8.10    3.20
  -3  -2  -7   46.50    4.20
  -3  -2  -7   45.70    4.60
  -3  -2  -7   41.80    4.20
  -3  -2  -7   42.60    4.00
  -3  -2  -7   44.20    3.90
  -3  -2  -6  105.69    6.70
  -3  -2  -5 1116.89   49.20
  -3  -2  -5 1163.98   47.80
  -3  -2  -4  199.18   11.10
  -3  -2  -3  461.75   20.30
   3   2   3  441.46   18.80
  -3  -2  -2  100.09    6.60
   3   2   2   96.59    4.70
   3   2   2   95.79    4.60
  -3  -2  -1  294.47   12.70
   3   2   1  292.37   12.10
   3   2   1  271.77   11.90
  -3  -2   0    0.90    1.30
   3   2   0   -0.30    1.10
   3   2   0    0.50    1.20
   3   2   0    0.90    1.10
   3   2  -1  263.57   11.10
  -3  -2   2   87.59    4.90
   3   2  -2   93.89    4.50
   3   2  -3  424.46   17.80
   3   2  -5 1137.29   47.40
   3   2  -6  103.29    6.50
   3   2  -7   50.29    4.80
   3   2  -7   36.30    3.90
   3   2  -7   49.10    4.50
   3   2  -7   46.40    4.00
   3   2  -7   47.70    4.90
   3   2  -7   54.29    4.30
   3   2  -7   59.19    5.60
   3   2  -7   48.70    6.60
   3   2  -8    4.00    3.30
   3   2  -8    4.20    2.70
   3   2  -8    4.20    3.10
   3   2  -8    6.20    2.80
   3   2  -8    1.60    2.80
   3   2  -8    3.60    3.30
   3   2  -8    5.80    3.60
   3   2  -9   55.29    5.20
   3   2  -9   61.59    5.20
   3   2  -9   60.79    5.50
   3   2  -9   69.19    5.40
   3   2  -9   60.99    5.20
   3   2 -10   44.20    4.30
   3   2 -10   46.30    4.20
   3   2 -10   20.00    5.50
   3   2 -10   48.60    3.90
   3   2 -11  137.49    7.40
  -3  -3 -10  428.76   18.50
  -3  -3 -10  387.76   18.10
  -3  -3  -9   30.70    4.10
  -3  -3  -9   29.20    3.30
  -3  -3  -9   30.30    3.80
  -3  -3  -8    1.60    2.50
  -3  -3  -8    7.20    3.10
  -3  -3  -8   -1.70    2.90
  -3  -3  -8   -0.90    3.00
  -3  -3  -7   36.60    3.90
  -3  -3  -7   34.10    3.80
  -3  -3  -7   37.50    4.20
  -3  -3  -7   38.90    4.00
  -3  -3  -6   60.89    5.20
  -3  -3  -5  263.87   14.20
  -3  -3  -5  259.97   12.30
  -3  -3  -4  153.18    9.50
  -3  -3  -3 1049.09   42.60
   3   3   3  955.80   41.10
  -3  -3  -2  139.19    7.70
   3   3   2  130.19    5.90
   3   3   2  124.99    5.70
  -3  -3  -1   96.69    5.70
   3   3   1   97.09    4.60
   3   3   1   91.99    4.50
  -3  -3   0    0.80    1.60
   3   3   0   -1.50    1.10
   3   3  -1   98.99    4.80
  -3  -3   2  119.29    6.40
   3   3  -2  130.19    5.80
   3   3  -3  953.50   39.30
   3   3  -4  125.29    5.90
   3   3  -5  234.68   11.00
   3   3  -6   59.29    5.00
   3   3  -7   38.30    3.80
   3   3  -7   40.10    4.60
   3   3  -7   41.10    4.40
   3   3  -7   39.50    3.80
   3   3  -7   26.90    3.90
   3   3  -7   36.80    4.10
   3   3  -7   38.00    6.10
   3   3  -7   35.90    3.70
   3   3  -8   -0.40    3.40
   3   3  -8    0.50    3.30
   3   3  -8    0.80    3.20
   3   3  -8    4.40    5.60
   3   3  -8   -1.20    3.20
   3   3  -8    2.60    2.70
   3   3  -8    1.40    2.70
   3   3  -9   34.40    3.70
   3   3  -9   27.20    4.10
   3   3  -9   30.80    4.70
   3   3  -9   35.10    4.20
   3   3  -9   36.00    3.60
   3   3 -10  444.66   19.20
   3   3 -10  434.76   19.50
   3   3 -10  442.26   19.70
   3   3 -11   20.40    4.50
  -3  -4 -10   84.39    6.00
  -3  -4 -10   83.39    6.20
  -3  -4  -9    1.90    3.10
  -3  -4  -9    3.30    2.80
  -3  -4  -9    4.00    3.00
  -3  -4  -8  194.08   10.30
  -3  -4  -8  207.08   10.80
  -3  -4  -8  194.78   10.20
  -3  -4  -7   16.30    3.50
  -3  -4  -7   14.40    3.30
  -3  -4  -7   14.70    3.20
  -3  -4  -6   95.59    6.40
  -3  -4  -6   87.59    5.70
  -3  -4  -5  477.65   22.70
  -3  -4  -5  438.36   20.00
  -3  -4  -4  979.10   42.20
  -3  -4  -3  223.48   10.80
   3   4   3  197.48    8.90
   3   4   2 3611.34  149.19
   3   4   2 3699.33  149.19
  -3  -4  -1  568.54   24.30
   3   4   1  566.74   23.60
  -3  -4   0   -2.30    1.90
   3   4   0   -0.80    1.30
   3   4  -1  565.84   23.60
   3   4  -2 3720.03  151.98
   3   4  -3  199.58    8.90
   3   4  -4  797.82   33.10
   3   4  -5  413.56   18.10
   3   4  -6   89.19    6.10
   3   4  -6   87.89    6.60
   3   4  -7   14.40    3.00
   3   4  -7   18.80    3.80
   3   4  -7   19.50    5.90
   3   4  -7   20.60    3.40
   3   4  -7   14.10    3.00
   3   4  -7   12.90    3.40
   3   4  -7   14.60    3.70
   3   4  -8  196.48   10.70
   3   4  -8  210.28   10.90
   3   4  -8  215.58   13.90
   3   4  -8  206.18   10.20
   3   4  -8  194.28   10.10
   3   4  -8  200.58   10.90
   3   4  -8  189.18   11.00
   3   4  -9   -4.20    4.30
   3   4  -9   10.40    3.30
   3   4  -9    7.70    2.70
   3   4  -9    4.10    3.40
   3   4  -9    3.90    2.90
   3   4 -10  104.29    6.90
   3   4 -10   87.19    6.40
   3   4 -10   95.49    5.90
  -3  -5 -10   35.20    3.90
  -3  -5  -9  287.97   13.50
  -3  -5  -9  272.57   12.90
  -3  -5  -9  261.57   13.00
  -3  -5  -8   14.70    3.50
  -3  -5  -8   24.10    3.70
  -3  -5  -8   17.90    3.40
  -3  -5  -7  240.08   12.30
  -3  -5  -7  280.67   12.90
  -3  -5  -7  250.47   12.50
  -3  -5  -6   62.49    5.40
  -3  -5  -6   62.89    4.80
  -3  -5  -5  424.36   18.90
  -3  -5  -4   89.79    7.50
  -3  -5  -3  695.03   30.30
  -3  -5  -2  604.34   25.40
   3   5   2  561.44   24.10
  -3  -5  -1  209.48   10.30
   3   5   1  210.98    9.20
  -3  -5   0    0.80    2.00
   3   5   0   -2.10    1.70
   3   5  -1  213.38    9.50
   3   5  -2  569.84   23.90
   3   5  -3  703.73   29.30
   3   5  -4   81.19    4.50
   3   5  -5  415.16   18.20
   3   5  -6   60.99    4.90
   3   5  -6   61.79    5.30
   3   5  -7  283.97   16.00
   3   5  -7  275.37   13.40
   3   5  -7  280.87   12.80
   3   5  -7  278.17   12.70
   3   5  -7  261.77   13.50
   3   5  -7  258.37   12.90
   3   5  -7  256.47   13.20
   3   5  -8   20.00    6.60
   3   5  -8   25.60    4.30
   3   5  -8   23.80    3.30
   3   5  -8   17.00    4.10
   3   5  -8   23.30    3.50
   3   5  -8   19.80    3.70
   3   5  -8   26.40    4.20
   3   5  -9  330.07   14.10
   3   5  -9  239.58   15.60
   3   5  -9  310.07   14.30
   3   5  -9  310.67   13.90
   3   5  -9  312.77   14.70
   3   5 -10   46.40    4.50
   3   5 -10   50.19    3.80
   3   5 -10   46.50    4.30
  -3  -6  -9  124.09    7.40
  -3  -6  -9  124.09    7.80
  -3  -6  -8  207.08   11.10
  -3  -6  -8  215.48   10.80
  -3  -6  -7  239.58   12.30
  -3  -6  -7  247.98   12.00
  -3  -6  -6  139.59    8.00
  -3  -6  -6  134.39    7.50
  -3  -6  -5  155.58    8.20
  -3  -6  -4  472.45   22.00
  -3  -6  -3 1582.54   66.39
  -3  -6  -2 1275.27   52.79
   3   6   2 1238.48   51.69
  -3  -6  -1  845.72   35.00
   3   6   1  805.92   34.20
  -3  -6   0    2.20    2.20
   3   6   0   -0.50    1.60
   3   6  -2 1285.67   53.09
   3   6  -3 1677.03   68.99
   3   6  -4  455.65   19.40
   3   6  -5  145.89    7.70
   3   6  -6  138.49    7.70
   3   6  -6  142.59    8.00
   3   6  -7  238.58   11.40
   3   6  -7  223.88   11.40
   3   6  -7  216.98   11.70
   3   6  -7  244.18   15.00
   3   6  -7  240.68   12.00
   3   6  -7  244.78   12.20
   3   6  -7  245.18   12.00
   3   6  -8  198.18   10.60
   3   6  -8  186.28   11.60
   3   6  -8  211.28   10.50
   3   6  -8  207.38   10.30
   3   6  -8  230.68   14.60
   3   6  -8  216.28   11.30
   3   6  -9  136.49    7.50
   3   6  -9  144.29    8.40
   3   6  -9  121.69    7.90
   3   6 -10   86.59    6.20
   3   6 -10   63.79    5.60
   3   6 -10   75.09    5.10
  -3  -7 -10   70.59    5.10
  -3  -7  -9  265.47   12.70
  -3  -7  -9  257.97   12.80
  -3  -7  -8   28.80    4.00
  -3  -7  -8   32.70    3.90
  -3  -7  -7   46.10    4.40
  -3  -7  -7   43.00    4.50
  -3  -7  -6  128.29    7.80
  -3  -7  -6  127.49    7.40
  -3  -7  -5  175.28    8.40
  -3  -7  -5  142.39    6.90
  -3  -7  -4  711.13   31.70
  -3  -7  -3  408.56   19.20
  -3  -7  -2   20.90    3.60
   3   7   2   14.80    1.90
  -3  -7  -1   97.89    6.40
   3   7   1   93.39    5.00
  -3  -7   0   -1.40    2.10
   3   7   0   -1.90    1.80
   3   7  -1   98.69    5.10
   3   7  -2   14.50    2.00
   3   7  -3  374.16   16.20
   3   7  -4  732.43   30.70
   3   7  -5  165.38    8.70
   3   7  -6  124.79    7.80
   3   7  -6  142.29   11.10
   3   7  -6  123.99    8.00
   3   7  -6  122.29    7.10
   3   7  -7   43.20    4.60
   3   7  -7   50.29    7.30
   3   7  -7   38.10    3.80
   3   7  -7   46.90    4.10
   3   7  -7   37.20    5.00
   3   7  -7   42.00    4.70
   3   7  -7   46.70    4.40
   3   7  -8   24.70    3.70
   3   7  -8   27.90    7.20
   3   7  -8   30.50    4.30
   3   7  -8   31.70    3.80
   3   7  -8   26.50    3.30
   3   7  -9  296.37   13.70
   3   7  -9  270.87   13.20
   3   7  -9  266.67   12.80
   3   7  -9  281.17   17.10
   3   7 -10  100.49    6.60
   3   7 -10  102.19    5.90
  -3  -8 -10   37.40    3.60
  -3  -8  -9  199.28   10.30
  -3  -8  -9  194.98   10.10
  -3  -8  -8   45.80    4.70
  -3  -8  -8   58.29    4.80
  -3  -8  -7  274.97   12.90
  -3  -8  -7  249.58   12.80
  -3  -8  -6   99.69    6.30
  -3  -8  -6   95.09    6.60
  -3  -8  -5  817.52   34.70
  -3  -8  -5  853.11   34.50
  -3  -8  -5  776.92   33.70
  -3  -8  -4   17.60    2.70
  -3  -8  -3 1506.05   63.69
  -3  -8  -2   87.89    6.70
   3   8   2   87.09    4.80
  -3  -8  -1 2118.99   86.49
   3   8   1 2049.29   85.59
  -3  -8   0    0.40    2.20
   3   8   0    0.80    1.70
   3   8  -1 2001.20   82.29
   3   8  -2   84.69    5.00
   3   8  -3 1350.16   55.89
   3   8  -4   23.30    2.60
   3   8  -6   98.39    9.20
   3   8  -6   82.89    6.70
   3   8  -6   85.79    6.90
   3   8  -6   94.49    5.90
   3   8  -7  259.07   12.20
   3   8  -7  239.98   12.00
   3   8  -7  258.27   12.80
   3   8  -7  258.77   13.00
   3   8  -7  250.37   16.40
   3   8  -8   53.09    4.40
   3   8  -8   53.89    4.20
   3   8  -8   48.10    4.90
   3   8  -8   42.00    4.50
   3   8  -8   52.69    8.60
   3   8  -9  221.98   11.00
   3   8  -9  212.38   14.70
   3   8  -9  196.88   10.50
   3   8  -9  212.38   10.20
   3   8 -10   43.60    3.40
   3   8 -10   45.30    4.10
  -3  -9  -9    5.80    3.00
  -3  -9  -9    2.90    2.80
  -3  -9  -8    9.30    3.10
  -3  -9  -8    9.60    3.20
  -3  -9  -7   16.30    3.30
  -3  -9  -7   14.30    3.40
  -3  -9  -6   43.80    4.30
  -3  -9  -6   45.90    4.10
  -3  -9  -6   39.40    2.80
  -3  -9  -5  104.69    5.30
  -3  -9  -5  103.39    6.50
  -3  -9  -5  113.79    6.30
  -3  -9  -4  580.14   25.20
  -3  -9  -4  593.04   24.50
  -3  -9  -3    2.80    3.30
  -3  -9  -2  796.12   34.70
   3   9   2  796.32   33.30
  -3  -9  -1  114.39    7.50
   3   9   1  120.29    6.20
  -3  -9   0    2.80    2.50
   3   9   0    1.50    2.00
   3   9  -1  110.09    5.90
   3   9  -2  766.32   32.20
   3   9  -3    4.10    2.00
   3   9  -4  609.34   26.00
   3   9  -6   43.50    4.60
   3   9  -6   45.60    7.40
   3   9  -6   44.50    4.00
   3   9  -6   39.40    4.50
   3   9  -6   49.90    3.90
   3   9  -7   18.60    3.00
   3   9  -7   14.30    7.00
   3   9  -7   14.80    3.80
   3   9  -7   19.90    3.30
   3   9  -8    8.90    3.60
   3   9  -8   12.30    7.20
   3   9  -8    8.80    2.70
   3   9  -9    2.00    6.10
   3   9  -9   -0.50    2.20
   3   9  -9    1.70    3.10
   3   9 -10  216.58   10.50
  -3 -10  -9   10.00    3.00
  -3 -10  -9    8.70    3.00
  -3 -10  -8  326.97   14.90
  -3 -10  -8  301.47   14.80
  -3 -10  -7    3.80    3.10
  -3 -10  -7    1.30    2.70
  -3 -10  -6   21.40    1.90
  -3 -10  -6   29.40    3.60
  -3 -10  -6   17.90    3.30
  -3 -10  -5  223.08   11.40
  -3 -10  -5  249.97   11.30
  -3 -10  -5  234.68   10.40
  -3 -10  -4 1232.68   50.89
  -3 -10  -2 1476.65   62.49
  -3 -10  -1  230.88   12.20
   3  10   1  240.38   10.90
  -3 -10   0   -0.10    2.30
   3  10   0   -0.30    1.80
  -3 -10   1  220.98   11.30
   3  10  -1  236.08   10.60
   3  10  -2 1379.66   57.19
   3  10  -3   30.80    3.10
   3  10  -4 1187.68   48.00
   3  10  -4 1112.99   47.40
   3  10  -6   27.20    3.50
   3  10  -6   23.80    3.70
   3  10  -6   30.50    7.30
   3  10  -6   24.00    3.10
   3  10  -7   -0.60    6.90
   3  10  -7   -0.60    3.30
   3  10  -7    1.90    2.40
   3  10  -8  334.47   15.10
   3  10  -8  332.07   19.90
   3  10  -8  338.27   15.80
   3  10  -9    8.30    2.30
   3  10  -9   10.50    3.20
   3  10  -9   15.50    6.60
   3  10 -10   95.19    6.00
  -3 -11  -9   31.20    3.60
  -3 -11  -8   -1.70    2.80
  -3 -11  -7   34.00    4.00
  -3 -11  -6   65.99    5.00
  -3 -11  -6   60.69    3.80
  -3 -11  -6   72.29    4.50
  -3 -11  -5   23.20    3.10
  -3 -11  -5   23.30    2.20
  -3 -11  -5   22.80    2.10
  -3 -11  -4    0.60    1.50
  -3 -11  -4    1.20    2.10
  -3 -11  -3 2136.99   87.69
  -3 -11  -2    0.40    3.10
  -3 -11  -1   34.10    4.50
   3  11   1   32.50    3.20
  -3 -11   0   -1.40    2.50
   3  11   0    1.00    2.10
  -3 -11   1   27.60    3.50
   3  11  -1   26.00    2.90
   3  11  -2    5.40    2.20
   3  11  -3 2019.20   84.89
   3  11  -3 2116.19   85.39
   3  11  -4    0.50    1.50
   3  11  -4    2.80    2.10
   3  11  -5   23.70    3.80
   3  11  -5   27.30    7.30
   3  11  -6   65.79    5.40
   3  11  -6   69.79    9.40
   3  11  -7   41.20    4.40
   3  11  -7   32.10    8.20
   3  11  -7   41.90    3.70
   3  11  -8    1.20    6.70
   3  11  -8    2.50    3.20
   3  11  -8   -1.00    2.20
   3  11  -9   31.80    3.70
   3  11  -9   31.60    3.00
   3  11  -9   30.70    6.80
   3  11 -10   -2.10    2.40
  -3 -12  -9  109.09    6.60
  -3 -12  -8  207.68   10.60
   3  12   8  208.28   10.40
  -3 -12  -7    0.80    2.90
  -3 -12  -7   -0.40    1.50
   3  12   7    1.10    2.90
  -3 -12  -6   73.19    4.30
  -3 -12  -6   81.39    6.20
  -3 -12  -6   80.69    4.40
  -3 -12  -5  321.77   13.80
  -3 -12  -5  311.77   13.90
  -3 -12  -5  322.47   14.80
  -3 -12  -4  813.42   34.70
  -3 -12  -4  827.62   35.40
  -3 -12  -4  868.31   35.00
  -3 -12  -3  471.05   20.10
  -3 -12  -2  471.65   20.00
   3  12   1   68.29    4.90
  -3 -12   0    1.20    2.60
   3  12   0    2.50    2.00
  -3 -12   1   64.79    5.80
   3  12  -1   68.99    4.90
   3  12  -2  488.95   21.30
   3  12  -2  485.35   20.70
   3  12  -3  479.55   20.80
   3  12  -3  469.25   20.20
   3  12  -4  810.02   34.40
   3  12  -4  809.22   33.70
   3  12  -5  246.18   17.50
   3  12  -5  277.37   13.00
   3  12  -6   72.49    5.60
   3  12  -6   71.59    9.60
   3  12  -7   -1.20    7.10
   3  12  -7    1.50    3.20
   3  12  -8  207.58   10.60
   3  12  -8  185.98   15.10
   3  12  -8  203.88    9.70
   3  12  -9   97.89    6.10
   3  12  -9   86.69    8.60
   3  12  -9  101.49    5.60
  -3 -13  -9    5.20    2.40
  -3 -13  -8    8.50    2.90
  -3 -13  -8    4.50    1.50
   3  13   8    3.70    2.80
  -3 -13  -7   43.40    2.90
  -3 -13  -7   40.80    4.20
   3  13   7   35.90    4.00
  -3 -13  -6   75.29    5.80
  -3 -13  -6   60.79    4.00
  -3 -13  -6   62.39    4.00
   3  13   6   64.09    5.20
  -3 -13  -5  304.47   13.40
  -3 -13  -5  304.97   13.60
  -3 -13  -5  308.97   14.40
   3  13   5  312.67   14.60
  -3 -13  -4  369.46   15.80
  -3 -13  -4  350.36   16.30
  -3 -13  -4  373.66   15.60
   3  13   4  355.66   16.50
  -3 -13  -3  494.75   20.60
  -3 -13  -3  509.55   20.60
  -3 -13  -3  459.75   20.90
   3  13   3  464.15   21.10
  -3 -13  -2  260.37   11.60
  -3 -13  -1  162.88    7.60
   3  13   0    0.40    1.90
   3  13   0    3.40    2.40
   3  13  -1  163.68    8.20
   3  13  -1  179.68    8.80
   3  13  -2  275.47   12.30
   3  13  -2  274.87   12.90
   3  13  -3  468.35   21.10
   3  13  -3  490.15   20.60
   3  13  -4  339.37   14.70
   3  13  -4  354.56   15.60
   3  13  -4  332.87   14.90
   3  13  -5  272.87   12.60
   3  13  -5  273.37   18.50
   3  13  -6   51.69    8.70
   3  13  -6   57.69    5.00
   3  13  -7   33.30    4.00
   3  13  -7   30.20    8.20
   3  13  -8    5.30    3.00
   3  13  -8   -3.60    6.30
   3  13  -9    7.50    2.70
   3  13  -9    8.50    5.20
  -3 -14  -8    0.70    1.30
  -3 -14  -8    3.80    2.50
   3  14   8    0.30    2.40
  -3 -14  -7   78.59    4.50
  -3 -14  -7   87.89    6.20
   3  14   7   87.39    6.30
  -3 -14  -6   11.70    1.90
  -3 -14  -6   10.30    1.90
  -3 -14  -6   12.70    3.00
   3  14   6   13.40    3.20
  -3 -14  -5  487.75   22.00
  -3 -14  -5  510.15   21.30
  -3 -14  -5  474.85   21.10
   3  14   5  522.05   22.20
  -3 -14  -4  131.49    6.40
  -3 -14  -4  125.29    7.20
  -3 -14  -4  131.39    6.70
   3  14   4  121.99    7.50
  -3 -14  -3  797.32   33.10
  -3 -14  -3  811.02   33.40
   3  14   3  752.32   33.50
  -3 -14  -2  182.68    8.20
  -3 -14  -2  165.08    7.90
   3  14   2  160.08    8.60
  -3 -14  -1  579.94   24.60
   3  14   1  581.24   24.90
   3  14   0   -0.10    2.10
   3  14  -1  589.34   25.50
   3  14  -1  608.74   26.00
   3  14  -2  175.78    8.50
   3  14  -2  171.28    9.20
   3  14  -3  801.52   33.20
   3  14  -3  779.32   33.60
   3  14  -4  127.49    6.50
   3  14  -4  121.69    6.20
   3  14  -5  432.06   23.90
   3  14  -5  446.96   18.80
   3  14  -6    8.80    3.30
   3  14  -6   13.40    7.10
   3  14  -7   79.79    6.30
   3  14  -7   85.79    9.70
   3  14  -8   -2.10    2.70
   3  14  -8    0.20    5.60
   3  14  -9   76.89    6.80
   3  14  -9   83.89    5.30
  -3 -15  -8   13.70    1.50
  -3 -15  -8   11.80    2.50
   3  15   8   13.90    2.60
  -3 -15  -7    8.00    1.70
  -3 -15  -7   11.00    2.80
   3  15   7    5.40    3.00
  -3 -15  -6    9.50    1.80
  -3 -15  -6    6.40    2.70
  -3 -15  -6    7.70    1.70
   3  15   6    8.10    3.20
  -3 -15  -5  165.48    8.20
  -3 -15  -5  175.68    8.40
  -3 -15  -5  185.78    9.30
   3  15   5  176.48    9.50
  -3 -15  -4  207.38   10.60
  -3 -15  -4  223.28   10.20
  -3 -15  -4  229.28    9.90
   3  15   4  208.98   10.90
  -3 -15  -3  181.58    8.70
  -3 -15  -3  179.38    9.10
  -3 -15  -3  177.38    8.30
   3  15   3  175.08    9.40
  -3 -15  -2  703.93   28.30
  -3 -15  -2  633.74   28.80
  -3 -15  -2  700.33   28.60
   3  15   2  667.13   29.00
  -3 -15  -1   13.00    2.20
  -3 -15  -1   12.30    1.80
   3  15   1   11.00    2.70
   3  15   1   16.50    2.80
   3  15   0   -1.80    2.10
   3  15   0    0.70    2.20
   3  15  -1   12.20    2.50
   3  15  -2  665.63   29.20
   3  15  -2  703.83   29.10
   3  15  -3  177.28    9.30
   3  15  -3  183.28    8.80
   3  15  -4  209.08    9.80
   3  15  -5  155.38    7.60
   3  15  -5  170.68   13.80
   3  15  -6    4.00    6.50
   3  15  -7    6.20    6.20
   3  15  -7   10.50    3.20
   3  15  -8   12.70    3.00
   3  15  -8   10.50    5.20
  -3 -16  -8   78.69    4.90
  -3 -16  -8   74.79    3.90
   3  16   8   75.09    5.00
  -3 -16  -7    9.00    1.60
  -3 -16  -7    7.60    2.50
   3  16   7    7.10    2.90
  -3 -16  -6   32.90    2.60
  -3 -16  -6   29.50    3.50
  -3 -16  -6   37.90    2.80
   3  16   6   36.60    4.00
  -3 -16  -5   78.79    4.70
  -3 -16  -5   71.59    4.80
  -3 -16  -5   77.39    5.60
   3  16   5   83.89    6.40
  -3 -16  -4  208.88    9.60
  -3 -16  -4  197.18   10.40
  -3 -16  -4  223.38   10.10
   3  16   4  212.18   10.90
  -3 -16  -3   10.80    2.20
  -3 -16  -3   10.90    1.90
  -3 -16  -3   11.30    2.50
   3  16   3   12.90    3.20
  -3 -16  -2  150.98    7.90
  -3 -16  -2  171.28    7.40
  -3 -16  -2  144.39    7.60
   3  16   2  150.48    8.50
  -3 -16  -1    6.90    1.60
  -3 -16  -1    5.00    1.80
   3  16   1    3.20    2.50
   3  16   1    8.60    2.50
   3  16   0    2.50    2.50
   3  16   0    1.00    2.30
   3  16   0   -0.20    2.30
   3  16  -1    8.60    2.50
   3  16  -1    4.00    2.60
   3  16  -2  166.48    8.50
   3  16  -3   13.60    2.60
   3  16  -4  196.68    9.40
   3  16  -5   69.09    4.40
   3  16  -5   67.59    8.80
   3  16  -6   32.70    7.10
   3  16  -7    3.60    5.60
   3  16  -8   65.79    6.40
  -3 -17  -8    3.10    1.10
  -3 -17  -7    8.00    1.50
  -3 -17  -7    6.50    2.20
   3  17   7    6.40    2.60
  -3 -17  -6   49.70    3.40
  -3 -17  -6   45.40    4.00
  -3 -17  -6   52.19    3.60
   3  17   6   50.19    4.40
  -3 -17  -5  392.76   16.80
  -3 -17  -5  371.76   16.50
  -3 -17  -5  384.96   17.30
   3  17   5  386.16   17.60
  -3 -17  -4  138.49    7.80
  -3 -17  -4  150.38    7.10
  -3 -17  -4  144.09    7.40
   3  17   4  143.09    8.40
  -3 -17  -3  222.78   10.20
  -3 -17  -3  199.98   10.20
  -3 -17  -3  209.38    9.60
   3  17   3  212.78   10.80
  -3 -17  -2   29.30    2.90
  -3 -17  -2   30.40    2.50
   3  17   2   31.10    3.50
  -3 -17  -1    6.00    2.10
   3  17   1    8.60    2.60
   3  17   1    4.50    2.70
   3  17   0    0.70    2.40
   3  17   0   -0.10    2.40
   3  17  -1    5.40    2.60
   3  17  -2   27.80    3.30
   3  17  -3  209.68   10.20
   3  17  -4  125.29   11.00
   3  17  -4  129.09    6.80
   3  17  -5  348.67   19.30
   3  17  -5  341.97   14.90
   3  17  -6   48.80    7.10
   3  17  -7   10.40    5.00
   3  17  -8    5.50    3.70
  -3 -18  -7   23.70    2.70
  -3 -18  -7   27.70    2.00
   3  18   7   28.20    3.10
  -3 -18  -6   64.99    3.90
  -3 -18  -6   65.29    4.00
  -3 -18  -6   69.89    4.90
   3  18   6   74.49    5.60
  -3 -18  -5   84.79    5.10
  -3 -18  -5   89.79    5.70
  -3 -18  -5   87.79    4.90
   3  18   5   92.59    6.40
  -3 -18  -4   51.19    4.20
  -3 -18  -4   59.29    4.00
  -3 -18  -4   51.29    3.80
   3  18   4   59.19    4.70
  -3 -18  -3   39.10    3.30
  -3 -18  -3   41.10    2.90
  -3 -18  -3   35.90    3.40
   3  18   3   39.90    4.00
  -3 -18  -2   41.70    2.90
  -3 -18  -2   51.59    3.70
   3  18   2   36.20    3.90
  -3 -18  -1   41.30    3.50
   3  18   1   48.80    4.20
   3  18   1   46.50    4.10
   3  18   0    2.40    2.50
   3  18   0    4.10    4.10
   3  18  -1   50.59    4.20
   3  18  -2   40.70    3.80
   3  18  -3   43.80    3.70
   3  18  -4   47.20    7.50
   3  18  -4   51.79    3.70
   3  18  -5   80.99    8.30
   3  18  -6   59.99    6.90
   3  18  -7   23.00    4.70
  -3 -19  -7   23.90    1.80
  -3 -19  -6   27.30    2.10
  -3 -19  -6   29.80    2.30
  -3 -19  -6   23.70    2.70
   3  19   6   28.20    3.40
  -3 -19  -5   16.60    2.00
  -3 -19  -5    9.90    1.70
  -3 -19  -5    8.20    2.30
   3  19   5   11.00    2.90
  -3 -19  -4  385.56   16.50
  -3 -19  -4  391.16   16.10
  -3 -19  -4  350.66   16.60
   3  19   4  369.66   17.10
  -3 -19  -3    0.90    1.50
  -3 -19  -3    1.60    1.80
   3  19   3    2.70    2.80
  -3 -19  -2  599.64   25.20
  -3 -19  -2  606.14   25.50
   3  19   2  578.74   25.90
  -3 -19  -1   18.00    2.50
   3  19   1   11.40    3.00
   3  19   1   16.40    3.00
   3  19   0   -0.60    2.50
   3  19   0   -2.10    1.50
   3  19  -1   15.80    3.00
   3  19  -2  623.84   26.80
   3  19  -3   -0.20    2.10
   3  19  -4  357.66   15.90
   3  19  -4  369.46   19.30
   3  19  -5   10.00    5.20
   3  19  -6   28.40    5.20
   3  19  -7   19.60    4.00
  -3 -20  -6   44.90    4.20
  -3 -20  -6   54.89    3.10
   3  20   6   53.59    4.00
  -3 -20  -5  185.78    9.40
  -3 -20  -5  198.98    8.80
  -3 -20  -5  205.58    9.10
   3  20   5  205.38   10.00
  -3 -20  -4  126.69    6.00
  -3 -20  -4  117.39    6.40
   3  20   4  118.09    7.30
  -3 -20  -3   11.80    2.30
  -3 -20  -3   14.70    1.80
   3  20   3    9.70    2.90
  -3 -20  -2    1.00    1.80
   3  20   2    3.80    2.50
   3  20   1   72.19    5.60
   3  20   1   81.69    5.80
   3  20   0   -4.80    2.30
   3  20  -1   72.09    5.50
   3  20  -2   -3.20    2.20
   3  20  -3   13.80    2.40
   3  20  -4  129.99   10.30
   3  20  -4  107.69    6.00
   3  20  -5  200.78   12.10
   3  20  -6   50.29    3.10
   3  20  -6   46.40    5.40
  -3 -21  -5   47.50    3.20
  -3 -21  -5   47.30    2.90
   3  21   5   46.80    3.80
  -3 -21  -4  190.08    8.70
  -3 -21  -4  180.68    8.20
   3  21   4  181.78    9.30
  -3 -21  -3  795.22   33.30
   3  21   3  789.32   33.70
  -3 -21  -2   57.39    4.30
   3  21   2   54.09    4.50
   3  21   1  275.17   13.00
   3  21   1  276.27   13.00
   3  21   0   -0.30    2.30
   3  21  -1  277.27   12.30
   3  21  -1  286.87   13.10
   3  21  -2   59.69    4.30
   3  21  -3  779.22   32.80
   3  21  -4  174.68   11.30
   3  21  -4  180.28    8.40
   3  21  -5   47.10    3.10
   3  21  -5   43.10    5.20
   3  21  -6    0.70    3.80
   3  22   5    0.70    2.00
  -3 -22  -4   70.69    4.30
   3  22   4   81.59    5.20
  -3 -22  -3  143.49    7.20
   3  22   3  151.28    7.80
  -3 -22  -2   32.80    2.90
   3  22   2   34.10    3.40
   3  22   1   -2.10    2.20
   3  22   1    3.00    2.40
   3  22   0    0.70    2.20
   3  22  -1    0.70    2.10
   3  22  -1    0.50    1.40
   3  22  -2   29.80    3.00
   3  22  -2   32.90    2.50
   3  22  -3  146.79    9.90
   3  22  -3  144.59    6.90
   3  22  -3  149.59    7.30
   3  22  -4   73.79    4.00
   3  22  -4   73.99    6.70
   3  22  -5    0.10    1.10
   3  22  -5    7.00    3.20
   3  23   4  158.58    7.70
   3  23   3  544.65   23.30
  -3 -23  -2  123.59    6.30
   3  23   2  126.59    6.80
   3  23   0    2.30    2.00
   3  23  -1   98.69    5.80
   3  23  -2  127.39    6.40
   3  23  -2  118.09    5.80
   3  23  -3  524.75   22.10
   3  23  -3  538.05   23.90
   3  23  -4  145.09    6.50
   3  23  -4  144.39    8.40
   3  24  -2   51.69    4.90
  -4  24   0    8.50    2.40
  -4  24   1  590.74   25.30
  -4  24   2   27.80    3.00
  -4  23  -4   -0.70    1.20
  -4  23  -3    6.50    1.40
  -4  23  -2   56.19    3.60
  -4  23  -2   62.19    4.30
  -4  23  -1   36.10    3.60
  -4  23  -1   36.00    3.10
  -4  23   0   10.10    2.30
  -4  23   0   21.90    3.10
  -4  23   1   42.80    3.90
  -4  23   2   70.79    5.20
   4 -23  -2   61.89    4.30
  -4  23   3    7.40    2.50
  -4  23   4   -0.20    2.70
  -4  22  -5    1.30    1.20
  -4  22  -4   44.70    3.10
  -4  22  -3    0.30    1.40
  -4  22  -3    0.50    1.80
  -4  22  -2  389.46   17.10
  -4  22  -2  388.66   16.60
  -4  22  -1   28.60    2.80
  -4  22  -1   25.80    3.40
  -4  22  -1   25.40    3.00
  -4  22   0  595.34   26.30
  -4  22   0  635.84   26.80
  -4  22   1   17.20    4.10
  -4  22   1   26.60    3.60
  -4  22   2  390.66   17.50
   4 -22  -2  384.26   16.90
  -4  22   3    0.80    2.40
   4 -22  -3    1.50    1.70
  -4  22   4   47.70    3.90
   4 -22  -4   47.60    3.50
  -4  21  -5   63.89    3.70
  -4  21  -4   14.30    1.80
  -4  21  -4   14.30    2.00
  -4  21  -3    1.20    1.60
  -4  21  -3    2.00    1.90
  -4  21  -2   -2.50    2.00
  -4  21  -2   -1.10    1.60
  -4  21  -1    2.10    2.40
  -4  21  -1    0.10    1.60
  -4  21  -1    1.60    2.80
  -4  21   0  291.07   13.90
  -4  21   0  286.27   13.40
  -4  21   1    3.40    2.60
  -4  21   1    3.30    2.90
  -4  21   2    3.00    2.80
   4 -21  -2   -1.10    1.90
  -4  21   3   -0.30    2.60
   4 -21  -3    1.60    1.90
  -4  21   4   20.30    3.20
   4 -21  -4   13.60    1.70
   4 -21  -4   17.50    2.20
  -4  21   5   74.29    5.10
   4 -21  -5   68.09    4.70
   4 -21  -5   60.29    3.60
  -4  20  -6  172.38    7.70
  -4  20  -5  299.77   12.90
  -4  20  -4   37.80    2.70
  -4  20  -4   35.00    3.00
  -4  20  -3   31.20    3.10
  -4  20  -3   34.20    2.70
  -4  20  -2   95.79    5.60
  -4  20  -2  111.39    7.10
  -4  20  -2  103.19    6.40
  -4  20  -1  735.13   31.40
  -4  20  -1  751.12   32.50
  -4  20  -1  773.42   32.10
  -4  20   0  950.10   40.80
  -4  20   0  966.70   40.50
  -4  20   1  768.02   32.60
  -4  20   1  740.93   32.20
  -4  20   2  115.49    7.40
   4 -20  -2  101.39    6.10
  -4  20   3   34.40    4.00
   4 -20  -3   41.80    2.80
   4 -20  -3   42.90    3.40
  -4  20   4   42.80    4.00
   4 -20  -4   38.80    3.10
   4 -20  -4   40.30    2.80
  -4  20   5  321.37   14.50
   4 -20  -5  314.87   13.70
   4 -20  -5  310.67   13.50
  -4  20   6  170.58    8.50
   4 -20  -6  173.08    7.60
  -4  19  -6   47.10    3.20
  -4  19  -5    2.50    1.60
  -4  19  -4   99.79    5.50
  -4  19  -4  105.79    5.90
  -4  19  -3  225.48   10.90
  -4  19  -3  233.08   10.50
  -4  19  -2    1.70    2.40
  -4  19  -2    2.40    1.80
  -4  19  -2    1.50    2.90
  -4  19  -1   75.09    6.30
  -4  19  -1   83.39    4.90
  -4  19  -1   76.89    5.90
  -4  19   0  209.88   10.30
  -4  19   0  205.48   10.70
  -4  19   0  198.38    9.40
  -4  19   1   77.09    5.70
  -4  19   1   64.39    5.00
   4 -19  -1   72.39    5.00
  -4  19   2    2.70    2.90
   4 -19  -2    1.60    2.00
  -4  19   3  228.58   11.60
   4 -19  -3  228.58   10.80
   4 -19  -3  225.38   10.20
  -4  19   4   99.29    7.10
   4 -19  -4  113.49    5.60
   4 -19  -4  103.69    6.00
  -4  19   5   -0.60    2.70
   4 -19  -5   -1.60    1.70
   4 -19  -5    2.10    1.50
  -4  19   6   51.79    4.00
   4 -19  -6   43.00    3.20
   4 -19  -6   44.40    3.00
   4 -19  -7    6.00    1.20
  -4  18  -7  394.36   16.50
  -4  18  -6  153.08    7.10
  -4  18  -5  204.68    9.30
  -4  18  -4   39.40    3.00
  -4  18  -4   49.70    3.50
  -4  18  -3   23.20    2.90
  -4  18  -3   25.30    2.50
  -4  18  -2  167.68    8.60
  -4  18  -2  151.08    9.40
  -4  18  -2  166.28    7.90
  -4  18  -1  211.58   11.70
  -4  18  -1  242.38   11.10
  -4  18  -1  229.98   10.50
  -4  18   0   88.99    6.20
  -4  18   0   85.59    6.40
  -4  18   0   82.49    5.00
  -4  18   1  237.68   11.60
  -4  18   1  218.08   11.10
   4 -18  -1  222.48   10.70
  -4  18   2  159.88    9.40
   4 -18  -2  161.38    7.70
   4 -18  -2  177.08    8.40
  -4  18   3   29.20    3.90
   4 -18  -3   25.40    2.50
   4 -18  -3   31.10    3.00
  -4  18   4   49.60    4.60
   4 -18  -4   49.60    3.70
   4 -18  -4   45.80    3.20
  -4  18   5  222.08   11.00
   4 -18  -5  222.48    9.80
   4 -18  -5  205.48   10.00
  -4  18   6  164.18    8.70
   4 -18  -6  158.48    7.40
   4 -18  -6  160.28    7.50
   4 -18  -7  433.56   18.20
  -4  17  -6    6.60    1.60
  -4  17  -5   16.60    2.10
  -4  17  -5   20.00    2.30
  -4  17  -4   20.80    2.30
  -4  17  -4   22.70    2.60
  -4  17  -3    3.00    1.80
  -4  17  -3   -2.90    2.00
  -4  17  -2   59.79    5.40
  -4  17  -2   63.19    4.50
  -4  17  -2   71.99    4.80
  -4  17  -1  224.38   10.40
  -4  17  -1  213.18   11.50
  -4  17  -1  247.08   11.20
  -4  17   0   34.90    4.00
  -4  17   0   37.90    3.80
  -4  17   0   38.10    3.00
  -4  17   1  230.68   11.20
  -4  17   1  208.18   10.80
   4 -17  -1  209.18   10.20
  -4  17   2   60.79    5.20
   4 -17  -2   60.29    3.90
   4 -17  -2   68.79    4.60
  -4  17   3    2.50    2.90
   4 -17  -3    3.00    2.00
   4 -17  -3   -0.50    1.50
  -4  17   4   16.70    3.40
   4 -17  -4   19.30    2.20
   4 -17  -4   20.20    2.60
  -4  17   5   18.90    3.40
   4 -17  -5   18.10    2.40
   4 -17  -5   18.60    2.10
  -4  17   6    9.00    3.00
   4 -17  -6    6.80    1.70
   4 -17  -6    6.10    1.60
   4 -17  -7    0.80    1.30
   4 -17  -8    6.30    1.40
  -4  16  -6  376.56   16.10
  -4  16  -5    2.70    1.70
  -4  16  -5   -0.40    1.70
  -4  16  -4   75.59    5.10
  -4  16  -4   78.09    4.60
  -4  16  -3   26.50    2.40
  -4  16  -3   22.30    3.00
  -4  16  -2  405.26   19.60
  -4  16  -2  449.76   19.20
  -4  16  -2  444.86   18.60
  -4  16  -1   -1.20    1.70
  -4  16  -1    0.60    2.60
  -4  16  -1    3.40    2.50
  -4  16   0  675.93   28.60
  -4  16   0  659.83   28.80
  -4  16   0  666.03   28.00
  -4  16   1    3.60    2.60
  -4  16   1    4.40    2.70
   4 -16  -1    1.80    1.50
   4 -16  -1    1.30    1.90
  -4  16   2  427.76   19.00
   4 -16  -2  425.86   17.90
   4 -16  -2  409.76   18.40
  -4  16   3   26.60    3.60
   4 -16  -3   24.30    2.40
   4 -16  -3   27.60    2.90
  -4  16   4   77.99    5.70
   4 -16  -4   86.49    4.60
   4 -16  -4   72.29    5.10
  -4  16   5   -0.10    2.80
   4 -16  -5   -0.70    1.50
   4 -16  -5   -0.70    1.80
  -4  16   6  436.16   19.00
   4 -16  -6  401.56   18.00
   4 -16  -6  442.86   18.00
   4 -16  -6  410.06   18.50
   4 -16  -7   36.20    2.50
   4 -16  -7   30.00    3.00
   4 -16  -8  356.76   15.00
  -4  15  -5    3.20    1.60
  -4  15  -5    4.60    1.90
  -4  15  -4    3.00    1.90
  -4  15  -3  141.89    7.60
  -4  15  -2  107.99    6.50
  -4  15  -2  104.89    7.00
  -4  15  -1   48.80    4.40
  -4  15  -1   51.39    4.00
  -4  15  -1   54.99    3.50
  -4  15   0   93.19    5.80
  -4  15   0   82.39    5.80
  -4  15   0   81.39    4.90
  -4  15   1   55.89    4.40
  -4  15   1   41.10    3.80
   4 -15  -1   49.10    3.50
   4 -15  -1   49.30    3.10
  -4  15   2  109.79    6.70
   4 -15  -2  112.89    6.00
   4 -15  -2  108.59    5.60
  -4  15   3  140.99    8.20
   4 -15  -3  144.49    7.10
   4 -15  -3  162.18    7.60
  -4  15   4    1.50    2.80
   4 -15  -4    5.40    1.70
   4 -15  -4    2.00    1.90
  -4  15   5   13.10    3.10
   4 -15  -5    6.60    1.70
   4 -15  -5    7.70    2.00
  -4  15   6   35.30    3.90
   4 -15  -6   29.00    3.30
   4 -15  -6   33.40    2.70
   4 -15  -6   32.20    2.60
   4 -15  -7   12.70    2.50
   4 -15  -7   14.90    1.90
   4 -15  -8    0.90    1.20
   4 -15  -8    4.40    2.00
  -4  14  -8  166.88    8.40
  -4  14  -7  435.66   19.50
  -4  14  -7  439.46   19.30
  -4  14  -5  570.44   24.20
  -4  14  -4   34.60    3.10
  -4  14  -3  130.19   10.30
  -4  14  -3  137.29    7.20
  -4  14  -2   46.00    4.40
  -4  14  -2   46.40    3.70
  -4  14  -1 1378.96   55.09
  -4  14  -1 1270.37   55.39
  -4  14   0    5.00    2.80
  -4  14   0    3.10    2.30
  -4  14   1 1261.57   54.29
  -4  14   1 1335.67   54.49
   4 -14  -1 1316.87   54.09
  -4  14   2   45.80    4.10
   4 -14  -2   51.09    3.80
   4 -14  -2   46.70    3.30
  -4  14   3  122.49    7.60
   4 -14  -3  127.39    6.30
   4 -14  -3  134.79    6.70
  -4  14   4   31.40    3.60
   4 -14  -4   31.90    2.90
   4 -14  -4   30.60    2.60
  -4  14   5  572.74   25.20
   4 -14  -5  587.34   25.00
   4 -14  -5  582.24   24.60
   4 -14  -5  575.34   24.40
  -4  14   6   11.20    4.90
   4 -14  -6   16.60    2.80
   4 -14  -6   12.60    1.90
   4 -14  -6   13.40    2.00
   4 -14  -7  456.95   19.70
   4 -14  -7  473.95   20.30
   4 -14  -8  168.68    8.30
   4 -14  -8  171.08    7.70
  -4  13  -9    5.70    2.20
  -4  13  -8   -1.50    3.30
  -4  13  -8    3.90    2.60
  -4  13  -7   15.20    3.70
  -4  13  -7   12.80    2.90
  -4  13  -6   17.50    3.20
  -4  13  -6   14.20    3.70
  -4  13  -5   68.39    5.80
  -4  13  -5   79.99    4.80
  -4  13  -4  187.38    9.00
  -4  13  -3   -2.20    3.40
  -4  13  -3   -2.80    1.90
  -4  13  -2  642.94   27.30
  -4  13  -1   33.30    3.10
   4 -13   1   26.50    3.10
  -4  13   0   20.10    2.70
   4 -13   0   21.90    2.60
   4 -13  -1   36.40    3.00
   4 -13  -2  669.33   28.20
  -4  13   3   -0.70    2.40
   4 -13  -3   -1.60    1.70
   4 -13  -3    1.20    1.50
  -4  13   4  207.58   10.20
   4 -13  -4  208.48    9.50
   4 -13  -4  191.78    9.10
  -4  13   5   83.39    5.90
   4 -13  -5   72.59    5.30
   4 -13  -5   83.29    4.70
   4 -13  -5   73.09    4.40
   4 -13  -6   15.40    2.70
   4 -13  -6   12.90    1.90
   4 -13  -6   12.00    1.90
   4 -13  -7   11.70    1.80
   4 -13  -7    8.50    2.60
   4 -13  -8    0.60    1.30
   4 -13  -8    4.80    2.30
   4 -13  -9   11.40    2.10
  -4  12  -9   88.99    5.60
  -4  12  -8  284.47   13.80
  -4  12  -8  295.47   13.60
  -4  12  -7  241.68   11.80
  -4  12  -7  243.68   12.30
  -4  12  -6  280.37   14.00
  -4  12  -6  300.27   13.70
  -4  12  -5   23.10    3.90
  -4  12  -5   21.60    3.30
  -4  12  -4  130.19    6.70
  -4  12  -3  311.57   13.80
  -4  12  -2  506.25   21.60
   4 -12   2  504.55   22.20
   4 -12   1 1019.60   42.90
   4 -12   0  458.75   20.00
   4 -12  -2  475.95   20.30
   4 -12  -3  309.17   13.50
  -4  12   4  118.89    7.00
   4 -12  -4  140.79    6.40
   4 -12  -4  118.89    6.00
   4 -12  -4  123.39    6.80
  -4  12   5   22.00    3.10
   4 -12  -5   17.30    2.20
   4 -12  -5   18.30    2.00
   4 -12  -5   23.00    3.00
   4 -12  -6  282.27   12.70
   4 -12  -6  318.27   13.60
   4 -12  -6  276.57   12.60
   4 -12  -7  248.68   11.00
   4 -12  -7  253.67   12.10
   4 -12  -8  268.37   12.40
   4 -12  -9   79.19    4.90
  -4  11  -9   -2.50    2.60
  -4  11  -9    0.50    2.50
  -4  11  -9    0.50    3.20
  -4  11  -8   30.10    3.60
  -4  11  -8   29.10    3.70
  -4  11  -8   27.70    4.10
  -4  11  -7  104.49    7.40
  -4  11  -7   96.29    6.60
  -4  11  -7  104.79    6.70
  -4  11  -6   72.99    5.70
  -4  11  -6   69.19    5.60
  -4  11  -5  253.97   11.80
  -4  11  -5  230.68   11.90
  -4  11  -4   42.20    3.10
  -4  11  -3  118.69    6.10
   4 -11   3  117.49    6.90
   4 -11   2   38.80    3.50
   4 -11   1  248.78   11.60
   4 -11   0  292.27   13.20
   4 -11  -1  256.27   13.60
   4 -11  -2   41.00    5.80
   4 -11  -3  102.09    5.30
   4 -11  -4   40.80    2.90
   4 -11  -4   36.50    3.40
  -4  11   5  255.07   12.10
   4 -11  -5  257.07   11.40
   4 -11  -5  260.37   11.90
   4 -11  -5  251.27   11.20
   4 -11  -6   65.39    4.90
   4 -11  -6   63.19    3.90
   4 -11  -6   63.79    3.90
   4 -11  -7  107.29    6.70
   4 -11  -8   27.20    3.20
   4 -11  -9    1.10    2.10
  -4  10  -9   13.20    3.60
  -4  10  -9   10.00    3.00
  -4  10  -9   15.30    2.80
  -4  10  -8  303.57   14.20
  -4  10  -8  289.57   13.80
  -4  10  -8  285.67   13.70
  -4  10  -7   56.09    4.70
  -4  10  -7   65.39    5.40
  -4  10  -7   58.79    5.30
  -4  10  -6  499.45   23.70
  -4  10  -6  543.85   23.40
  -4  10  -6  566.34   23.70
  -4  10  -5  279.87   13.10
  -4  10  -4  110.59    5.70
   4 -10   3  295.87   13.80
   4 -10   2  629.04   27.00
   4 -10   1  358.66   15.80
   4 -10   0 1657.63   68.49
   4 -10  -1  356.66   17.30
   4 -10  -1  356.96   15.50
   4 -10  -2  665.23   30.40
   4 -10  -3  282.07   15.60
   4 -10  -4  116.69    5.80
   4 -10  -5  293.67   13.30
   4 -10  -5  282.97   12.80
   4 -10  -5  292.17   12.60
   4 -10  -6  517.55   22.70
   4 -10  -6  569.74   23.50
   4 -10  -7   62.99    5.20
   4 -10  -8  288.47   13.40
   4 -10  -9   11.60    2.50
  -4   9 -10   53.89    4.60
  -4   9 -10   57.89    4.70
  -4   9  -9  152.18    8.60
  -4   9  -9  145.09    8.20
  -4   9  -9  152.38    8.30
  -4   9  -8   12.90    3.30
  -4   9  -8   20.00    5.50
  -4   9  -8   18.60    4.10
  -4   9  -8   21.30    3.40
  -4   9  -7    7.60    3.70
  -4   9  -7   -1.00    3.00
  -4   9  -7    3.80    2.80
  -4   9  -7    8.50    5.10
  -4   9  -6   19.50    3.30
  -4   9  -6   20.50    3.80
  -4   9  -6   19.60    3.20
  -4   9  -5 1001.80   42.10
   4  -9   4  398.26   18.10
   4  -9   3  267.17   12.50
   4  -9   2  147.59    7.60
   4  -9   1  533.65   22.80
   4  -9   0 1047.90   43.60
   4  -9  -1  603.24   25.90
   4  -9  -1  543.05   24.10
   4  -9  -2  154.58   10.10
   4  -9  -3  219.28   13.00
   4  -9  -4  359.16   15.30
   4  -9  -5 1058.09   44.70
   4  -9  -5 1108.49   45.30
   4  -9  -6   19.80    3.00
   4  -9  -6   22.90    2.00
   4  -9  -7    4.80    2.70
   4  -9  -7    9.60    3.20
   4  -9  -8   14.80    3.20
   4  -9  -8   21.70    3.10
   4  -9  -9  125.09    6.90
   4  -9 -10   54.29    3.90
  -4   8 -10    2.10    2.40
  -4   8 -10    4.00    2.60
  -4   8  -9  313.57   15.00
  -4   8  -9  333.77   15.30
  -4   8  -9  331.17   15.00
  -4   8  -8   55.59    6.90
  -4   8  -8   65.19    5.60
  -4   8  -8   57.49    4.90
  -4   8  -8   62.89    5.00
  -4   8  -7  754.92   31.90
  -4   8  -7  760.02   32.20
  -4   8  -7  750.22   31.90
  -4   8  -7  709.63   33.60
  -4   8  -6    9.30    7.50
  -4   8  -6    3.60    3.30
  -4   8  -6    4.40    3.40
  -4   8  -6   -0.60    3.70
  -4   8  -6    1.50    2.50
   4  -8   5  694.53   30.20
   4  -8   4    4.60    2.30
   4  -8   3  274.17   12.70
   4  -8   2  469.65   20.30
   4  -8   1 1183.98   49.20
   4  -8   0   77.69    4.50
   4  -8  -1 1309.67   52.89
   4  -8  -1 1187.28   51.39
   4  -8  -2  505.25   23.40
   4  -8  -3  245.38   13.40
   4  -8  -4    4.00    3.80
   4  -8  -5  668.53   27.40
   4  -8  -5  616.64   26.70
   4  -8  -6    2.30    2.50
   4  -8  -6    4.90    2.50
   4  -8  -6    3.90    3.00
   4  -8  -7  700.23   32.10
   4  -8  -7  771.32   31.90
   4  -8  -7  759.82   32.00
   4  -8  -8   66.59    5.30
   4  -8  -8   55.29    5.00
   4  -8  -8   57.39    5.50
   4  -8  -9  287.77   13.80
   4  -8  -9  297.07   13.70
   4  -8  -9  292.57   13.40
   4  -8 -10   -1.50    2.00
  -4   7 -10  111.59    6.60
  -4   7 -10  104.89    6.50
  -4   7  -9   39.40    4.00
  -4   7  -9   32.60    4.40
  -4   7  -9   39.40    4.00
  -4   7  -8    6.80    3.10
  -4   7  -8    3.50    3.30
  -4   7  -8    4.40    3.70
  -4   7  -7   -5.80    3.30
  -4   7  -7    2.40    3.00
  -4   7  -7   -4.20    4.90
  -4   7  -7   -1.80    2.70
  -4   7  -7    2.20    3.80
  -4   7  -6   12.40    3.60
  -4   7  -6   15.20    3.50
  -4   7  -6   13.50    3.00
   4  -7   5   18.80    3.00
   4  -7   4  365.96   16.40
   4  -7   3  354.36   15.70
   4  -7   2  512.15   21.90
   4  -7   1  277.17   12.30
   4  -7   0 1473.15   60.69
   4  -7  -1  275.87   11.90
   4  -7  -2  572.94   25.70
   4  -7  -3  315.47   15.50
   4  -7  -4  327.37   16.40
   4  -7  -5   18.80    1.80
   4  -7  -5   20.80    2.90
   4  -7  -6   14.50    2.90
   4  -7  -6   10.60    2.70
   4  -7  -6   11.10    3.30
   4  -7  -7    2.60    2.80
   4  -7  -7   -1.90    3.00
   4  -7  -7   -1.70    2.50
   4  -7  -8    4.30    2.70
   4  -7  -8    2.70    3.20
   4  -7  -8   -0.80    2.80
   4  -7  -9   34.70    3.90
   4  -7  -9   33.60    3.90
   4  -7  -9   34.80    3.50
   4  -7 -10   91.19    5.90
   4  -7 -10   91.99    5.40
  -4   6 -10   -0.10    2.60
  -4   6 -10    4.20    2.70
  -4   6  -9   85.89    6.30
  -4   6  -9   81.39    6.70
  -4   6  -9   77.09    6.30
  -4   6  -8  540.45   23.80
  -4   6  -8  554.84   24.20
  -4   6  -8  537.25   23.90
  -4   6  -8  539.85   24.20
  -4   6  -7   84.39    6.40
  -4   6  -7   71.59    7.70
  -4   6  -7   70.29    5.90
  -4   6  -7   73.29    5.70
  -4   6  -7   77.49    6.50
  -4   6  -6  606.94   26.00
  -4   6  -6  595.14   25.90
   4  -6   5   55.19    4.70
   4  -6   4  211.68   10.20
   4  -6   3    0.90    1.90
   4  -6   2 2913.81  119.49
   4  -6   1   16.90    2.00
   4  -6   0  759.42   31.70
   4  -6  -1   24.60    2.00
   4  -6  -2 2502.65  103.69
   4  -6  -3   -0.30    3.00
   4  -6  -4  184.08   10.50
   4  -6  -5   50.29    4.40
   4  -6  -6  609.04   25.60
   4  -6  -6  547.45   25.80
   4  -6  -6  610.84   25.40
   4  -6  -7   73.39    5.80
   4  -6  -7   69.89    5.90
   4  -6  -7   78.09    5.70
   4  -6  -8  502.65   22.80
   4  -6  -8  499.85   22.30
   4  -6  -8  522.35   22.70
   4  -6  -9   77.69    5.60
   4  -6  -9   82.69    6.10
   4  -6  -9   82.49    6.20
   4  -6 -10    0.50    2.70
   4  -6 -10    0.90    2.30
  -4   5 -10   25.70    3.40
  -4   5 -10   26.10    3.30
  -4   5  -9   10.70    3.20
  -4   5  -9   13.30    3.80
  -4   5  -9   14.80    3.40
  -4   5  -8   -0.90    3.40
  -4   5  -8    1.90    2.90
  -4   5  -8   -1.60    3.00
  -4   5  -8    3.10    3.60
  -4   5  -7   47.70    6.70
  -4   5  -7   40.90    5.30
  -4   5  -7   43.40    4.20
  -4   5  -7   48.80    4.90
  -4   5  -7   46.70    4.50
  -4   5  -7   50.69    4.70
  -4   5  -6  463.15   20.10
  -4   5  -6  447.36   21.60
   4  -5   5  149.39    7.90
   4  -5   4   23.70    2.70
   4  -5   3  302.97   13.60
   4  -5   2    3.40    1.80
   4  -5   1   15.60    2.10
   4  -5   0 3033.40  124.19
   4  -5  -1   15.60    1.60
   4  -5  -2   -1.30    2.60
   4  -5  -2    1.90    0.90
   4  -5  -3  274.97   13.10
   4  -5  -3  260.27   11.70
   4  -5  -4   18.80    3.50
   4  -5  -5  131.09    7.10
   4  -5  -6  482.95   20.50
   4  -5  -6  457.55   20.70
   4  -5  -7   49.10    4.20
   4  -5  -7   48.20    4.40
   4  -5  -7   40.90    4.60
   4  -5  -8    3.00    2.60
   4  -5  -8    0.40    3.00
   4  -5  -8   -1.40    3.20
   4  -5  -9   10.00    3.20
   4  -5  -9   14.10    3.60
   4  -5  -9   17.00    3.00
   4  -5 -10   22.20    3.40
   4  -5 -10   18.70    2.90
  -4   4 -10   24.40    3.40
  -4   4 -10   32.10    3.50
  -4   4  -9  130.49    8.80
  -4   4  -9  162.98    9.30
  -4   4  -9  156.88    9.20
  -4   4  -9  148.99    8.60
  -4   4  -9  169.08    8.70
  -4   4  -8  601.44   25.70
  -4   4  -8  595.24   26.00
  -4   4  -8  550.74   25.90
  -4   4  -8  603.24   25.80
  -4   4  -8  597.04   25.70
  -4   4  -7  453.95   20.40
  -4   4  -7  467.65   20.70
  -4   4  -7  486.15   20.60
  -4   4  -7  444.56   20.70
  -4   4  -7  453.85   20.30
  -4   4  -7  447.66   22.50
  -4   4  -6  344.87   15.20
  -4   4  -6  325.67   15.40
  -4   4  -5  685.13   29.20
   4  -4   4   48.70    4.10
   4  -4   3    3.40    1.80
   4  -4   2 2018.80   82.89
   4  -4   1  119.89    5.90
   4  -4   0   16.70    1.80
   4  -4  -1  119.59    5.50
   4  -4  -2 1799.12   74.79
   4  -4  -2 1862.31   75.69
   4  -4  -3    5.30    2.60
   4  -4  -3    3.10    1.50
   4  -4  -4   41.00    4.10
   4  -4  -5  714.93   30.30
   4  -4  -6  370.76   16.60
   4  -4  -6  374.66   16.90
   4  -4  -7  483.25   20.40
   4  -4  -7  435.86   19.90
   4  -4  -7  483.25   20.70
   4  -4  -7  406.56   20.50
   4  -4  -7  458.35   20.00
   4  -4  -8  544.75   25.00
   4  -4  -8  565.24   24.50
   4  -4  -8  564.14   24.90
   4  -4  -8  581.44   25.20
   4  -4  -9  145.79    8.10
   4  -4  -9  137.09    8.50
   4  -4  -9  155.18    8.90
   4  -4 -10   24.00    3.50
   4  -4 -10   20.00    2.90
  -4   3 -11   41.90    3.20
  -4   3 -10    9.10    2.90
  -4   3 -10    6.30    2.90
  -4   3  -9  105.29    7.50
  -4   3  -9  102.39    6.90
  -4   3  -9  104.09    7.00
  -4   3  -9   84.89    7.20
  -4   3  -9  120.09    7.80
  -4   3  -8   19.40    3.40
  -4   3  -8   21.30    4.10
  -4   3  -8   18.00    3.40
  -4   3  -8   21.80    4.00
  -4   3  -8   14.30    3.80
  -4   3  -7  165.68    9.00
  -4   3  -7  178.88    9.30
  -4   3  -7  170.38    9.10
  -4   3  -7  155.88    9.40
  -4   3  -7  161.38    9.50
  -4   3  -6   31.40    3.70
  -4   3  -5    3.10    2.40
   4  -3   4   13.90    2.30
   4  -3   3  117.09    6.20
   4  -3   2 2091.69   85.79
   4  -3   0  165.78    7.50
   4  -3  -1  112.89    5.20
   4  -3  -2 2023.30   80.99
   4  -3  -2 1973.80   80.59
   4  -3  -2 1902.61   80.29
   4  -3  -3   97.49    4.90
   4  -3  -3  100.59    6.10
   4  -3  -4   10.60    2.70
   4  -3  -5    3.50    2.20
   4  -3  -6   33.40    3.30
   4  -3  -6   32.90    3.60
   4  -3  -7  167.28    9.40
   4  -3  -7  186.18    9.80
   4  -3  -7  172.68    8.90
   4  -3  -7  177.58    9.20
   4  -3  -7  172.38   10.00
   4  -3  -8   18.80    3.90
   4  -3  -8   21.20    3.70
   4  -3  -8   20.70    3.30
   4  -3  -8   24.50    3.40
   4  -3  -8   16.40    3.90
   4  -3  -9   96.99    7.00
   4  -3  -9   97.89    6.40
   4  -3  -9   95.09    7.20
   4  -3 -10    9.40    2.60
   4  -3 -10    0.40    4.00
   4  -3 -10    9.90    3.20
  -4   2 -11   11.70    2.40
  -4   2 -10    3.40    2.60
  -4   2 -10    2.30    2.80
  -4   2  -9  186.58   10.60
  -4   2  -9  192.68   10.70
  -4   2  -9  202.88   10.60
  -4   2  -9  199.58   10.10
  -4   2  -9  200.88   10.20
  -4   2  -8  159.48    8.90
  -4   2  -8  148.69    9.20
  -4   2  -8  169.28    9.00
  -4   2  -8  160.28    9.60
  -4   2  -8  161.28    9.30
  -4   2  -7  647.34   28.30
  -4   2  -7  664.03   28.40
  -4   2  -7  677.23   28.30
  -4   2  -7  635.34   28.50
  -4   2  -7  666.63   28.80
  -4   2  -6  208.68   10.60
  -4   2  -5  220.38   10.60
   4  -2   4   16.00    2.20
   4  -2   3  728.83   30.50
   4  -2   2   52.19    3.60
   4  -2   1 3946.01  161.28
   4  -2   0   25.20    2.00
   4  -2  -1 3681.23  147.19
   4  -2  -1 3527.35  147.39
   4  -2  -2   46.70    3.10
   4  -2  -2   40.00    3.50
   4  -2  -2   46.30    2.40
   4  -2  -3  633.94   26.80
   4  -2  -3  629.64   26.30
   4  -2  -4   15.60    2.70
   4  -2  -5  221.78   10.50
   4  -2  -6  208.48   10.50
   4  -2  -6  214.78   10.20
   4  -2  -7  688.63   29.00
   4  -2  -7  686.43   29.20
   4  -2  -7  683.23   28.80
   4  -2  -7  607.64   29.60
   4  -2  -7  710.83   29.50
   4  -2  -8  163.88    8.90
   4  -2  -8  170.18    9.50
   4  -2  -8  163.38    9.30
   4  -2  -8  159.58    8.80
   4  -2  -8  162.88    9.70
   4  -2  -9  197.38    9.90
   4  -2  -9  193.48   10.40
   4  -2  -9  187.28   10.50
   4  -2 -10    5.00    3.10
   4  -2 -10  -10.80    3.70
   4  -2 -10    0.30    2.50
   4  -2 -11   11.20    3.90
  -4   1 -11    9.30    2.30
  -4   1 -10   29.80    3.30
  -4   1 -10   23.30    3.80
  -4   1 -10   26.90    3.40
  -4   1  -9    5.70    2.90
  -4   1  -9    2.70    3.40
  -4   1  -9   -1.30    3.30
  -4   1  -9    2.30    2.70
  -4   1  -9    2.60    3.40
  -4   1  -8    3.60    3.30
  -4   1  -8   -2.10    3.20
  -4   1  -8    3.10    2.90
  -4   1  -8    1.00    3.40
  -4   1  -8   -2.70    2.60
  -4   1  -7  124.99    8.20
  -4   1  -7  136.09    8.50
  -4   1  -7  143.39    8.00
  -4   1  -7  136.39    8.00
  -4   1  -7  144.39    7.80
  -4   1  -6   -1.10    2.60
  -4   1  -5   73.69    5.40
   4  -1   4  912.91   38.00
   4  -1   3   13.20    2.00
   4  -1   2 2208.18   90.49
   4  -1   1   31.00    2.70
   4  -1  -1   31.80    2.20
   4  -1  -1   28.80    2.20
   4  -1  -1   31.50    2.20
  -4   1   2 1677.53   73.69
   4  -1  -2 1846.32   73.59
   4  -1  -2 1966.60   73.79
   4  -1  -2 1710.63   73.79
   4  -1  -3   12.80    1.60
   4  -1  -3   13.50    2.10
   4  -1  -4  826.02   35.00
   4  -1  -5   86.09    5.50
   4  -1  -6   -2.10    2.20
   4  -1  -6    2.40    2.40
   4  -1  -7  132.39    8.70
   4  -1  -7  148.89    7.70
   4  -1  -7  111.89    8.50
   4  -1  -7  146.19    8.30
   4  -1  -7  145.29    8.40
   4  -1  -7  143.59    7.70
   4  -1  -8    1.40    2.70
   4  -1  -8   -1.50    2.40
   4  -1  -8    3.20    3.10
   4  -1  -8   -1.10    3.20
   4  -1  -8    3.80    3.40
   4  -1  -8   -2.40    2.60
   4  -1  -9    1.70    2.80
   4  -1  -9    4.00    3.40
   4  -1  -9    3.10    2.80
   4  -1  -9    4.60    3.30
   4  -1  -9    0.70    3.50
   4  -1 -10   29.90    3.80
   4  -1 -10   17.30    4.50
   4  -1 -10   27.20    3.20
   4  -1 -11    9.40    2.80
  -4   0 -11   -0.60    2.00
  -4   0 -10   23.10    3.20
  -4   0 -10   29.30    3.20
  -4   0 -10   27.40    3.90
  -4   0  -9    0.70    2.70
  -4   0  -9   -1.30    4.00
  -4   0  -9    0.80    3.20
  -4   0  -9   -1.80    2.70
  -4   0  -9   -1.30    3.20
  -4   0  -8  373.86   18.10
  -4   0  -8  415.26   18.60
  -4   0  -8  403.26   17.80
  -4   0  -8  375.86   17.80
  -4   0  -8  408.86   18.10
  -4   0  -7    1.60    2.80
  -4   0  -7   -3.10    3.20
  -4   0  -7   -0.40    3.00
  -4   0  -7    1.10    2.90
  -4   0  -7   -0.20    2.50
  -4   0  -6 1217.08   51.09
  -4   0  -5   -1.40    2.30
  -4   0  -4  138.99    9.00
   4   0   4  128.99    6.40
  -4   0  -3   -0.80    3.30
   4   0   3   -0.90    1.50
  -4   0  -2 1700.63   69.79
   4   0   2 1579.34   68.79
   4   0   2 1778.22   69.09
  -4   0  -1   -1.00    2.30
   4   0   1    0.90    1.20
   4   0   1   -1.00    1.00
   4   0  -1   -3.40    1.10
   4   0  -1    2.70    1.10
  -4   0   2 1442.86   65.89
   4   0  -2 1697.33   65.89
   4   0  -2 1689.43   65.99
   4   0  -3    0.60    1.30
   4   0  -3    1.40    1.70
   4   0  -5    1.20    2.00
   4   0  -6 1102.99   47.70
   4   0  -6 1169.08   47.70
   4   0  -7   -1.30    2.40
   4   0  -7   -3.60    2.90
   4   0  -7   -3.00    2.50
   4   0  -7   -3.00    3.20
   4   0  -7    2.00    3.00
   4   0  -7    1.90    2.50
   4   0  -7    0.20    2.80
   4   0  -8  430.16   18.10
   4   0  -8  425.66   18.60
   4   0  -8  390.46   18.00
   4   0  -8  425.26   18.60
   4   0  -8  418.96   18.90
   4   0  -8  369.26   17.70
   4   0  -8  358.96   18.20
   4   0  -9    3.20    2.90
   4   0  -9    1.80    3.50
   4   0  -9   -1.10    2.70
   4   0  -9   -3.20    3.40
   4   0  -9    0.60    3.20
   4   0  -9    0.70    2.50
   4   0 -10   12.60    3.00
   4   0 -10   24.00    3.60
   4   0 -10   15.90    5.00
   4   0 -11   -0.20    2.50
  -4  -1 -11    7.90    3.00
  -4  -1 -10   23.80    3.20
  -4  -1 -10   29.80    3.90
  -4  -1  -9    1.20    2.70
  -4  -1  -9    3.10    3.20
  -4  -1  -9    5.20    3.40
  -4  -1  -9    2.30    2.60
  -4  -1  -8   -2.70    2.60
  -4  -1  -8   -0.30    3.30
  -4  -1  -8    2.30    2.80
  -4  -1  -8    3.10    3.20
  -4  -1  -7  130.29    7.50
  -4  -1  -7  136.49    7.70
  -4  -1  -7  126.69    7.70
  -4  -1  -7  115.39    8.10
  -4  -1  -7  135.89    8.30
  -4  -1  -6    0.40    2.60
  -4  -1  -5   77.19    5.70
  -4  -1  -5   92.19    7.90
  -4  -1  -4  855.11   37.10
  -4  -1  -3   10.90    3.60
   4   1   3   15.40    1.70
  -4  -1  -2 2134.49   85.29
   4   1   2 2116.79   84.49
   4   1   2 1944.61   84.29
  -4  -1  -1   32.10    2.90
   4   1   1   31.10    2.60
   4   1   1   28.60    2.20
  -4  -1   0  234.28   10.20
   4   1   0  246.18   10.10
   4   1   0  228.98   10.10
   4   1  -1   31.80    2.40
   4   1  -1   29.20    2.50
  -4  -1   2 1705.73   75.59
   4   1  -2 1994.90   75.79
   4   1  -3   13.40    1.70
   4   1  -5   77.89    5.10
   4   1  -6   -1.90    2.40
   4   1  -7  142.39    7.90
   4   1  -7  150.18    8.60
   4   1  -7  139.79    7.70
   4   1  -7  127.89    8.40
   4   1  -7  129.69    7.70
   4   1  -7  153.28    8.50
   4   1  -7  146.39   10.70
   4   1  -8    3.70    2.60
   4   1  -8    3.60    2.70
   4   1  -8   -0.70    3.10
   4   1  -8    0.30    2.90
   4   1  -8   -1.80    3.30
   4   1  -8   -1.00    3.10
   4   1  -8    1.30    3.20
   4   1  -9    1.20    2.60
   4   1  -9    1.80    3.60
   4   1  -9    1.20    3.20
   4   1  -9    7.30    2.90
   4   1  -9   -0.30    3.50
   4   1  -9    1.60    3.30
   4   1  -9   -0.50    2.80
   4   1 -10   -2.00    5.40
   4   1 -10   26.90    3.60
   4   1 -11    6.60    2.70
  -4  -2 -10    2.20    2.40
  -4  -2 -10    1.50    2.80
  -4  -2  -9  180.28   10.10
  -4  -2  -9  174.18    9.20
  -4  -2  -9  181.48    9.60
  -4  -2  -8  161.78    8.90
  -4  -2  -8  138.79    8.40
  -4  -2  -8  166.98    9.40
  -4  -2  -7  655.93   28.10
  -4  -2  -7  670.43   28.50
  -4  -2  -7  681.13   28.60
  -4  -2  -7  599.74   27.80
  -4  -2  -6  212.28   10.70
  -4  -2  -5  240.38   11.50
  -4  -2  -5  239.28   13.40
  -4  -2  -4   11.00    3.80
  -4  -2  -3  695.13   28.90
   4   2   3  633.74   27.50
  -4  -2  -2   45.50    4.20
   4   2   2   42.00    2.50
   4   2   2   50.19    3.00
  -4  -2  -1 3735.23  151.28
   4   2   1 3600.54  150.88
   4   2   1 3750.12  150.98
  -4  -2   0   22.80    2.70
   4   2   0   29.80    2.30
   4   2   0   18.90    2.30
  -4  -2   1 3431.06  145.69
   4   2  -1 3712.43  145.89
  -4  -2   2   43.50    3.00
   4   2  -2   47.30    3.10
   4   2  -3  605.24   25.20
   4   2  -4   12.40    1.70
   4   2  -5  228.28   10.80
   4   2  -6  222.78   10.90
   4   2  -7  706.73   31.20
   4   2  -7  703.83   29.00
   4   2  -7  692.53   29.40
   4   2  -7  703.03   29.90
   4   2  -7  618.14   28.70
   4   2  -7  657.43   28.90
   4   2  -7  650.43   29.40
   4   2  -7  689.13   29.40
   4   2  -8  159.18    8.90
   4   2  -8  157.88    9.40
   4   2  -8  180.78    9.00
   4   2  -8  159.48    8.80
   4   2  -8  165.98    9.80
   4   2  -8  172.48    9.70
   4   2  -8  165.58    9.50
   4   2  -9  200.18   10.90
   4   2  -9  205.98   10.30
   4   2  -9  204.68    9.70
   4   2  -9  176.58   10.30
   4   2  -9  162.18    9.50
   4   2  -9  189.98    9.60
   4   2 -10    0.20    3.10
   4   2 -10   -0.50    2.80
   4   2 -11   13.90    4.00
  -4  -3 -10    5.10    3.10
  -4  -3 -10    5.90    3.80
  -4  -3  -9   97.59    7.20
  -4  -3  -9   90.99    6.30
  -4  -3  -9  103.29    6.70
  -4  -3  -8   20.40    3.20
  -4  -3  -8   22.50    3.90
  -4  -3  -8   18.10    3.50
  -4  -3  -7  141.59    8.40
  -4  -3  -7  163.58    8.70
  -4  -3  -7  152.88    8.60
  -4  -3  -7  175.08    9.20
  -4  -3  -6   31.60    3.80
  -4  -3  -5    4.30    5.10
  -4  -3  -5    5.50    2.50
  -4  -3  -4   14.10    3.80
  -4  -3  -3  116.79    7.60
   4   3   3  100.89    5.10
  -4  -3  -2 2054.59   82.89
   4   3   2 1949.30   81.89
   4   3   2 2009.70   82.09
  -4  -3  -1  222.68   10.10
   4   3   1  208.08    9.20
   4   3   1  198.78    9.00
  -4  -3   0  172.98    7.80
   4   3   0  172.08    7.50
   4   3   0  151.88    7.30
   4   3  -1  207.28    9.20
  -4  -3   2 1719.93   76.09
   4   3  -2 1989.10   75.99
   4   3  -3   95.49    4.80
   4   3  -4   12.80    1.80
   4   3  -5    4.70    2.30
   4   3  -6   38.80    4.00
   4   3  -6   34.80    3.70
   4   3  -6   35.90    4.10
   4   3  -7  166.18    9.60
   4   3  -7  173.98    9.00
   4   3  -7  173.38    9.40
   4   3  -7  176.18   11.80
   4   3  -7  175.38    9.50
   4   3  -7  175.48    9.90
   4   3  -7  162.28    8.90
   4   3  -7  162.68    8.90
   4   3  -8   22.50    3.30
   4   3  -8   24.80    6.20
   4   3  -8   23.10    3.90
   4   3  -8   24.50    4.10
   4   3  -8   22.70    3.30
   4   3  -8   19.90    3.40
   4   3  -8   18.10    4.00
   4   3  -8   19.30    4.10
   4   3  -9  101.09    6.90
   4   3  -9   97.59    7.40
   4   3  -9   98.29    8.40
   4   3  -9   95.19    6.40
   4   3 -10    5.20    3.00
   4   3 -10    6.20    3.40
  -4  -4 -10   25.60    5.40
  -4  -4  -9  138.09    8.60
  -4  -4  -9  140.69    8.00
  -4  -4  -8  567.34   23.60
  -4  -4  -8  544.95   24.10
  -4  -4  -8  523.95   23.60
  -4  -4  -8  513.45   23.30
  -4  -4  -7  441.56   19.50
  -4  -4  -7  396.16   18.70
  -4  -4  -7  420.06   18.90
  -4  -4  -7  444.16   19.10
  -4  -4  -6  350.16   15.90
  -4  -4  -6  333.37   15.40
  -4  -4  -5  724.83   31.00
  -4  -4  -4   49.60    5.30
  -4  -4  -3    4.40    3.30
   4   4   3    5.20    1.30
  -4  -4  -2 1967.00   78.89
   4   4   2 1851.21   77.89
   4   4   2 1892.71   77.89
  -4  -4  -1  122.49    7.00
   4   4   1  123.89    5.80
   4   4   1  122.79    5.70
  -4  -4   0   21.10    2.40
   4   4   0   14.10    1.80
   4   4  -1  123.09    6.00
   4   4  -2 1875.01   76.89
   4   4  -3    4.60    1.60
   4   4  -4   35.80    2.90
   4   4  -5  684.13   29.10
   4   4  -6  351.96   15.70
   4   4  -6  360.66   15.50
   4   4  -6  318.97   15.30
   4   4  -7  475.35   23.10
   4   4  -7  468.15   21.30
   4   4  -7  428.16   20.30
   4   4  -7  459.75   20.80
   4   4  -7  477.35   21.00
   4   4  -7  495.15   20.50
   4   4  -7  463.25   21.10
   4   4  -7  459.55   20.40
   4   4  -8  597.34   27.00
   4   4  -8  610.24   26.30
   4   4  -8  616.24   26.90
   4   4  -8  594.94   26.80
   4   4  -8  605.94   26.20
   4   4  -8  596.84   26.60
   4   4  -8  631.94   29.10
   4   4  -9  128.09   10.80
   4   4  -9  161.28    8.80
   4   4  -9  154.78    9.10
   4   4  -9  156.18    8.20
   4   4 -10   32.90    4.10
   4   4 -10   24.80    3.60
  -4  -5  -9   16.10    3.50
  -4  -5  -9   15.90    3.30
  -4  -5  -9   13.20    3.20
  -4  -5  -8    1.20    3.10
  -4  -5  -8   -0.40    2.90
  -4  -5  -8   -7.90    2.70
  -4  -5  -7   35.70    4.40
  -4  -5  -7   45.20    4.10
  -4  -5  -7   45.20    4.20
  -4  -5  -6  442.56   19.70
  -4  -5  -6  452.15   20.10
  -4  -5  -5  150.28    8.20
  -4  -5  -4   19.10    4.30
  -4  -5  -3  293.97   14.40
  -4  -5  -2    1.70    2.90
   4   5   2    2.50    1.30
  -4  -5  -1   20.30    3.00
   4   5   1   16.40    2.00
  -4  -5   0 3081.09  125.09
   4   5   0 3012.70  124.69
   4   5  -1   19.80    2.10
   4   5  -2    2.40    1.60
   4   5  -3  267.67   11.80
   4   5  -4   18.70    2.20
   4   5  -5  141.49    7.60
   4   5  -6  452.95   19.30
   4   5  -6  415.56   19.10
   4   5  -6  450.85   19.60
   4   5  -7   48.20    4.60
   4   5  -7   46.80    4.10
   4   5  -7   39.60    6.90
   4   5  -7   44.00    4.90
   4   5  -7   44.90    4.10
   4   5  -7   39.60    4.70
   4   5  -7   53.89    4.90
   4   5  -8    3.20    4.40
   4   5  -8   -4.00    3.10
   4   5  -8   -2.00    3.40
   4   5  -8    3.60    2.90
   4   5  -8    4.80    6.00
   4   5  -8   -3.90    2.50
   4   5  -8    3.30    3.10
   4   5  -9    9.60    2.70
   4   5  -9   18.40    3.90
   4   5  -9   12.20    3.40
   4   5 -10   22.20    3.40
   4   5 -10   23.80    3.80
  -4  -6  -9   81.69    6.50
  -4  -6  -9   75.99    6.00
  -4  -6  -8  474.85   21.70
  -4  -6  -8  481.35   21.40
  -4  -6  -7   60.59    5.10
  -4  -6  -7   65.09    6.00
  -4  -6  -6  576.04   25.20
  -4  -6  -6  585.74   25.50
  -4  -6  -5   51.29    4.80
  -4  -6  -4  213.48   12.00
  -4  -6  -3   -0.20    3.20
  -4  -6  -2 2819.72  116.89
   4   6   2 2843.42  115.79
  -4  -6  -1   27.50    3.50
   4   6   1   27.20    2.40
  -4  -6   0  795.02   33.50
   4   6   0  787.12   33.00
   4   6  -1   -2.80    1.30
   4   6  -2 2974.30  121.79
   4   6  -3   -0.40    1.70
   4   6  -4  185.08    8.70
   4   6  -5   54.59    4.90
   4   6  -6  578.34   25.40
   4   6  -6  607.34   25.90
   4   6  -7   77.69    6.00
   4   6  -7   71.19    5.70
   4   6  -7   73.19    7.10
   4   6  -7   73.59    8.30
   4   6  -7   84.79    6.70
   4   6  -7   63.29    5.70
   4   6  -7   69.59    5.40
   4   6  -8  541.45   22.90
   4   6  -8  504.75   22.10
   4   6  -8  462.15   23.40
   4   6  -8  517.35   22.90
   4   6  -8  480.55   22.30
   4   6  -8  511.55   25.40
   4   6  -8  524.35   22.20
   4   6  -9   92.09    5.80
   4   6  -9   84.99    6.80
   4   6  -9   79.99    6.30
   4   6 -10    0.40    3.00
   4   6 -10    2.00    2.90
  -4  -7  -9   32.70    3.90
  -4  -7  -9   32.50    4.00
  -4  -7  -8    6.10    3.20
  -4  -7  -8    1.80    3.10
  -4  -7  -7    1.90    2.90
  -4  -7  -7    3.70    3.00
  -4  -7  -6   10.90    3.10
  -4  -7  -6   20.40    3.10
  -4  -7  -5   18.40    1.70
  -4  -7  -5   19.10    3.10
  -4  -7  -4  344.07   17.10
  -4  -7  -3  323.87   15.80
  -4  -7  -2  560.94   24.00
   4   7   2  518.65   22.60
  -4  -7  -1  304.27   14.20
   4   7   1  299.07   13.10
  -4  -7   0 1575.84   65.39
   4   7   0 1575.24   64.89
   4   7  -1  300.17   13.10
   4   7  -2  540.35   22.90
   4   7  -3  328.27   14.40
   4   7  -4  340.67   14.90
   4   7  -5   18.40    3.70
   4   7  -6    7.90    3.50
   4   7  -6   11.20    2.60
   4   7  -6   13.00    3.40
   4   7  -6   11.10    5.80
   4   7  -6    1.90    3.80
   4   7  -7    0.40    5.80
   4   7  -7    3.80    3.50
   4   7  -7    2.70    2.50
   4   7  -7  -19.70    4.80
   4   7  -7    4.40    3.10
   4   7  -7    2.10    3.40
   4   7  -7    1.70    2.90
   4   7  -8   11.80    6.70
   4   7  -8    4.20    2.60
   4   7  -8    5.60    3.20
   4   7  -8    4.40    3.60
   4   7  -8    3.20    3.00
   4   7  -8    7.30    3.70
   4   7  -9   35.80    3.50
   4   7  -9   34.40    7.10
   4   7  -9   41.20    4.10
   4   7  -9   37.60    4.50
   4   7 -10   70.99    6.10
   4   7 -10  105.29    6.40
  -4  -8  -9  298.97   14.30
  -4  -8  -9  308.97   14.50
  -4  -8  -8   58.69    5.20
  -4  -8  -8   64.09    5.80
  -4  -8  -7  758.42   32.50
  -4  -8  -7  749.73   32.70
  -4  -8  -6    4.10    2.80
  -4  -8  -6    6.90    2.90
  -4  -8  -5  620.94   26.90
  -4  -8  -5  656.43   28.00
  -4  -8  -5  666.03   27.70
  -4  -8  -3  256.27   13.40
  -4  -8  -2  446.66   20.40
   4   8   2  449.06   19.00
  -4  -8  -1 1269.27   53.39
   4   8   1 1267.47   52.39
  -4  -8   0   82.59    5.70
   4   8   0   78.19    4.70
  -4  -8   1 1217.88   51.99
   4   8  -1 1273.37   51.59
   4   8  -2  479.35   20.60
   4   8  -3  275.07   12.40
   4   8  -4    6.20    1.90
   4   8  -6    3.50    2.30
   4   8  -6    5.00    3.40
   4   8  -6    2.40    5.60
   4   8  -6    2.10    3.20
   4   8  -6    0.80    2.70
   4   8  -7  750.52   31.60
   4   8  -7  723.63   32.10
   4   8  -7  728.13   34.90
   4   8  -7  759.02   32.30
   4   8  -7  741.83   31.60
   4   8  -8   67.19    5.60
   4   8  -8   58.29    4.60
   4   8  -8   73.09    9.00
   4   8  -9  286.37   17.90
   4   8  -9  323.37   14.60
   4   8  -9  301.87   13.80
   4   8 -10    0.00    2.80
  -4  -9  -9  138.39    8.10
  -4  -9  -9  138.29    8.00
  -4  -9  -8   12.40    3.30
  -4  -9  -8   13.50    3.40
  -4  -9  -7    4.10    3.00
  -4  -9  -7    5.10    3.00
  -4  -9  -6   20.80    3.30
  -4  -9  -6   23.30    3.60
  -4  -9  -6   22.70    2.00
  -4  -9  -5 1147.99   46.00
  -4  -9  -5 1063.99   45.20
  -4  -9  -5 1073.69   46.10
  -4  -9  -4  359.46   15.70
  -4  -9  -4  378.26   16.60
  -4  -9  -3  250.37   13.40
  -4  -9  -2  141.99    8.70
   4   9   2  134.39    6.80
  -4  -9  -1  592.14   26.10
   4   9   1  588.04   25.00
  -4  -9   0 1089.89   47.00
   4   9   0 1136.99   46.30
  -4  -9   1  562.94   24.60
   4   9  -1  567.14   24.00
   4   9  -2  142.59    7.30
   4   9  -3  257.97   11.80
   4   9  -4  373.06   16.50
   4   9  -6   30.10    4.10
   4   9  -6   28.30    7.10
   4   9  -6   25.90    3.10
   4   9  -6   22.00    3.90
   4   9  -6   26.70    3.40
   4   9  -7    2.60    6.80
   4   9  -7    2.00    3.50
   4   9  -7    6.60    3.40
   4   9  -7    0.70    2.50
   4   9  -8   16.80    2.90
   4   9  -8   18.80    3.90
   4   9  -8   19.40    7.50
   4   9  -9  152.18    7.70
   4   9  -9  134.09   12.60
   4   9  -9  146.59    8.50
   4   9 -10   65.69    5.30
  -4 -10  -9   12.00    3.20
  -4 -10  -8  288.47   14.00
  -4 -10  -8  279.97   13.80
   4  10   8  292.47   13.50
  -4 -10  -7   59.09    5.60
  -4 -10  -7   60.69    5.10
  -4 -10  -6  622.04   25.50
  -4 -10  -6  566.34   25.40
  -4 -10  -6  556.04   24.20
  -4 -10  -5  285.97   12.80
  -4 -10  -5  283.57   13.80
  -4 -10  -5  299.87   13.50
  -4 -10  -5  293.47   12.70
  -4 -10  -4  115.09    6.50
  -4 -10  -4  125.09    6.00
  -4 -10  -2  637.54   28.30
   4  10   2  627.44   26.70
  -4 -10  -1  395.86   18.60
   4  10   1  398.36   17.40
  -4 -10   0 1774.42   74.19
   4  10   0 1778.12   73.39
  -4 -10   1  372.06   17.10
   4  10  -1  369.96   16.30
   4  10  -2  626.14   26.70
   4  10  -3  292.77   13.30
   4  10  -4  119.39    5.80
   4  10  -4  115.99    6.50
   4  10  -5  261.37   16.60
   4  10  -6  528.05   23.00
   4  10  -6  514.65   27.00
   4  10  -6  555.24   23.80
   4  10  -7   47.60    9.00
   4  10  -7   56.99    4.30
   4  10  -7   58.69    5.10
   4  10  -8  274.77   18.50
   4  10  -8  281.47   13.20
   4  10  -8  304.77   14.10
   4  10  -9   18.70    6.50
   4  10  -9   14.50    3.30
   4  10  -9    8.30    2.50
   4  10 -10   21.30    3.10
  -4 -11  -9    1.00    2.80
  -4 -11  -8   22.60    3.80
   4  11   8   27.60    3.40
  -4 -11  -7  100.49    6.90
  -4 -11  -7  104.99    7.10
  -4 -11  -6   68.59    4.00
  -4 -11  -6   78.79    6.00
  -4 -11  -6   67.59    4.10
  -4 -11  -5  296.37   13.20
  -4 -11  -5  280.27   12.20
  -4 -11  -5  257.67   12.10
  -4 -11  -4   43.90    3.70
  -4 -11  -4   36.40    2.90
  -4 -11  -3  113.49    5.70
   4  11   2   35.80    3.20
  -4 -11  -1  256.17   13.40
   4  11   1  264.17   12.00
  -4 -11   0  312.37   15.50
   4  11   0  322.97   14.40
  -4 -11   1  247.48   12.30
   4  11  -1  245.18   11.50
   4  11  -2   37.30    3.40
   4  11  -3  115.29    6.50
   4  11  -3  113.79    5.80
   4  11  -4   38.70    3.50
   4  11  -4   32.40    2.60
   4  11  -5  268.97   12.20
   4  11  -5  209.28   16.20
   4  11  -5  233.18   11.30
   4  11  -6   61.79    9.20
   4  11  -6   64.09    5.30
   4  11  -7   94.59    6.00
   4  11  -7   67.49   10.00
   4  11  -7  118.99    7.40
   4  11  -8   31.20    3.10
   4  11  -8   23.40    3.80
   4  11  -8   17.10    7.40
   4  11  -9    1.00    2.80
   4  11  -9   -3.90    2.00
   4  11  -9    0.90    5.50
  -4 -12  -9   88.59    6.00
  -4 -12  -8  290.27   13.60
   4  12   8  276.87   13.20
  -4 -12  -7  242.58   11.50
  -4 -12  -7  267.87   12.90
   4  12   7  277.87   12.80
  -4 -12  -6  288.77   13.00
  -4 -12  -6  320.77   14.40
  -4 -12  -6  294.97   13.10
  -4 -12  -5   18.60    2.10
  -4 -12  -5   18.80    3.10
  -4 -12  -5   19.70    2.20
  -4 -12  -4  116.09    6.30
  -4 -12  -4  137.99    7.50
  -4 -12  -4  146.29    6.60
  -4 -12  -3  301.67   13.00
  -4 -12  -3  287.67   13.40
  -4 -12  -2  466.95   19.90
   4  12   1 1087.49   45.50
  -4 -12   0  484.35   22.00
   4  12   0  464.15   20.60
  -4 -12   1  981.90   42.50
   4  12  -1  995.60   41.60
   4  12  -2  483.75   21.30
   4  12  -2  489.85   20.80
   4  12  -3  310.47   14.40
   4  12  -3  317.97   13.80
   4  12  -4  118.99    6.30
   4  12  -4  133.89    7.30
   4  12  -5   19.70    3.70
   4  12  -5   24.30    8.50
   4  12  -6  277.87   13.30
   4  12  -6  259.67   18.00
   4  12  -7  247.78   11.60
   4  12  -7  173.18   16.40
   4  12  -8  204.78   16.40
   4  12  -8  279.67   12.50
   4  12  -9   64.69    7.70
   4  12  -9   88.69    5.80
  -4 -13  -9    8.60    2.60
  -4 -13  -8    4.80    1.40
  -4 -13  -8    3.70    2.80
   4  13   8    6.20    2.70
  -4 -13  -7   11.80    1.90
  -4 -13  -7   11.20    3.10
   4  13   7   11.00    3.10
  -4 -13  -6   15.80    2.00
  -4 -13  -6   14.60    2.00
  -4 -13  -6   15.20    3.20
   4  13   6   13.30    3.30
  -4 -13  -5   91.29    6.10
  -4 -13  -5   79.89    4.90
  -4 -13  -5   79.09    4.70
  -4 -13  -4  211.88   10.30
  -4 -13  -4  214.68    9.80
  -4 -13  -4  202.68    9.50
  -4 -13  -3    3.00    1.70
  -4 -13  -3   -1.80    1.90
  -4 -13  -3    2.30    1.60
  -4 -13  -2  669.33   28.20
  -4 -13  -1   31.20    2.80
   4  13   1   39.10    3.70
   4  13   0   25.00    3.10
   4  13   0   28.80    3.00
   4  13  -1   27.90    2.70
   4  13  -1   24.50    2.90
   4  13  -2  651.53   27.70
   4  13  -2  633.54   27.20
   4  13  -3    0.50    1.90
   4  13  -3    0.00    2.40
   4  13  -4  198.18   10.00
   4  13  -4  215.78   10.40
   4  13  -4  203.88    9.40
   4  13  -4  194.78    9.10
   4  13  -5   76.19    4.50
   4  13  -5   76.39   10.40
   4  13  -6   16.00    7.60
   4  13  -6   16.90    3.60
   4  13  -7    7.70    7.10
   4  13  -7   10.30    3.30
   4  13  -8   -0.30    6.10
   4  13  -8    1.80    2.90
   4  13  -9    5.20    2.60
   4  13  -9    3.10    4.70
  -4 -14  -8  167.08    7.60
  -4 -14  -8  175.78    8.90
   4  14   8  165.68    8.70
  -4 -14  -7  479.45   21.40
  -4 -14  -7  463.95   20.20
   4  14   7  497.25   21.30
  -4 -14  -6   13.80    2.00
  -4 -14  -6   12.50    1.90
  -4 -14  -6    8.30    3.10
   4  14   6   13.70    3.30
  -4 -14  -5  595.24   26.00
  -4 -14  -5  600.34   25.80
  -4 -14  -5  622.44   26.80
   4  14   5  640.54   26.80
  -4 -14  -4   33.70    2.90
  -4 -14  -4   28.80    2.60
  -4 -14  -4   33.40    3.50
   4  14   4   27.10    3.60
  -4 -14  -3  121.39    7.10
  -4 -14  -3  130.69    6.70
  -4 -14  -3  132.39    6.40
   4  14   3  132.39    7.40
  -4 -14  -2   53.19    3.70
  -4 -14  -2   53.09    3.80
   4  14   2   60.39    4.40
  -4 -14  -1 1359.66   54.89
   4  14   1 1288.17   55.09
   4  14   0    3.30    2.40
   4  14   0    4.00    2.10
   4  14  -1 1330.97   56.09
   4  14  -1 1375.36   56.69
   4  14  -2   53.59    3.70
   4  14  -2   44.80    3.70
   4  14  -2   61.19    4.70
   4  14  -3  133.79    7.40
   4  14  -3  124.09    6.40
   4  14  -3  134.89    6.90
   4  14  -3  134.09    7.70
   4  14  -4   34.50    2.90
   4  14  -4   38.00    3.80
   4  14  -4   32.50    2.60
   4  14  -5  528.15   20.80
   4  14  -5  423.06   25.70
   4  14  -6   15.40    3.40
   4  14  -6   16.70    7.40
   4  14  -7  427.96   18.30
   4  14  -7  377.86   22.40
   4  14  -8  151.18   12.30
   4  14  -8  158.78    8.30
   4  14  -9   64.19    6.30
   4  14  -9   72.29    4.90
  -4 -15  -8    0.00    2.20
  -4 -15  -8    0.70    1.20
   4  15   8   -3.50    2.20
  -4 -15  -7   14.60    1.80
  -4 -15  -7   13.40    3.00
   4  15   7   14.90    3.20
  -4 -15  -6   28.30    2.50
  -4 -15  -6   28.60    3.70
  -4 -15  -6   28.00    2.50
   4  15   6   29.10    3.80
  -4 -15  -5    9.00    2.80
  -4 -15  -5    5.80    1.90
  -4 -15  -5    8.80    1.90
   4  15   5    6.30    3.00
  -4 -15  -4    5.20    2.30
  -4 -15  -4    1.20    2.00
  -4 -15  -4    1.10    1.70
   4  15   4    6.00    2.90
  -4 -15  -3  153.98    7.70
  -4 -15  -3  148.89    8.00
  -4 -15  -3  158.08    7.40
   4  15   3  153.88    8.30
  -4 -15  -2  118.99    6.00
  -4 -15  -2  125.99    6.40
   4  15   2  119.09    7.10
  -4 -15  -1   40.30    3.30
  -4 -15  -1   56.89    3.30
   4  15   1   51.29    4.10
   4  15   1   41.90    3.80
   4  15   0   86.99    5.70
   4  15  -1   50.49    4.30
   4  15  -1   48.10    4.10
   4  15  -1   49.30    3.90
   4  15  -2  115.89    6.80
   4  15  -2  116.09    6.90
   4  15  -2  125.69    7.40
   4  15  -3  148.79    7.80
   4  15  -3  151.98    8.30
   4  15  -4    2.30    1.90
   4  15  -5    8.30    7.10
   4  15  -5    7.50    1.80
   4  15  -6   28.80    7.60
   4  15  -7   16.20    3.20
   4  15  -7    7.00    6.30
   4  15  -8    2.90    5.00
   4  15  -8   -0.70    2.50
  -4 -16  -8  335.47   15.00
  -4 -16  -8  345.47   14.40
   4  16   8  339.47   15.00
  -4 -16  -7   34.10    2.50
  -4 -16  -7   33.10    3.50
   4  16   7   42.30    3.90
  -4 -16  -6  440.66   19.00
  -4 -16  -6  457.15   20.00
  -4 -16  -6  432.36   19.10
   4  16   6  459.55   20.10
  -4 -16  -5    1.00    1.70
  -4 -16  -5    1.50    2.40
  -4 -16  -5   -0.70    1.60
   4  16   5    7.90    3.10
  -4 -16  -4   84.29    4.80
  -4 -16  -4   75.89    5.50
  -4 -16  -4   86.39    5.30
   4  16   4   81.79    6.30
  -4 -16  -3   27.90    3.20
  -4 -16  -3   20.80    2.30
  -4 -16  -3   24.90    2.80
   4  16   3   24.90    3.40
  -4 -16  -2  424.96   18.70
  -4 -16  -2  416.56   18.50
  -4 -16  -2  443.16   18.10
   4  16   2  408.86   18.90
  -4 -16  -1    4.20    1.50
  -4 -16  -1    2.50    1.90
   4  16   1    0.80    2.50
   4  16   1   -0.60    2.30
   4  16   0  654.63   28.00
   4  16  -1    3.80    2.50
   4  16  -1    2.60    2.40
   4  16  -2  448.76   19.30
   4  16  -2  433.06   19.50
   4  16  -3   24.20    2.90
   4  16  -4   73.49    4.90
   4  16  -5    2.10    1.60
   4  16  -5   -1.90    6.20
   4  16  -6  382.16   21.10
   4  16  -7   24.10    6.40
   4  16  -8  322.67   16.30
  -4 -17  -8    6.30    1.40
  -4 -17  -7   -1.00    2.00
  -4 -17  -7    0.30    1.20
   4  17   7    6.60    2.50
  -4 -17  -6    3.00    1.60
  -4 -17  -6    4.30    2.40
  -4 -17  -6    7.60    1.60
   4  17   6    3.10    2.80
  -4 -17  -5   17.90    2.80
  -4 -17  -5   14.70    2.10
  -4 -17  -5   20.80    2.40
   4  17   5   17.50    3.40
  -4 -17  -4   20.40    2.60
  -4 -17  -4   19.90    2.90
  -4 -17  -4   20.10    2.30
   4  17   4   23.40    3.50
  -4 -17  -3    2.50    1.60
  -4 -17  -3    1.50    2.10
  -4 -17  -3    1.80    2.00
   4  17   3    7.40    2.80
  -4 -17  -2   62.29    4.00
  -4 -17  -2   59.29    4.70
  -4 -17  -2   66.49    4.60
   4  17   2   64.49    4.90
  -4 -17  -1  211.38   10.60
   4  17   1  244.48   11.40
   4  17   1  231.48   11.20
   4  17   0   48.20    4.20
   4  17  -1  234.48   11.10
   4  17  -1  222.18   11.10
   4  17  -2   75.79    5.40
   4  17  -3    2.00    2.20
   4  17  -4   26.60    7.40
   4  17  -4   17.40    2.40
   4  17  -5   16.50    2.20
   4  17  -5   24.90    6.70
   4  17  -6    9.70    5.80
   4  17  -7    1.70    4.70
   4  17  -8    5.50    3.80
  -4 -18  -7  424.76   18.50
  -4 -18  -7  415.56   18.00
   4  18   7  447.76   18.70
  -4 -18  -6  156.38    7.30
  -4 -18  -6  157.18    7.40
  -4 -18  -6  155.38    8.20
   4  18   6  169.58    8.60
  -4 -18  -5  227.68   10.00
  -4 -18  -5  231.58   10.90
  -4 -18  -5  212.38   10.20
   4  18   5  218.58   11.10
  -4 -18  -4   47.30    3.30
  -4 -18  -4   45.60    4.00
  -4 -18  -4   48.70    3.60
   4  18   4   48.60    4.40
  -4 -18  -3   26.00    3.10
  -4 -18  -3   32.00    3.00
  -4 -18  -3   25.30    2.40
   4  18   3   27.30    3.60
  -4 -18  -2  162.88    8.00
  -4 -18  -2  156.78    7.40
   4  18   2  150.88    8.60
  -4 -18  -1  237.08   11.00
   4  18   1  217.88   11.40
   4  18   1  244.28   11.60
   4  18   0   91.79    6.20
   4  18  -1  250.57   12.10
   4  18  -2  174.18    8.90
   4  18  -3   31.10    3.20
   4  18  -4   54.89    7.90
   4  18  -4   42.40    3.40
   4  18  -5  210.38   13.80
   4  18  -6  155.08   11.50
   4  18  -7  410.86   19.60
  -4 -19  -7    5.20    1.20
  -4 -19  -6   44.20    3.00
  -4 -19  -6   47.80    3.10
  -4 -19  -6   40.10    3.30
   4  19   6   54.29    4.00
  -4 -19  -5   -0.40    1.40
  -4 -19  -5    0.10    2.00
  -4 -19  -5    0.90    1.60
   4  19   5    5.00    2.70
  -4 -19  -4  104.09    5.80
  -4 -19  -4   97.99    6.00
  -4 -19  -4  102.99    5.30
   4  19   4   99.49    6.70
  -4 -19  -3  244.38   10.90
  -4 -19  -3  237.38   10.40
  -4 -19  -3  219.58   11.00
   4  19   3  225.48   11.50
  -4 -19  -2    3.50    2.00
   4  19   2    7.40    2.70
  -4 -19  -1   79.29    5.00
   4  19   1   65.79    5.40
   4  19   1   68.79    5.00
   4  19   0  214.68   10.80
   4  19  -1   66.09    4.80
   4  19  -2    2.40    2.40
   4  19  -3  233.58   11.00
   4  19  -4   98.29    5.60
   4  19  -4   99.19    9.10
   4  19  -5    3.70    5.00
   4  19  -6   42.90    5.80
   4  19  -7    5.80    3.50
  -4 -20  -6  168.38    7.60
   4  20   6  178.48    8.70
  -4 -20  -5  316.47   13.50
  -4 -20  -5  286.87   13.70
  -4 -20  -5  311.17   13.20
   4  20   5  319.27   14.20
  -4 -20  -4   41.70    3.40
  -4 -20  -4   39.20    2.70
  -4 -20  -4   40.70    3.10
   4  20   4   40.10    4.00
  -4 -20  -3   26.50    2.90
  -4 -20  -3   35.10    2.50
   4  20   3   40.30    3.90
  -4 -20  -2  110.09    6.00
   4  20   2  103.39    6.70
   4  20   1  733.23   31.50
   4  20   1  738.63   31.50
   4  20   0 1015.10   42.80
   4  20  -1  782.42   33.30
   4  20  -2   98.89    6.20
   4  20  -3   35.00    3.20
   4  20  -4   39.20    3.10
   4  20  -4   46.30    6.70
   4  20  -5  310.67   16.20
   4  20  -6  157.08    9.80
  -4 -21  -5   73.29    4.90
  -4 -21  -5   66.89    3.60
   4  21   5   73.49    4.90
  -4 -21  -4   15.10    1.60
  -4 -21  -4   11.70    1.90
   4  21   4   15.80    2.80
  -4 -21  -3    0.00    1.70
   4  21   3    2.50    2.40
  -4 -21  -2   -1.30    1.70
   4  21   2    2.20    2.40
   4  21   1    9.20    2.60
   4  21   1    0.90    2.40
   4  21   0  307.77   14.20
   4  21  -1   -1.00    2.20
   4  21  -1   -0.70    1.50
   4  21  -2   -1.40    2.10
   4  21  -3    0.50    1.90
   4  21  -4   12.00    2.00
   4  21  -4   19.80    4.90
   4  21  -5   70.29    6.20
   4  21  -6   91.69    9.00
  -4 -22  -4   51.99    3.60
   4  22   4   54.69    4.00
  -4 -22  -3    2.80    1.60
   4  22   3    4.30    2.40
  -4 -22  -2  393.86   17.20
   4  22   2  395.26   17.50
   4  22   1   29.30    4.10
   4  22   0  645.84   27.60
   4  22  -1   27.60    2.40
   4  22  -1   25.70    3.00
   4  22  -2  391.66   17.10
   4  22  -2  387.96   16.50
   4  22  -3   -2.60    1.30
   4  22  -3    2.00    4.40
   4  22  -3    3.10    1.90
   4  22  -4   50.89    5.30
   4  22  -4   43.70    3.00
   4  22  -5    2.60    1.20
   4  22  -5    0.40    2.90
   4  23   3    7.70    2.10
  -4 -23  -2   56.79    3.80
   4  23   2   50.09    4.20
   4  23   0   13.80    2.30
   4  23  -1   37.80    3.10
   4  23  -2   60.09    4.20
   4  23  -2   56.09    3.40
   4  23  -3    6.60    1.40
   4  23  -3   11.20    3.90
   4  23  -4    3.10    3.00
   4  23  -4   -1.90    1.00
   4  24  -2   29.20    4.10
  -5  24   0   -0.80    2.10
  -5  24   1   28.20    3.10
  -5  24   2  100.39    5.80
  -5  23  -4  126.39    6.00
  -5  23  -3    0.20    1.20
  -5  23  -2   49.50    3.20
  -5  23  -2   50.29    3.50
  -5  23  -1   32.30    3.40
  -5  23  -1   25.40    2.80
  -5  23   0   -0.30    1.90
  -5  23   0    2.30    2.40
  -5  23   1   24.20    3.20
  -5  23   2   50.09    4.00
  -5  23   3    1.50    2.20
  -5  22  -5   23.30    1.80
  -5  22  -4  249.68   10.80
  -5  22  -3    3.00    1.50
  -5  22  -3    7.30    1.90
  -5  22  -2  579.64   24.70
  -5  22  -2  579.64   24.30
  -5  22  -1   38.50    3.50
  -5  22  -1   48.70    4.10
  -5  22   0    1.70    2.10
  -5  22   0    0.90    2.70
  -5  22   1   41.20    4.10
  -5  22   2  621.04   26.10
   5 -22  -2  582.54   25.50
  -5  22   3    6.60    2.70
   5 -22  -3    5.70    1.90
  -5  22   4  263.27   12.10
  -5  21  -5  142.99    6.60
  -5  21  -4   12.00    1.90
  -5  21  -4    7.60    1.60
  -5  21  -3   89.69    5.00
  -5  21  -3   90.99    5.50
  -5  21  -2    3.90    1.70
  -5  21  -2   10.20    2.90
  -5  21  -2    2.20    2.10
  -5  21  -1    5.70    3.00
  -5  21  -1    5.30    1.70
  -5  21  -1   -0.10    2.20
  -5  21   0   -1.90    2.20
  -5  21   0   -1.30    2.80
  -5  21   1    2.40    2.50
  -5  21   1    3.20    2.90
  -5  21   2    4.60    2.80
   5 -21  -2    3.30    2.00
  -5  21   3   98.69    6.60
   5 -21  -3   95.09    5.50
  -5  21   4    9.30    2.80
   5 -21  -4    8.50    1.50
   5 -21  -4   10.70    2.00
  -5  21   5  148.99    7.70
   5 -21  -5  148.19    6.70
  -5  20  -6    9.10    1.50
  -5  20  -5    8.80    1.60
  -5  20  -4  122.59    6.50
  -5  20  -4  128.49    6.30
  -5  20  -3  459.25   20.20
  -5  20  -3  472.75   19.80
  -5  20  -2  360.66   15.30
  -5  20  -2  353.06   15.90
  -5  20  -2  343.87   16.40
  -5  20  -1    9.40    2.60
  -5  20  -1    4.70    3.00
  -5  20  -1    8.60    1.90
  -5  20   0    4.20    3.00
  -5  20   0    0.00    2.50
  -5  20   1   11.70    3.20
  -5  20   1    3.40    2.50
  -5  20   2  368.36   17.10
   5 -20  -2  368.36   16.40
  -5  20   3  463.75   21.40
   5 -20  -3  488.55   20.80
   5 -20  -3  489.65   20.30
  -5  20   4  139.99    8.20
   5 -20  -4  148.89    6.80
   5 -20  -4  139.09    7.20
  -5  20   5    6.50    2.70
   5 -20  -5    9.70    1.60
   5 -20  -5   10.20    1.80
   5 -20  -6   11.80    1.40
  -5  19  -6   69.39    3.90
  -5  19  -5    2.20    1.50
  -5  19  -4  260.57   11.60
  -5  19  -4  262.87   11.90
  -5  19  -3    1.80    1.80
  -5  19  -3    1.70    2.10
  -5  19  -2   56.99    4.30
  -5  19  -2   55.69    3.60
  -5  19  -2   55.89    5.00
  -5  19  -1    3.00    2.50
  -5  19  -1   -2.80    2.80
  -5  19  -1    2.50    1.80
  -5  19   0    2.80    2.50
  -5  19   0    3.40    2.90
  -5  19   0   -0.60    1.60
  -5  19   1   -1.60    2.90
  -5  19   1   -3.00    2.40
   5 -19  -1    0.30    1.90
  -5  19   2   60.79    5.10
   5 -19  -2   62.19    4.30
  -5  19   3    0.00    2.80
   5 -19  -3    3.60    2.10
   5 -19  -3    3.30    1.70
  -5  19   4  289.07   13.50
   5 -19  -4  267.97   12.70
   5 -19  -4  286.17   12.30
  -5  19   5    7.00    2.90
   5 -19  -5    3.80    1.80
   5 -19  -5   10.80    1.70
  -5  19   6   73.49    5.30
   5 -19  -6   69.29    4.10
   5 -19  -6   78.09    4.00
   5 -19  -7    1.30    1.10
  -5  18  -7    0.50    1.20
  -5  18  -6   29.70    2.30
  -5  18  -5  232.88   10.40
  -5  18  -4   22.60    2.30
  -5  18  -4   20.20    2.60
  -5  18  -3  661.73   26.90
  -5  18  -3  597.24   29.90
  -5  18  -3  641.94   27.30
  -5  18  -2   38.70    4.40
  -5  18  -2   46.70    3.30
  -5  18  -2   44.10    3.90
  -5  18  -1  302.87   15.00
  -5  18  -1  323.47   13.90
  -5  18  -1  321.87   14.60
  -5  18   0   -1.50    2.50
  -5  18   0    0.80    1.80
  -5  18   0   -1.60    2.70
  -5  18   1  307.07   14.30
  -5  18   1  321.37   14.70
   5 -18  -1  289.07   13.80
  -5  18   2   46.50    4.40
   5 -18  -2   39.20    2.90
   5 -18  -2   39.10    3.40
  -5  18   3  651.63   28.90
   5 -18  -3  648.84   28.30
   5 -18  -3  691.53   27.90
  -5  18   4   25.80    3.70
   5 -18  -4   22.20    2.40
   5 -18  -4   25.00    2.80
  -5  18   5  237.18   11.90
   5 -18  -5  235.48   10.90
   5 -18  -5  245.28   10.70
  -5  18   6   31.20    3.50
   5 -18  -6   33.50    2.50
   5 -18  -6   25.80    2.20
   5 -18  -7    3.30    1.20
  -5  17  -6    2.30    1.50
  -5  17  -5   35.00    2.80
  -5  17  -5   30.10    2.60
  -5  17  -4   55.39    3.60
  -5  17  -4   60.79    4.10
  -5  17  -3  262.97   13.20
  -5  17  -3  267.57   11.60
  -5  17  -3  243.28   12.10
  -5  17  -2   39.20    3.80
  -5  17  -2   41.90    4.50
  -5  17  -2   49.99    3.30
  -5  17  -1   95.49    7.00
  -5  17  -1  115.89    5.90
  -5  17  -1   98.29    6.70
  -5  17   0   -0.20    2.70
  -5  17   0   -0.20    1.70
  -5  17   0   -3.00    2.50
  -5  17   1   91.69    6.50
  -5  17   1   95.59    6.70
   5 -17  -1   95.39    5.70
  -5  17   2   48.50    4.60
   5 -17  -2   48.10    3.70
   5 -17  -2   46.30    3.20
  -5  17   3  270.37   13.50
   5 -17  -3  282.37   12.70
   5 -17  -3  279.87   12.30
  -5  17   4   67.99    5.20
   5 -17  -4   60.19    4.50
   5 -17  -4   60.09    4.20
  -5  17   5   28.80    3.90
   5 -17  -5   34.90    2.70
   5 -17  -5   32.40    2.90
  -5  17   6    0.60    2.70
   5 -17  -6    5.00    1.60
   5 -17  -6    4.30    1.60
   5 -17  -7   71.39    3.90
  -5  16  -6  139.39    6.70
  -5  16  -5    0.20    1.60
  -5  16  -5    2.10    1.80
  -5  16  -4  640.74   26.70
  -5  16  -4  615.24   26.40
  -5  16  -3    3.60    2.40
  -5  16  -3    4.00    1.80
  -5  16  -3    5.30    3.30
  -5  16  -2  142.09    6.90
  -5  16  -2  141.19    7.70
  -5  16  -2  121.59    8.30
  -5  16  -1   33.40    4.00
  -5  16  -1   39.40    3.10
  -5  16  -1   41.00    3.70
  -5  16   0   -1.30    2.70
  -5  16   0   -1.00    2.30
  -5  16   0    1.30    1.80
  -5  16   1   42.90    4.10
  -5  16   1   33.20    3.60
   5 -16  -1   36.30    2.60
   5 -16  -1   27.40    3.00
  -5  16   2  148.09    8.20
   5 -16  -2  139.89    6.80
   5 -16  -2  141.19    7.50
  -5  16   3    9.60    3.10
   5 -16  -3    1.50    1.70
   5 -16  -3    4.90    2.10
  -5  16   4  668.13   29.60
   5 -16  -4  695.73   29.00
   5 -16  -4  686.03   28.60
  -5  16   5    4.20    3.00
   5 -16  -5    4.30    1.90
   5 -16  -5    3.00    1.70
  -5  16   6  167.38   11.80
   5 -16  -6  167.98    7.60
   5 -16  -6  155.68    7.70
   5 -16  -7   66.59    3.90
   5 -16  -7   63.49    4.40
   5 -16  -8   16.50    1.60
  -5  15  -5   89.79    5.10
  -5  15  -5   88.29    5.20
  -5  15  -4   46.40    3.50
  -5  15  -4   40.90    3.00
  -5  15  -3  511.75   21.00
  -5  15  -3  447.06   21.80
  -5  15  -3  485.35   20.50
  -5  15  -2    9.30    2.10
  -5  15  -2    9.00    2.50
  -5  15  -2   10.20    3.20
  -5  15  -1  418.16   17.50
  -5  15  -1  382.76   18.30
  -5  15  -1  414.36   18.00
  -5  15   0   -3.70    2.40
  -5  15   0    1.00    2.60
  -5  15   0    0.80    1.80
  -5  15   1  404.86   17.80
  -5  15   1  394.26   17.60
   5 -15  -1  391.86   16.70
   5 -15  -1  385.36   17.20
  -5  15   2   10.60    3.00
   5 -15  -2    8.40    2.20
   5 -15  -2    8.30    1.70
  -5  15   3  512.05   22.60
   5 -15  -3  520.95   22.10
   5 -15  -3  507.85   21.70
  -5  15   4   45.40    4.40
   5 -15  -4   50.09    3.70
   5 -15  -4   48.00    3.20
  -5  15   5   83.99    6.50
   5 -15  -5   86.89    4.80
   5 -15  -5   84.69    5.20
   5 -15  -6   -1.50    1.50
   5 -15  -6    0.40    2.20
   5 -15  -6    0.20    1.50
   5 -15  -7   34.30    3.30
   5 -15  -7   43.40    2.80
   5 -15  -8    4.30    1.30
   5 -15  -8    5.60    2.00
  -5  14  -8   75.99    5.30
  -5  14  -7   86.99    7.00
  -5  14  -7  106.09    6.50
  -5  14  -6    3.10    2.80
  -5  14  -5   22.80    2.30
  -5  14  -5   19.60    2.40
  -5  14  -4  104.79    5.50
  -5  14  -4  104.69    6.00
  -5  14  -3  671.13   29.90
  -5  14  -3  693.83   29.00
  -5  14  -2    6.10    2.20
  -5  14  -2    2.80    2.80
  -5  14  -2    1.80    1.70
  -5  14  -1   20.50    3.20
  -5  14  -1   35.90    3.40
  -5  14  -1   29.70    2.60
  -5  14   0   -0.90    2.50
  -5  14   0   -1.70    2.30
  -5  14   1   27.10    3.40
  -5  14   1   28.20    3.50
   5 -14  -1   33.30    3.00
  -5  14   2    0.20    2.40
   5 -14  -2    6.40    2.10
   5 -14  -2    4.30    1.60
  -5  14   3  689.63   30.40
   5 -14  -3  719.13   29.90
   5 -14  -3  716.63   29.60
  -5  14   4  111.69    7.30
   5 -14  -4  119.39    6.40
   5 -14  -4  117.19    5.90
  -5  14   5   28.40    3.70
   5 -14  -5   18.70    2.50
   5 -14  -5   23.10    2.30
   5 -14  -5   22.40    3.60
   5 -14  -6   -0.40    2.20
   5 -14  -6    1.90    1.50
   5 -14  -6   -0.40    1.50
   5 -14  -7  104.69    6.20
   5 -14  -7   99.89    5.30
   5 -14  -8   69.09    3.80
   5 -14  -8   71.09    4.60
  -5  13  -9   12.50    2.40
  -5  13  -8   96.99    6.30
  -5  13  -7   13.60    3.10
  -5  13  -7   16.00    3.80
  -5  13  -6   64.79    5.50
  -5  13  -6   70.29    5.80
  -5  13  -5   -0.20    2.80
  -5  13  -5    4.00    1.90
  -5  13  -4  688.23   29.00
  -5  13  -3   10.80    3.40
  -5  13  -3    1.90    2.20
  -5  13  -2  668.13   28.30
  -5  13  -1   56.49    4.10
   5 -13   1   49.80    4.40
  -5  13   0    0.90    2.20
   5 -13   0    0.00    1.70
  -5  13   1   52.99    4.10
   5 -13  -1   46.80    3.60
   5 -13  -2  639.84   27.00
  -5  13   3    2.40    2.50
   5 -13  -3    3.90    1.90
   5 -13  -3    3.80    1.50
  -5  13   4  712.33   31.90
   5 -13  -4  808.22   31.50
   5 -13  -4  721.03   31.10
  -5  13   5    2.30    2.80
   5 -13  -5    0.00    1.50
   5 -13  -5   -1.20    1.70
   5 -13  -5    1.30    2.30
   5 -13  -6   76.99    5.40
   5 -13  -6   79.79    4.40
   5 -13  -6   72.59    4.50
   5 -13  -7   13.10    2.70
   5 -13  -7   13.60    1.90
   5 -13  -8   99.09    5.00
   5 -13  -8   96.69    5.70
   5 -13  -9   11.00    2.20
  -5  12  -9   68.39    5.00
  -5  12  -8   40.50    4.00
  -5  12  -8   34.70    4.50
  -5  12  -7    7.30    3.60
  -5  12  -7   10.40    3.00
  -5  12  -6   44.50    4.20
  -5  12  -6   42.80    4.70
  -5  12  -5  153.38    8.70
  -5  12  -5  153.58    9.10
  -5  12  -5  172.88    7.90
  -5  12  -4  127.49    7.30
  -5  12  -4  115.29    6.30
  -5  12  -3  442.36   19.10
  -5  12  -2  126.79    6.80
   5 -12   2  135.19    7.40
  -5  12  -1    1.10    2.10
   5 -12   1    1.70    1.90
   5 -12   0   -0.80    1.70
   5 -12  -2  120.69    6.10
   5 -12  -3  443.06   19.00
  -5  12   4  122.99    7.10
   5 -12  -4  126.89    6.30
   5 -12  -4  116.59    5.90
  -5  12   5  165.48    9.10
   5 -12  -5  170.58    7.70
   5 -12  -5  163.78    8.60
   5 -12  -5  164.98    7.90
   5 -12  -6   45.60    3.10
   5 -12  -6   47.00    3.90
   5 -12  -6   50.29    3.50
   5 -12  -7    5.00    1.60
   5 -12  -7    8.10    2.50
   5 -12  -8   33.70    3.30
   5 -12  -9   62.99    4.20
  -5  11  -9  338.07   15.50
  -5  11  -9  366.16   15.80
  -5  11  -8   85.09    6.80
  -5  11  -8   81.39    6.10
  -5  11  -8   64.49    5.60
  -5  11  -7   42.80    4.30
  -5  11  -7   48.50    4.80
  -5  11  -7   41.10    5.30
  -5  11  -6   21.50    4.00
  -5  11  -6   27.20    3.50
  -5  11  -5  366.66   16.70
  -5  11  -5  372.66   17.00
  -5  11  -4  151.38    7.20
  -5  11  -4  137.49    7.90
  -5  11  -3  945.61   40.50
   5 -11   3 1000.30   41.50
  -5  11  -2  397.06   17.70
   5 -11   2  413.26   18.10
   5 -11   1  347.57   15.60
   5 -11   0   -0.30    1.60
   5 -11  -1  347.47   17.20
   5 -11  -2  414.86   21.70
   5 -11  -3  920.41   38.30
  -5  11   4  146.69    8.50
   5 -11  -4  154.28    7.70
   5 -11  -4  154.88    7.40
   5 -11  -5  365.26   16.20
   5 -11  -5  395.06   17.00
   5 -11  -5  382.96   16.40
   5 -11  -6   27.80    3.30
   5 -11  -6   25.80    2.30
   5 -11  -6   25.80    2.30
   5 -11  -7   47.90    4.10
   5 -11  -8   68.29    5.00
   5 -11  -9  317.77   14.10
  -5  10  -9   81.09    5.80
  -5  10  -9   72.69    5.70
  -5  10  -8    4.60    3.00
  -5  10  -8    5.90    3.60
  -5  10  -8    0.90    2.90
  -5  10  -7  143.79    8.20
  -5  10  -7  149.29    8.40
  -5  10  -7  142.79    8.90
  -5  10  -6    2.10    2.80
  -5  10  -6   -3.60    3.40
  -5  10  -5   17.70    3.70
  -5  10  -5   10.80    2.90
  -5  10  -4  271.57   12.00
  -5  10  -3  218.88   10.20
   5 -10   3  214.18   10.70
   5 -10   2  338.37   15.30
   5 -10   1   30.90    2.90
   5 -10   0    0.80    1.60
   5 -10  -1   28.60    4.40
   5 -10  -1   29.50    2.50
   5 -10  -2  299.07   16.20
   5 -10  -3  194.08    8.10
   5 -10  -3  147.89   11.50
   5 -10  -4  287.77   12.60
   5 -10  -5   13.00    1.60
   5 -10  -5   10.40    2.50
   5 -10  -5   10.50    1.80
   5 -10  -6    3.50    1.50
   5 -10  -6    3.30    2.40
   5 -10  -7  146.69    8.00
   5 -10  -8    4.30    2.50
   5 -10  -9   73.99    4.90
  -5   9 -10   51.79    3.90
  -5   9 -10   52.29    3.80
  -5   9  -9  146.19    8.30
  -5   9  -9  151.28    8.60
  -5   9  -9  143.59    8.10
  -5   9  -8   54.29    4.60
  -5   9  -8   43.10    4.40
  -5   9  -8   52.69    5.20
  -5   9  -7   96.89    7.30
  -5   9  -7   88.79    6.70
  -5   9  -7  101.39    6.80
  -5   9  -6   58.89    5.30
  -5   9  -6   50.99    4.60
  -5   9  -6   62.39    4.80
  -5   9  -5  311.77   14.40
  -5   9  -4 1142.09   49.40
   5  -9   4 1256.47   50.39
   5  -9   3 1459.25   60.89
   5  -9   2 1371.66   57.09
   5  -9   1   23.60    2.50
   5  -9   0    2.00    1.60
   5  -9  -1   25.10    4.10
   5  -9  -1   26.80    2.30
   5  -9  -2 1318.27   56.59
   5  -9  -3 1132.09   49.30
   5  -9  -4 1226.58   50.59
   5  -9  -5  303.27   13.80
   5  -9  -5  306.27   13.20
   5  -9  -6   55.09    3.60
   5  -9  -6   56.99    5.10
   5  -9  -6   59.89    4.90
   5  -9  -7   92.59    6.80
   5  -9  -7   90.59    6.20
   5  -9  -8   51.19    4.20
   5  -9  -8   50.79    4.70
   5  -9  -9  136.49    7.20
   5  -9  -9  133.39    7.50
  -5   8 -10   60.99    4.90
  -5   8 -10   60.59    5.00
  -5   8  -9   94.19    6.80
  -5   8  -9  104.89    7.30
  -5   8  -9  103.39    6.80
  -5   8  -8   17.90    3.60
  -5   8  -8   20.40    4.30
  -5   8  -8   27.80    3.80
  -5   8  -7  259.57   12.80
  -5   8  -7  239.58   12.20
  -5   8  -7  250.37   12.30
  -5   8  -6    8.00    3.60
  -5   8  -6    7.90    3.20
  -5   8  -6    3.00    2.80
  -5   8  -5  126.69    7.50
   5  -8   4   45.90    4.00
   5  -8   3 1586.34   65.89
   5  -8   2    4.00    1.80
   5  -8   1   73.49    4.60
   5  -8   0   -0.80    1.50
   5  -8  -1   64.69    3.80
   5  -8  -2    2.00    3.50
   5  -8  -3 1450.05   61.69
   5  -8  -4   37.30    3.00
   5  -8  -5  139.39    7.00
   5  -8  -5  119.49    6.10
   5  -8  -6    5.40    2.40
   5  -8  -6    9.00    3.40
   5  -8  -7  258.87   11.70
   5  -8  -7  233.48   12.30
   5  -8  -7  225.98   11.70
   5  -8  -8   16.60    3.70
   5  -8  -8   21.90    3.60
   5  -8  -8   22.30    3.30
   5  -8  -9   96.99    5.80
   5  -8  -9   95.29    6.40
   5  -8 -10   53.09    4.00
   5  -8 -10   51.39    3.90
  -5   7 -10  266.77   12.20
  -5   7 -10  257.57   12.30
  -5   7  -9    7.50    3.70
  -5   7  -9    2.50    3.10
  -5   7  -9    3.90    3.00
  -5   7  -8  222.58   11.60
  -5   7  -8  243.08   12.10
  -5   7  -8  225.88   11.60
  -5   7  -7   16.30    3.50
  -5   7  -7   20.70    4.10
  -5   7  -7   21.00    3.50
  -5   7  -6    3.40    3.50
  -5   7  -6    3.60    2.80
  -5   7  -6    2.20    3.70
   5  -7   5  102.89    6.40
   5  -7   4  439.26   19.40
   5  -7   3  259.67   12.00
   5  -7   2 2202.18   90.69
   5  -7   1  466.75   20.00
   5  -7   0    0.60    1.40
   5  -7  -1  455.05   19.20
   5  -7  -2 1907.41   79.79
   5  -7  -3  229.48   12.20
   5  -7  -5   83.19    5.50
   5  -7  -5   86.99    4.40
   5  -7  -5   87.59    5.40
   5  -7  -6    0.80    2.20
   5  -7  -6   -0.40    2.30
   5  -7  -6    4.60    3.30
   5  -7  -7   16.90    3.10
   5  -7  -7   17.00    3.30
   5  -7  -7   18.30    3.80
   5  -7  -8  212.38   11.60
   5  -7  -8  224.98   11.20
   5  -7  -8  218.88   10.80
   5  -7  -9    2.70    2.40
   5  -7  -9    4.50    3.00
   5  -7  -9   -1.00    3.50
   5  -7 -10  241.78   11.40
   5  -7 -10  262.17   11.80
  -5   6 -10  459.75   21.00
  -5   6 -10  501.55   20.90
  -5   6  -9    2.60    3.00
  -5   6  -9    2.40    3.10
  -5   6  -9    6.90    3.70
  -5   6  -8    4.10    3.00
  -5   6  -8    3.80    3.20
  -5   6  -8   -3.60    3.50
  -5   6  -7   57.79    4.90
  -5   6  -7   51.19    5.20
  -5   6  -7   54.19    5.20
  -5   6  -7   52.09    4.60
  -5   6  -7   50.39    7.40
  -5   6  -6  202.58   10.30
  -5   6  -6  196.48   10.60
  -5   6  -6  206.98   10.60
   5  -6   5   51.29    4.20
   5  -6   4 1276.27   53.29
   5  -6   3    5.00    2.00
   5  -6   2  878.01   36.70
   5  -6   1   -0.40    1.60
   5  -6   0    1.10    1.40
   5  -6  -1   -0.30    1.20
   5  -6  -2  787.82   34.10
   5  -6  -2  793.22   32.60
   5  -6  -3    3.00    3.00
   5  -6  -5   50.29    4.20
   5  -6  -5   44.00    3.10
   5  -6  -6  196.78    9.70
   5  -6  -6  196.88   10.50
   5  -6  -6  189.68    9.80
   5  -6  -7   51.19    5.20
   5  -6  -7   50.89    4.50
   5  -6  -7   49.30    4.30
   5  -6  -8    1.90    3.40
   5  -6  -8    4.00    2.70
   5  -6  -8   -2.10    2.80
   5  -6  -9    0.40    3.30
   5  -6  -9   -1.50    2.40
   5  -6  -9   -2.10    3.10
   5  -6 -10  457.45   19.60
   5  -6 -10  429.56   19.10
  -5   5 -10    9.50    2.90
  -5   5 -10    9.20    2.90
  -5   5  -9  262.97   13.10
  -5   5  -9  268.37   13.40
  -5   5  -9  278.47   13.00
  -5   5  -8   19.80    4.20
  -5   5  -8   14.10    3.50
  -5   5  -8   18.10    3.50
  -5   5  -8   14.60    4.30
  -5   5  -7  270.07   13.00
  -5   5  -7  275.77   13.40
  -5   5  -7  246.18   15.20
  -5   5  -7  276.27   13.30
  -5   5  -7  264.07   13.00
  -5   5  -6    8.20    2.80
  -5   5  -6    9.10    3.40
   5  -5   5   55.39    4.50
   5  -5   4   91.29    5.50
   5  -5   3 2524.25  103.79
   5  -5   2    0.70    1.70
   5  -5   1 2267.17   92.99
   5  -5   0    0.10    1.50
   5  -5  -1 2311.97   94.69
   5  -5  -2    0.90    1.00
   5  -5  -2    3.40    2.70
   5  -5  -3 2419.76   98.39
   5  -5  -3 2379.66   99.29
   5  -5  -5   55.79    4.50
   5  -5  -6   10.50    3.50
   5  -5  -6   11.70    2.60
   5  -5  -6   12.80    2.80
   5  -5  -7  266.97   12.80
   5  -5  -7  276.67   13.30
   5  -5  -7  282.37   13.90
   5  -5  -8   14.30    3.50
   5  -5  -8   16.20    3.90
   5  -5  -8    9.20    2.90
   5  -5  -9  263.57   12.90
   5  -5  -9  261.77   13.00
   5  -5  -9  250.37   12.20
   5  -5 -10    9.10    3.10
   5  -5 -10   10.20    2.50
  -5   4 -10  272.37   12.60
  -5   4 -10  266.17   12.70
  -5   4  -9  450.35   20.30
  -5   4  -9  454.35   20.20
  -5   4  -9  453.25   20.50
  -5   4  -8   17.10    4.20
  -5   4  -8   10.10    3.30
  -5   4  -8   11.30    3.20
  -5   4  -8   15.80    3.90
  -5   4  -8    9.40    3.60
  -5   4  -7   12.10    3.60
  -5   4  -7   17.60    3.70
  -5   4  -7   22.20    4.00
  -5   4  -7   12.40    3.10
  -5   4  -7   13.40    3.30
  -5   4  -6  183.28   10.80
  -5   4  -6  191.48   10.00
  -5   4  -6  201.38    9.90
  -5   4  -5   33.50    3.50
   5  -4   4   40.80    3.40
   5  -4   3 2419.26   99.39
   5  -4   2    7.20    1.90
   5  -4   1  105.79    5.50
   5  -4   0   -1.30    1.40
   5  -4  -1  100.49    4.90
   5  -4  -2    0.90    0.90
   5  -4  -2   10.70    2.60
   5  -4  -3 2023.40   88.09
   5  -4  -3 2244.48   87.59
   5  -4  -5   36.70    3.40
   5  -4  -6  203.28    9.80
   5  -4  -6  195.58   10.00
   5  -4  -7    9.60    3.70
   5  -4  -7   19.80    3.90
   5  -4  -7   12.70    3.00
   5  -4  -7   16.20    3.30
   5  -4  -8   12.50    3.00
   5  -4  -8   10.00    3.80
   5  -4  -8   10.20    3.30
   5  -4  -8   11.00    3.60
   5  -4  -9  446.26   20.10
   5  -4  -9  434.66   19.40
   5  -4  -9  439.56   20.00
   5  -4 -10  231.48   11.30
   5  -4 -10  263.97   12.10
  -5   3 -10  310.97   14.70
  -5   3 -10  328.67   14.60
  -5   3  -9    4.60    3.10
  -5   3  -9    7.60    3.20
  -5   3  -9    6.60    3.80
  -5   3  -9   -1.30    3.20
  -5   3  -8   94.19    7.40
  -5   3  -8   90.89    7.20
  -5   3  -8   94.49    7.00
  -5   3  -8   91.29    6.80
  -5   3  -8   94.49    7.50
  -5   3  -7   46.90    4.90
  -5   3  -7   41.80    4.30
  -5   3  -7   51.09    4.40
  -5   3  -7   51.69    4.80
  -5   3  -7   53.29    5.00
  -5   3  -6  142.99    8.00
  -5   3  -6  144.39    8.30
  -5   3  -5   86.09    5.80
   5  -3   4  999.00   41.70
   5  -3   3  693.23   29.10
   5  -3   2  540.65   22.90
   5  -3   1   68.09    3.80
   5  -3   0    0.60    1.50
   5  -3  -1   64.29    3.50
   5  -3  -2  548.35   23.30
   5  -3  -2  543.45   22.90
   5  -3  -3  639.84   26.00
   5  -3  -3  604.84   26.50
   5  -3  -5   88.29    5.60
   5  -3  -6  144.59    8.60
   5  -3  -6  148.89    7.60
   5  -3  -6  139.59    7.80
   5  -3  -7   58.99    5.60
   5  -3  -7   54.69    5.10
   5  -3  -7   46.50    4.20
   5  -3  -7   46.00    4.20
   5  -3  -7   53.19    5.30
   5  -3  -8   82.99    7.20
   5  -3  -8   86.19    7.50
   5  -3  -8   97.19    6.90
   5  -3  -8   94.29    6.40
   5  -3  -9   -0.10    3.30
   5  -3  -9    1.30    2.70
   5  -3  -9    1.50    3.40
   5  -3  -9    7.80    3.60
   5  -3 -10  315.17   14.00
   5  -3 -10  276.87   13.30
  -5   2 -10   24.60    3.30
  -5   2 -10   23.20    3.40
  -5   2  -9  318.97   15.00
  -5   2  -9  335.87   15.00
  -5   2  -9  307.97   15.30
  -5   2  -9  337.97   15.50
  -5   2  -9  308.57   15.50
  -5   2  -8    4.40    2.90
  -5   2  -8    1.40    3.50
  -5   2  -8    2.80    3.50
  -5   2  -8    0.50    3.00
  -5   2  -8   -0.40    3.30
  -5   2  -7    7.00    3.50
  -5   2  -7    3.00    2.80
  -5   2  -7    9.20    3.40
  -5   2  -7    3.90    3.20
  -5   2  -7    2.20    3.00
  -5   2  -6   38.50    4.10
  -5   2  -5  196.38    9.90
   5  -2   4  986.80   41.10
   5  -2   3 3032.70  124.29
   5  -2   2  202.38    9.20
   5  -2   1   99.39    4.80
   5  -2   0   -1.30    1.40
   5  -2  -1  193.18    8.40
   5  -2  -1  189.58    8.50
   5  -2  -2  185.18    8.60
   5  -2  -2  192.68    8.50
   5  -2  -3 2712.13  108.49
   5  -2  -3 2588.54  108.79
   5  -2  -5  193.38    9.30
   5  -2  -6   42.50    3.70
   5  -2  -6   36.40    3.70
   5  -2  -7    5.20    2.70
   5  -2  -7    2.90    2.60
   5  -2  -7    2.90    3.50
   5  -2  -7    8.30    3.40
   5  -2  -7    5.20    3.00
   5  -2  -8   -0.80    3.50
   5  -2  -8    3.20    3.10
   5  -2  -8    3.10    3.50
   5  -2  -8   -1.50    2.60
   5  -2  -8   -3.10    2.60
   5  -2  -9  305.47   14.70
   5  -2  -9  320.17   15.40
   5  -2  -9  323.97   15.60
   5  -2  -9  325.17   15.40
   5  -2 -10   21.50    3.70
   5  -2 -10   20.60    3.00
  -5   1 -11   71.29    4.70
  -5   1 -10   47.90    4.20
  -5   1 -10   50.49    4.20
  -5   1  -9  192.28   11.00
  -5   1  -9  210.98   11.10
  -5   1  -9  202.78   10.40
  -5   1  -9  210.78   10.50
  -5   1  -8    4.10    2.90
  -5   1  -8   -0.40    3.40
  -5   1  -8    5.70    2.90
  -5   1  -8    2.20    3.40
  -5   1  -8    3.40    3.30
  -5   1  -7   19.40    3.90
  -5   1  -7   23.00    3.60
  -5   1  -7   23.60    3.30
  -5   1  -7   18.60    3.80
  -5   1  -7   24.70    3.90
  -5   1  -6   17.50    3.30
  -5   1  -5  426.56   19.00
   5  -1   4  628.84   26.50
   5  -1   3 1993.60   81.89
   5  -1   2 5980.30  252.07
   5  -1   2 6385.36  252.37
   5  -1   1   18.80    2.00
   5  -1   1   20.80    1.80
   5  -1   0   -1.20    1.40
   5  -1   0   -1.60    1.40
   5  -1   0   -2.00    1.40
   5  -1  -1   14.30    1.60
   5  -1  -1   17.40    1.90
   5  -1  -1   14.20    1.70
   5  -1  -2 5916.31  225.98
   5  -1  -2 5547.54  225.88
   5  -1  -2 5152.18  225.88
   5  -1  -3 1809.52   74.29
   5  -1  -3 1803.42   74.09
   5  -1  -5  400.56   17.60
   5  -1  -6   21.00    3.10
   5  -1  -6   19.30    2.90
   5  -1  -7   23.20    3.60
   5  -1  -7   26.10    4.00
   5  -1  -7   21.50    4.20
   5  -1  -7   17.70    3.00
   5  -1  -7   21.40    3.10
   5  -1  -7   23.20    3.30
   5  -1  -8    3.80    2.80
   5  -1  -8    7.50    3.50
   5  -1  -8    5.60    2.70
   5  -1  -8    2.10    3.20
   5  -1  -8    1.90    2.80
   5  -1  -8    0.00    3.50
   5  -1  -9  190.78   11.10
   5  -1  -9  216.58   11.50
   5  -1  -9  198.58   10.20
   5  -1  -9  209.78   11.00
   5  -1 -10   50.69    4.60
   5  -1 -10   46.50    3.90
  -5   0 -11    0.70    2.20
  -5   0 -10  245.88   13.90
  -5   0 -10  235.28   11.30
  -5   0  -9   -2.60    2.80
  -5   0  -9   -2.10    3.30
  -5   0  -9    2.40    2.80
  -5   0  -9    5.00    3.60
  -5   0  -8  136.09    7.90
  -5   0  -8  120.59    7.70
  -5   0  -8  130.59    8.60
  -5   0  -8  147.99    8.30
  -5   0  -8  114.99    8.30
  -5   0  -7    4.20    2.60
  -5   0  -7   -1.50    3.00
  -5   0  -7    1.70    2.90
  -5   0  -7    2.40    3.20
  -5   0  -7   -1.50    3.20
  -5   0  -6    8.40    2.90
  -5   0  -5   -2.50    2.50
  -5   0  -4 2560.84  110.99
   5   0   4 2782.82  109.59
  -5   0  -3    0.50    3.30
   5   0   3   -1.20    1.50
  -5   0  -2 7307.57  293.07
   5   0   2 7620.84  292.47
   5   0   2 6578.34  292.17
  -5   0  -1    1.50    2.40
   5   0   1   -0.20    1.20
   5   0   1   -0.10    1.60
   5   0   0   -0.10    1.20
   5   0   0   -0.40    1.40
   5   0   0    1.20    1.20
   5   0  -1   -0.20    1.40
   5   0  -1    1.40    1.50
   5   0  -2 7351.36  299.87
   5   0  -3    3.30    1.50
   5   0  -4 2664.13  109.09
   5   0  -5    0.30    2.00
   5   0  -6   11.10    2.80
   5   0  -6   14.30    2.70
   5   0  -7    2.40    2.50
   5   0  -7   -1.00    2.80
   5   0  -7    3.10    3.20
   5   0  -7   -2.00    3.10
   5   0  -7   -1.80    3.40
   5   0  -7   -3.20    2.40
   5   0  -7    1.50    2.50
   5   0  -8  148.59    9.30
   5   0  -8  125.69    8.50
   5   0  -8  141.59    8.00
   5   0  -8  137.09    8.60
   5   0  -8  150.88    8.60
   5   0  -8  143.79    8.00
   5   0  -8  129.59    7.70
   5   0  -9   -2.80    3.20
   5   0  -9   -0.20    3.50
   5   0  -9    2.80    3.80
   5   0  -9   -1.70    2.70
   5   0 -10  234.28   10.80
   5   0 -10  191.98   10.00
  -5  -1 -10   49.00    4.80
  -5  -1 -10   57.79    4.80
  -5  -1  -9  192.78   10.10
  -5  -1  -9  204.38   10.50
  -5  -1  -9  198.18   10.90
  -5  -1  -8    8.60    2.90
  -5  -1  -8    1.10    3.30
  -5  -1  -8    5.00    2.80
  -5  -1  -8    1.60    3.20
  -5  -1  -7   24.00    4.00
  -5  -1  -7   23.40    3.20
  -5  -1  -7   22.40    4.00
  -5  -1  -7   16.50    3.30
  -5  -1  -7   18.10    3.50
  -5  -1  -6   15.70    3.30
  -5  -1  -5  434.86   19.30
  -5  -1  -4  635.54   27.90
   5   1   4  609.74   26.40
  -5  -1  -3 2035.00   82.39
   5   1   3 1930.01   81.29
  -5  -1  -2 6091.59  245.28
   5   1   2 5745.23  244.38
   5   1   2 6145.79  244.58
  -5  -1  -1   16.50    2.90
   5   1   1   20.20    1.70
   5   1   1   22.50    2.10
  -5  -1   0    1.00    1.60
   5   1   0   -0.40    1.20
   5   1   0   -1.80    1.30
   5   1   0   -2.40    1.30
   5   1  -1   17.90    1.90
   5   1  -1   16.70    1.80
   5   1  -2 6145.89  250.77
   5   1  -3 1777.82   72.99
   5   1  -4  570.94   23.90
   5   1  -5  396.36   17.40
   5   1  -6   18.50    2.90
   5   1  -6   18.60    4.20
   5   1  -6   19.30    3.10
   5   1  -7   16.20    3.80
   5   1  -7   24.30    3.80
   5   1  -7   21.00    5.70
   5   1  -7   24.50    3.20
   5   1  -7   21.20    3.60
   5   1  -7   20.70    4.10
   5   1  -7   22.90    3.30
   5   1  -7   20.80    3.10
   5   1  -8    0.60    2.70
   5   1  -8    5.70    3.00
   5   1  -8    3.60    3.80
   5   1  -8    0.80    3.30
   5   1  -8    3.90    3.30
   5   1  -8   -2.90    3.20
   5   1  -8    6.00    2.70
   5   1  -9  211.58   11.30
   5   1  -9  191.38   10.60
   5   1  -9  206.38   10.90
   5   1  -9  205.88   10.20
   5   1  -9  203.28   11.50
   5   1  -9  183.48   10.10
   5   1 -10   55.69    4.60
  -5  -2 -10   21.10    3.00
  -5  -2 -10   26.00    4.00
  -5  -2  -9  319.87   15.00
  -5  -2  -9  284.87   14.00
  -5  -2  -9  307.07   14.40
  -5  -2  -8    3.30    3.30
  -5  -2  -8    4.50    3.20
  -5  -2  -8    2.20    2.70
  -5  -2  -7    4.10    3.00
  -5  -2  -7    5.30    2.80
  -5  -2  -7    6.80    3.30
  -5  -2  -6   41.10    4.20
  -5  -2  -5  209.48   10.40
  -5  -2  -4  972.50   42.00
  -5  -2  -3 2562.24  111.19
   5   2   3 2817.22  110.19
  -5  -2  -2  215.08   10.20
   5   2   2  189.08    8.60
   5   2   2  198.08    8.90
  -5  -2  -1  200.48    9.30
   5   2   1  186.18    8.40
   5   2   1  190.98    8.60
  -5  -2   0    1.20    1.60
   5   2   0   -1.10    1.40
   5   2   0   -1.20    0.30
   5   2   0   -1.10    1.30
   5   2  -1  193.28    8.60
   5   2  -1  194.48    8.70
  -5  -2   2  173.78    8.00
   5   2  -2  202.48    8.40
   5   2  -3 2678.03  109.59
   5   2  -4  858.81   35.60
   5   2  -5  215.48   10.30
   5   2  -6   35.30    3.40
   5   2  -6   35.60    3.80
   5   2  -6   37.30    3.50
   5   2  -7    8.10    2.90
   5   2  -7    3.20    2.70
   5   2  -7    6.60    3.30
   5   2  -7    5.80    3.30
   5   2  -7   11.10    3.80
   5   2  -7    3.10    4.70
   5   2  -7    5.30    3.30
   5   2  -7    3.80    2.70
   5   2  -8    0.30    2.60
   5   2  -8    1.70    3.60
   5   2  -8    3.20    2.90
   5   2  -8    5.60    3.30
   5   2  -8   -2.00    2.60
   5   2  -8    0.20    3.50
   5   2  -8    0.90    3.30
   5   2  -9  331.37   15.70
   5   2  -9  327.37   15.10
   5   2  -9  306.97   15.10
   5   2  -9  327.87   16.00
   5   2  -9  284.47   14.40
   5   2  -9  321.57   14.60
   5   2 -10   20.70    3.40
   5   2 -10   23.20    3.70
  -5  -3 -10  299.47   13.50
  -5  -3  -9    4.70    2.80
  -5  -3  -9    6.20    3.50
  -5  -3  -9    1.30    3.20
  -5  -3  -8   76.69    6.90
  -5  -3  -8   88.09    6.00
  -5  -3  -8   76.99    6.40
  -5  -3  -7   47.00    4.40
  -5  -3  -7   58.49    5.20
  -5  -3  -7   48.40    4.30
  -5  -3  -6  146.29    9.00
  -5  -3  -6  154.68    8.60
  -5  -3  -5   94.79    6.20
  -5  -3  -4  917.81   39.80
  -5  -3  -3  718.43   30.20
   5   3   3  670.03   28.80
  -5  -3  -2  558.54   23.40
   5   3   2  508.75   22.10
   5   3   2  532.35   22.30
  -5  -3  -1   69.99    5.10
   5   3   1   71.59    4.00
   5   3   1   67.19    3.70
  -5  -3   0    0.90    1.80
   5   3   0   -0.60    1.40
   5   3   0   -0.50    1.40
  -5  -3   1   64.59    3.60
   5   3  -1   69.29    3.90
  -5  -3   2  474.45   20.90
   5   3  -2  525.45   21.00
   5   3  -3  652.93   27.30
   5   3  -4  899.61   37.40
   5   3  -5   90.79    5.70
   5   3  -6  143.29    8.10
   5   3  -6  144.69    7.70
   5   3  -6  143.79    7.70
   5   3  -7   46.60    5.10
   5   3  -7   47.10    4.10
   5   3  -7   51.39    6.80
   5   3  -7   58.09    5.00
   5   3  -7   46.50    4.70
   5   3  -7   46.60    4.30
   5   3  -7   51.49    4.20
   5   3  -7   52.49    4.90
   5   3  -8   83.29    7.10
   5   3  -8   86.79    8.50
   5   3  -8   84.89    6.30
   5   3  -8   92.79    6.30
   5   3  -8   86.29    7.30
   5   3  -8   92.59    7.80
   5   3  -8   90.79    6.10
   5   3  -8   90.49    6.80
   5   3  -9    7.40    4.00
   5   3  -9    5.60    3.50
   5   3  -9    1.70    3.20
   5   3  -9    7.40    2.80
   5   3  -9   11.20    5.70
   5   3 -10  303.87   14.00
   5   3 -10  290.77   13.80
  -5  -4  -9  403.26   18.60
  -5  -4  -9  432.66   19.50
  -5  -4  -9  420.16   18.80
  -5  -4  -8    9.10    3.30
  -5  -4  -8    9.60    3.50
  -5  -4  -8   12.10    3.00
  -5  -4  -7   14.10    3.30
  -5  -4  -7   13.20    3.60
  -5  -4  -7   18.50    3.10
  -5  -4  -7   15.90    3.30
  -5  -4  -6  193.78    9.90
  -5  -4  -6  197.38   10.30
  -5  -4  -5   32.40    3.60
  -5  -4  -4   39.00    4.90
  -5  -4  -3 2179.78   90.69
   5   4   3 2184.98   89.39
  -5  -4  -2    8.60    2.90
   5   4   2    7.30    1.40
   5   4   2   12.60    1.70
  -5  -4  -1  108.39    6.60
   5   4   1  102.89    5.30
   5   4   1  110.69    5.40
  -5  -4   0   -1.10    1.90
   5   4   0   -0.80    1.50
  -5  -4   1  106.79    5.20
   5   4  -1   97.09    5.10
   5   4  -2    8.80    1.80
   5   4  -3 2247.88   92.19
   5   4  -4   42.80    3.30
   5   4  -5   28.80    3.20
   5   4  -6  212.88   10.00
   5   4  -6  207.58   10.40
   5   4  -6  194.88    9.90
   5   4  -7   14.70    3.90
   5   4  -7   14.80    3.00
   5   4  -7   17.40    3.00
   5   4  -7   15.90    3.80
   5   4  -7   14.80    5.80
   5   4  -7   10.70    3.00
   5   4  -7   16.50    3.50
   5   4  -7   15.60    3.70
   5   4  -8    9.90    3.80
   5   4  -8   13.60    3.50
   5   4  -8   14.50    3.10
   5   4  -8   18.90    4.90
   5   4  -8   10.50    3.60
   5   4  -8   12.50    3.00
   5   4  -8   15.50    6.00
   5   4  -8   10.30    3.10
   5   4  -9  454.95   20.00
   5   4  -9  447.16   20.30
   5   4  -9  462.45   20.80
   5   4 -10  248.88   12.30
   5   4 -10  272.57   12.60
  -5  -5  -9  250.67   12.80
  -5  -5  -8   12.40    3.60
  -5  -5  -8   12.40    3.30
  -5  -5  -7  278.17   13.30
  -5  -5  -7  242.88   12.70
  -5  -5  -6   11.40    3.00
  -5  -5  -6   10.50    3.10
  -5  -5  -5   58.49    5.20
  -5  -5  -4   88.49    7.50
  -5  -5  -3 2512.35  101.39
   5   5   3 2371.96   99.99
  -5  -5  -2    0.70    2.70
   5   5   2    0.10    1.40
   5   5   2    2.40    1.40
  -5  -5  -1 2359.46   97.89
   5   5   1 2390.86   97.29
  -5  -5   0    2.50    2.10
   5   5   0    0.00    1.70
   5   5  -2   -1.70    1.80
   5   5  -3 2467.85  101.29
   5   5  -4   86.99    4.80
   5   5  -5   58.79    5.10
   5   5  -6    7.90    2.60
   5   5  -6    9.10    2.60
   5   5  -6   12.60    3.30
   5   5  -7  276.67   13.50
   5   5  -7  263.17   12.40
   5   5  -7  288.27   15.80
   5   5  -7  262.77   13.20
   5   5  -7  263.57   12.80
   5   5  -7  263.47   12.30
   5   5  -7  224.08   12.20
   5   5  -7  254.77   13.30
   5   5  -8   15.80    3.60
   5   5  -8   14.50    3.20
   5   5  -8   14.20    3.00
   5   5  -8   17.80    6.40
   5   5  -8   21.20    5.80
   5   5  -8   17.60    4.00
   5   5  -8   15.30    4.00
   5   5  -9  284.57   13.60
   5   5  -9  264.17   12.90
   5   5  -9  261.97   12.60
   5   5 -10    7.70    3.20
   5   5 -10    8.70    3.00
  -5  -6  -9    3.90    2.90
  -5  -6  -9   -0.90    3.10
  -5  -6  -8    6.00    3.20
  -5  -6  -8    1.20    3.10
  -5  -6  -7   50.69    5.00
  -5  -6  -7   48.80    4.70
  -5  -6  -6  190.78   10.00
  -5  -6  -6  198.18   10.50
  -5  -6  -5   51.29    4.40
  -5  -6  -5   41.90    2.70
  -5  -6  -4 1224.18   52.49
  -5  -6  -3    8.10    3.40
  -5  -6  -2  885.91   37.20
   5   6   2  855.61   36.00
  -5  -6  -1    3.20    2.60
   5   6   1    1.60    1.70
  -5  -6   0    1.90    2.20
   5   6   0   -0.60    1.80
  -5  -6   1    2.60    1.90
   5   6  -1    0.10    1.60
   5   6  -2  898.41   37.40
   5   6  -3    3.10    1.90
   5   6  -4 1157.88   48.10
   5   6  -5   49.90    4.60
   5   6  -6  190.38   10.70
   5   6  -6  198.18   12.80
   5   6  -6  197.38   13.70
   5   6  -6  189.28    9.50
   5   6  -6  183.58   10.50
   5   6  -6  206.48   10.40
   5   6  -7   53.49    5.20
   5   6  -7   59.59    7.80
   5   6  -7   57.79    4.90
   5   6  -7   55.59    4.40
   5   6  -7   54.49    4.40
   5   6  -7   57.59    6.20
   5   6  -7   52.39    5.20
   5   6  -8    3.50    5.90
   5   6  -8    1.00    3.40
   5   6  -8    1.70    2.60
   5   6  -8    0.70    3.00
   5   6  -8    3.40    3.50
   5   6  -9    2.70    3.00
   5   6  -9    3.50    3.50
   5   6  -9    2.20    2.60
   5   6 -10  477.95   19.80
   5   6 -10  415.36   19.30
  -5  -7  -9    3.60    3.00
  -5  -7  -9    2.00    3.20
  -5  -7  -8  218.68   11.20
  -5  -7  -8  212.38   11.40
  -5  -7  -7   19.60    3.70
  -5  -7  -7   19.20    3.50
  -5  -7  -6    1.20    2.80
  -5  -7  -6   -0.60    2.70
  -5  -7  -5   94.09    5.60
  -5  -7  -5   85.89    4.50
  -5  -7  -5   92.09    6.30
  -5  -7  -3  242.98   12.80
  -5  -7  -2 2209.48   89.69
   5   7   2 2110.69   88.59
  -5  -7  -1  466.15   21.10
   5   7   1  482.75   20.10
  -5  -7   0   -0.40    2.30
   5   7   0   -0.80    1.90
  -5  -7   1  454.25   20.10
   5   7  -1  474.35   19.80
   5   7  -2 2133.09   87.69
   5   7  -3  257.47   11.60
   5   7  -4  412.06   17.90
   5   7  -6    1.80    5.00
   5   7  -6   -1.20    3.10
   5   7  -6    0.00    3.30
   5   7  -6    0.30    2.30
   5   7  -6    6.30    2.90
   5   7  -7   17.00    3.00
   5   7  -7   24.70    3.40
   5   7  -7   19.80    3.90
   5   7  -7   12.60    3.80
   5   7  -7   13.80    6.30
   5   7  -8  209.98   10.50
   5   7  -8  224.38   11.50
   5   7  -8  192.98   10.70
   5   7  -8  224.58   11.70
   5   7  -8  230.28   15.30
   5   7  -9    4.00    3.40
   5   7  -9    4.50    2.60
   5   7  -9    1.40    3.10
   5   7  -9   10.50    6.00
   5   7 -10  264.67   12.60
  -5  -8  -9  100.09    6.70
  -5  -8  -9   85.69    6.70
  -5  -8  -8   20.10    3.70
  -5  -8  -8   15.50    3.60
  -5  -8  -7  241.08   12.40
  -5  -8  -7  251.97   12.60
  -5  -8  -6    6.80    2.90
  -5  -8  -6    2.30    2.80
  -5  -8  -5  119.89    6.00
  -5  -8  -5  138.89    7.20
  -5  -8  -5  129.79    7.60
  -5  -8  -4   42.90    3.30
  -5  -8  -3 1544.95   65.29
  -5  -8  -2    2.00    3.00
   5   8   2    4.10    1.70
  -5  -8  -1   70.69    5.90
   5   8   1   73.59    4.40
  -5  -8   0    1.30    2.50
   5   8   0    1.30    2.00
  -5  -8   1   68.39    5.00
   5   8  -1   70.19    4.50
   5   8  -2    3.30    1.80
   5   8  -3 1611.34   66.59
   5   8  -4   40.90    3.40
   5   8  -6    3.80    3.30
   5   8  -6   11.30    6.20
   5   8  -6    5.60    3.40
   5   8  -6    4.30    2.40
   5   8  -6    4.20    2.70
   5   8  -7  243.08   11.70
   5   8  -7  230.98   15.90
   5   8  -7  263.27   12.70
   5   8  -7  241.08   12.50
   5   8  -8   21.10    7.20
   5   8  -8   20.30    4.00
   5   8  -8   18.20    2.90
   5   8  -9  116.29    7.30
   5   8  -9   81.59    9.00
   5   8  -9  108.79    6.30
   5   8 -10   66.39    5.50
  -5  -9  -9  117.79    7.60
  -5  -9  -9  126.89    7.50
  -5  -9  -8   48.30    4.70
  -5  -9  -8   48.50    4.70
  -5  -9  -7   97.09    7.00
  -5  -9  -7   91.19    6.70
  -5  -9  -6   55.29    3.40
  -5  -9  -6   57.79    5.00
  -5  -9  -6   49.20    4.70
  -5  -9  -5  309.67   13.30
  -5  -9  -5  315.17   14.20
  -5  -9  -5  298.37   14.40
  -5  -9  -4 1269.97   52.39
  -5  -9  -3 1332.57   56.89
  -5  -9  -2 1293.37   55.49
   5   9   2 1323.77   54.19
  -5  -9  -1   26.50    3.90
   5   9   1   32.40    2.90
  -5  -9   0    0.10    2.40
   5   9   0    0.80    2.00
  -5  -9   1   28.20    3.30
   5   9  -1   28.20    2.90
   5   9  -2 1378.26   57.19
   5   9  -3 1407.06   58.39
   5   9  -4 1215.78   49.00
   5   9  -4 1134.69   48.40
   5   9  -6   54.49    4.10
   5   9  -6   56.89    5.20
   5   9  -6   65.59    8.40
   5   9  -6   57.39    5.50
   5   9  -7   76.69    9.50
   5   9  -7   82.09    6.80
   5   9  -7   92.69    6.90
   5   9  -7   91.79    5.80
   5   9  -8   52.59    5.10
   5   9  -8   34.70    8.10
   5   9  -8   51.79    4.00
   5   9  -9  129.99    7.10
   5   9  -9  124.99   11.80
   5   9  -9  141.89    8.00
   5   9 -10   50.09    4.10
  -5 -10  -9   61.29    5.00
  -5 -10  -8    1.40    3.10
  -5 -10  -8    1.60    2.80
  -5 -10  -7  128.99    8.20
  -5 -10  -7  152.08    8.60
  -5 -10  -6    5.90    3.10
  -5 -10  -6    3.00    1.50
  -5 -10  -6    0.90    2.80
  -5 -10  -5   14.80    2.80
  -5 -10  -5   11.50    1.80
  -5 -10  -5    8.20    2.90
  -5 -10  -5   12.00    1.80
  -5 -10  -4  278.97   12.30
  -5 -10  -4  281.97   13.00
  -5 -10  -3  184.28    8.50
  -5 -10  -2  316.07   15.60
   5  10   2  316.87   14.00
  -5 -10  -1   28.80    4.20
   5  10   1   32.60    3.00
  -5 -10   0    0.30    2.70
   5  10   0    0.50    2.10
  -5 -10   1   34.40    3.80
   5  10  -1   39.50    3.40
   5  10  -2  337.47   15.10
   5  10  -3  211.38    9.60
   5  10  -3  207.08   10.00
   5  10  -4  286.17   12.90
   5  10  -4  266.47   12.10
   5  10  -5    4.20    6.40
   5  10  -5   12.50    3.40
   5  10  -6    2.10    3.30
   5  10  -6    9.30    6.70
   5  10  -7  138.89    7.60
   5  10  -7  106.19   11.50
   5  10  -7  164.58    8.70
   5  10  -8   -1.80    6.50
   5  10  -8    7.70    3.40
   5  10  -8    0.40    2.30
   5  10  -9   50.89    7.60
   5  10  -9   81.19    6.00
   5  10  -9   72.99    4.90
   5  10 -10   92.19    5.70
  -5 -11  -9  319.97   14.90
  -5 -11  -8   83.49    6.60
  -5 -11  -8   62.99    5.80
   5  11   8   77.29    5.80
  -5 -11  -7   47.90    4.60
  -5 -11  -7   49.00    4.70
  -5 -11  -6   31.70    2.50
  -5 -11  -6   27.40    2.40
  -5 -11  -6   31.20    3.90
  -5 -11  -6   24.60    3.90
  -5 -11  -5  417.86   17.80
  -5 -11  -5  395.56   17.00
  -5 -11  -5  372.76   16.80
  -5 -11  -4  145.69    7.10
  -5 -11  -4  150.18    7.90
  -5 -11  -3  968.10   40.20
   5  11   2  389.86   17.10
  -5 -11  -1  348.47   17.70
   5  11   1  384.86   16.30
  -5 -11   0   -1.20    2.70
   5  11   0    2.40    2.20
  -5 -11   1  349.27   16.50
   5  11  -1  352.36   15.70
   5  11  -2  362.26   17.00
   5  11  -2  402.96   17.10
   5  11  -3  954.70   39.90
   5  11  -3  936.31   39.30
   5  11  -4  138.69    6.80
   5  11  -4  141.79    7.70
   5  11  -5  366.96   16.30
   5  11  -5  371.76   15.80
   5  11  -5  283.17   20.30
   5  11  -6   23.60    4.00
   5  11  -6   18.90    7.40
   5  11  -7   39.70    8.40
   5  11  -7   43.00    4.60
   5  11  -8   72.29    5.50
   5  11  -8   69.29    4.90
   5  11  -8   61.29    8.80
   5  11  -9  356.26   16.10
  -5 -12  -9   63.29    4.80
  -5 -12  -8   39.70    4.20
   5  12   8   33.80    3.70
  -5 -12  -7    6.60    3.10
  -5 -12  -7    6.10    1.70
  -5 -12  -6   54.69    4.70
  -5 -12  -6   46.80    3.50
  -5 -12  -6   43.70    3.10
  -5 -12  -5  173.68    8.20
  -5 -12  -5  159.18    7.90
  -5 -12  -5  183.68    9.30
  -5 -12  -4  134.59    6.60
  -5 -12  -4  124.09    6.30
  -5 -12  -4  126.89    7.40
  -5 -12  -3  446.76   19.10
  -5 -12  -2  124.49    6.40
   5  12   2  133.89    7.00
   5  12   1   -1.20    2.00
  -5 -12   0    3.30    3.00
   5  12   0   -1.80    2.10
  -5 -12   1    2.50    2.70
   5  12  -1    2.60    2.00
   5  12  -1    1.50    2.20
   5  12  -2  138.89    7.00
   5  12  -2  138.59    7.60
   5  12  -3  456.25   18.90
   5  12  -3  421.26   19.40
   5  12  -4  122.59    6.20
   5  12  -4  116.99    7.00
   5  12  -4  123.69    7.20
   5  12  -5  155.78    8.80
   5  12  -5  159.48    8.10
   5  12  -5  118.29   12.50
   5  12  -5  155.58    7.90
   5  12  -6   52.69    4.70
   5  12  -6   25.20    7.70
   5  12  -7    6.80    7.20
   5  12  -7    4.60    3.20
   5  12  -8   34.00    3.90
   5  12  -8   20.90    7.10
   5  12  -9   56.59    4.10
   5  12  -9   34.40    6.30
  -5 -13  -9   10.10    2.90
  -5 -13  -8   94.39    6.60
  -5 -13  -8  101.59    4.90
   5  13   8   95.19    6.20
  -5 -13  -7   17.80    3.40
  -5 -13  -7   16.40    2.00
   5  13   7   17.90    3.50
  -5 -13  -6   64.89    4.20
  -5 -13  -6   70.39    4.20
  -5 -13  -6   78.99    6.20
  -5 -13  -5    3.90    1.80
  -5 -13  -5    4.00    1.70
  -5 -13  -5    5.20    2.70
  -5 -13  -4  733.73   31.90
  -5 -13  -4  785.82   32.80
  -5 -13  -4  776.42   32.10
  -5 -13  -3    4.40    1.80
  -5 -13  -3    1.90    1.60
  -5 -13  -3    5.10    2.30
  -5 -13  -2  674.63   28.40
  -5 -13  -1   56.49    3.80
   5  13   1   51.39    4.00
   5  13   1   47.80    4.00
   5  13   0   -2.90    2.00
   5  13   0    1.30    2.40
   5  13  -1   56.49    4.80
   5  13  -1   53.29    3.90
   5  13  -2  660.63   28.50
   5  13  -2  663.43   28.00
   5  13  -3    6.60    1.70
   5  13  -3    7.70    2.00
   5  13  -3    9.90    4.50
   5  13  -3    4.30    2.60
   5  13  -4  697.03   29.50
   5  13  -4  706.53   30.20
   5  13  -4  701.83   30.50
   5  13  -4  722.13   29.70
   5  13  -5   -1.10    7.20
   5  13  -5    2.60    4.20
   5  13  -5    5.30    1.70
   5  13  -6   28.20    8.10
   5  13  -6   72.99    5.20
   5  13  -7   16.60    3.50
   5  13  -7    9.80    7.30
   5  13  -8   56.99    8.20
   5  13  -8   94.79    6.10
   5  13  -9    6.00    4.60
   5  13  -9   12.20    2.70
  -5 -14  -8   70.49    5.50
  -5 -14  -8   68.69    3.80
   5  14   8   75.89    5.30
  -5 -14  -7  108.49    7.00
  -5 -14  -7   98.39    5.30
   5  14   7  105.79    6.90
  -5 -14  -6    4.20    2.90
  -5 -14  -6    1.70    1.60
  -5 -14  -6    2.60    1.60
   5  14   6    5.80    3.00
  -5 -14  -5   20.00    2.20
  -5 -14  -5   23.10    3.40
  -5 -14  -5   17.00    2.40
   5  14   5   20.50    3.50
  -5 -14  -4  120.59    6.10
  -5 -14  -4  118.99    6.40
  -5 -14  -4  121.09    7.30
  -5 -14  -3  704.23   30.20
  -5 -14  -3  740.63   30.70
  -5 -14  -3  707.13   29.90
   5  14   3  714.13   30.70
  -5 -14  -2    2.30    1.80
  -5 -14  -2    5.40    1.70
   5  14   2    3.60    2.40
  -5 -14  -1   31.30    2.90
   5  14   1   25.80    3.30
   5  14   1   23.70    3.70
   5  14   1   24.00    3.00
   5  14   0   -0.60    2.40
   5  14   0    0.60    2.20
   5  14  -1   24.60    2.80
   5  14  -1   31.60    3.70
   5  14  -2    4.80    2.80
   5  14  -2    4.40    2.10
   5  14  -2    3.80    1.70
   5  14  -2    6.70    2.70
   5  14  -3  701.83   30.40
   5  14  -3  687.13   29.30
   5  14  -3  686.03   29.90
   5  14  -3  732.13   29.70
   5  14  -4  113.99    6.80
   5  14  -4  114.29    6.20
   5  14  -4  110.69    5.80
   5  14  -5   22.10    8.10
   5  14  -5   23.10    2.30
   5  14  -5   21.80    2.20
   5  14  -6    7.00    6.90
   5  14  -6   -1.00    3.00
   5  14  -7   94.49    6.20
   5  14  -7   63.59    9.10
   5  14  -8   69.69    5.20
   5  14  -8   50.59    7.20
   5  14  -9   51.09    5.70
   5  14  -9   62.59    4.50
  -5 -15  -8    2.90    1.20
  -5 -15  -8    6.20    2.50
   5  15   8    8.90    2.40
  -5 -15  -7   32.30    3.80
  -5 -15  -7   35.30    2.60
   5  15   7   43.80    3.90
  -5 -15  -6    0.90    1.60
  -5 -15  -6    1.60    1.60
  -5 -15  -6    2.40    2.70
   5  15   6   -3.20    2.70
  -5 -15  -5   86.59    5.30
  -5 -15  -5   91.99    6.50
  -5 -15  -5   85.39    5.00
   5  15   5   98.39    6.70
  -5 -15  -4   52.69    3.40
  -5 -15  -4   52.29    3.80
  -5 -15  -4   53.79    4.50
   5  15   4   40.60    4.20
  -5 -15  -3  489.85   21.90
  -5 -15  -3  530.35   21.70
  -5 -15  -3  499.15   21.20
   5  15   3  482.15   22.00
  -5 -15  -2   13.80    1.90
  -5 -15  -2    9.80    2.10
   5  15   2    6.50    2.60
  -5 -15  -1  408.56   17.10
  -5 -15  -1  384.06   16.60
   5  15   1  378.66   17.40
   5  15   1  389.56   17.40
   5  15   0    3.90    2.60
   5  15   0    5.30    2.20
   5  15  -1  383.86   17.70
   5  15  -1  404.16   18.30
   5  15  -1  414.36   17.70
   5  15  -2   12.20    3.10
   5  15  -2   12.00    2.40
   5  15  -2    7.50    2.60
   5  15  -3  527.65   22.10
   5  15  -3  488.15   21.60
   5  15  -3  517.95   22.40
   5  15  -4   46.10    4.10
   5  15  -4   44.50    3.00
   5  15  -4   46.40    3.50
   5  15  -5   83.59   10.10
   5  15  -5   80.19    4.70
   5  15  -6   -4.60    6.30
   5  15  -7   36.50    3.80
   5  15  -7   33.90    7.10
   5  15  -8   -0.80    2.40
   5  15  -8    1.90    4.70
  -5 -16  -8   13.90    2.40
  -5 -16  -8   14.30    1.40
   5  16   8   11.80    2.40
  -5 -16  -7   55.69    3.40
  -5 -16  -7   50.89    4.20
   5  16   7   55.39    4.40
  -5 -16  -6  169.38    8.90
  -5 -16  -6  160.88    7.60
  -5 -16  -6  155.48    7.60
   5  16   6  160.98    9.00
  -5 -16  -5    1.20    1.70
  -5 -16  -5   -0.20    1.70
  -5 -16  -5    1.70    2.50
   5  16   5    3.80    2.90
  -5 -16  -4  719.83   29.40
  -5 -16  -4  655.53   29.80
  -5 -16  -4  711.53   29.10
   5  16   4  682.43   29.90
  -5 -16  -3    1.00    2.10
  -5 -16  -3    3.70    2.00
  -5 -16  -3    2.60    1.60
   5  16   3    1.30    2.60
  -5 -16  -2  136.39    6.70
  -5 -16  -2  150.48    7.30
   5  16   2  128.89    7.80
  -5 -16  -1   34.10    2.60
  -5 -16  -1   27.70    3.00
   5  16   1   44.00    3.80
   5  16   1   37.40    3.70
   5  16   0    3.60    2.40
   5  16   0   -0.50    2.40
   5  16  -1   31.40    3.40
   5  16  -1   37.00    3.60
   5  16  -2  141.69    7.60
   5  16  -3    3.80    2.20
   5  16  -3    2.00    2.80
   5  16  -4  684.63   29.00
   5  16  -5    6.20    6.60
   5  16  -5    1.50    1.70
   5  16  -6  146.39   12.80
   5  16  -7   46.10    6.80
   5  16  -8   11.90    4.40
  -5 -17  -7   68.09    3.70
  -5 -17  -7   66.69    4.70
   5  17   7   66.09    5.10
  -5 -17  -6    1.50    1.50
  -5 -17  -6    0.40    1.50
  -5 -17  -6   -0.10    2.30
   5  17   6    4.50    2.80
  -5 -17  -5   36.10    2.70
  -5 -17  -5   27.70    3.40
  -5 -17  -5   33.90    2.90
   5  17   5   32.80    3.90
  -5 -17  -4   60.79    4.40
  -5 -17  -4   60.59    5.00
  -5 -17  -4   72.79    4.30
   5  17   4   61.39    5.10
  -5 -17  -3  274.47   12.90
  -5 -17  -3  275.37   12.10
  -5 -17  -3  280.57   12.50
   5  17   3  257.17   13.00
  -5 -17  -2   52.19    3.30
  -5 -17  -2   47.80    3.70
  -5 -17  -2   51.59    4.10
   5  17   2   40.40    4.00
  -5 -17  -1   99.09    5.80
   5  17   1   99.59    6.40
   5  17   1  108.59    6.60
   5  17   0    0.30    2.50
   5  17   0   -0.50    2.40
   5  17  -1  113.69    6.50
   5  17  -1   91.69    6.50
   5  17  -2   47.80    4.40
   5  17  -2   56.19    4.20
   5  17  -3  267.07   12.40
   5  17  -4   63.89    4.60
   5  17  -5   36.60    3.00
   5  17  -5   41.10    7.40
   5  17  -6    0.30    5.40
   5  17  -7   61.09    6.80
   5  17  -8   17.10    3.80
  -5 -18  -7    3.20    1.90
  -5 -18  -7    1.10    1.10
   5  18   7    0.10    2.30
  -5 -18  -6   27.30    2.30
  -5 -18  -6   28.80    2.30
  -5 -18  -6   28.40    3.10
   5  18   6   31.80    3.40
  -5 -18  -5  241.78   10.70
  -5 -18  -5  255.57   11.50
  -5 -18  -5  219.58   10.90
   5  18   5  245.68   11.80
  -5 -18  -4   19.70    2.90
  -5 -18  -4   17.10    2.60
  -5 -18  -4   19.60    2.20
   5  18   4   25.90    3.50
  -5 -18  -3  647.04   28.50
  -5 -18  -3  701.03   28.40
  -5 -18  -3  670.63   27.90
   5  18   3  639.44   28.70
  -5 -18  -2   51.29    3.70
  -5 -18  -2   38.10    3.60
  -5 -18  -2   41.70    2.90
   5  18   2   42.30    3.90
  -5 -18  -1  301.17   14.10
   5  18   1  319.17   14.60
   5  18   1  314.47   14.50
   5  18   0   -3.10    2.50
   5  18  -1  347.77   15.80
   5  18  -2   43.00    3.80
   5  18  -3  673.53   28.70
   5  18  -4   28.30    6.90
   5  18  -4   16.30    2.30
   5  18  -5  222.78   14.40
   5  18  -6   22.70    5.50
   5  18  -7    5.00    3.90
  -5 -19  -7    1.70    1.00
  -5 -19  -6   71.39    4.00
  -5 -19  -6   70.09    3.90
  -5 -19  -6   72.59    4.80
   5  19   6   79.29    5.40
  -5 -19  -5    3.60    1.70
  -5 -19  -5    6.30    1.50
  -5 -19  -5    6.90    2.30
   5  19   5    5.80    2.70
  -5 -19  -4  278.17   12.60
  -5 -19  -4  278.27   12.90
  -5 -19  -4  285.87   12.20
   5  19   4  275.07   13.20
  -5 -19  -3    3.60    2.00
  -5 -19  -3    1.20    1.90
  -5 -19  -3    2.50    1.50
   5  19   3    2.90    2.50
  -5 -19  -2   65.59    4.50
   5  19   2   55.39    4.50
  -5 -19  -1    0.70    1.90
   5  19   1   -1.00    2.40
   5  19   1    7.00    2.80
   5  19   0   -2.10    2.50
   5  19  -1    1.10    2.50
   5  19  -2   54.09    4.20
   5  19  -3    4.80    2.20
   5  19  -4  257.97   11.90
   5  19  -4  277.47   15.90
   5  19  -5    4.70    4.80
   5  19  -6   69.59    6.70
   5  19  -7   -2.60    3.20
  -5 -20  -6   13.00    1.40
   5  20   6   13.70    2.50
  -5 -20  -5    7.00    2.10
  -5 -20  -5    8.90    1.70
  -5 -20  -5    8.80    1.50
   5  20   5    8.20    2.70
  -5 -20  -4  131.99    6.90
  -5 -20  -4  140.49    6.50
  -5 -20  -4  130.49    7.10
   5  20   4  147.99    7.80
  -5 -20  -3  484.65   20.40
  -5 -20  -3  477.95   20.90
   5  20   3  493.85   21.40
  -5 -20  -2  380.66   16.30
   5  20   2  353.26   16.60
   5  20   1   12.40    4.20
   5  20   1    3.50    2.70
   5  20   0   -2.60    2.50
   5  20  -1    9.20    2.70
   5  20  -2  375.56   16.80
   5  20  -3  472.55   20.40
   5  20  -4  152.48   11.30
   5  20  -4  139.39    7.10
   5  20  -5    9.50    4.60
   5  20  -6   12.90    4.00
  -5 -21  -5  138.69    6.50
   5  21   5  156.68    7.60
  -5 -21  -4    8.40    1.40
  -5 -21  -4   10.30    1.80
   5  21   4   12.00    2.70
  -5 -21  -3   86.99    5.20
   5  21   3   91.39    5.80
  -5 -21  -2    5.50    1.90
   5  21   2    7.20    2.50
   5  21   1    3.90    2.60
   5  21   0   -1.40    2.30
   5  21  -1    3.30    2.40
   5  21  -1    4.30    1.60
   5  21  -2    3.20    2.10
   5  21  -3   92.89    5.50
   5  21  -4    8.30    1.80
   5  21  -4    9.00    4.60
   5  21  -5  145.49    9.30
   5  22   4  252.07   11.60
  -5 -22  -3    7.80    1.80
   5  22   3    4.90    2.30
  -5 -22  -2  591.94   24.60
   5  22   2  567.14   24.80
   5  22   0   -3.00    2.10
   5  22  -1   40.30    3.40
   5  22  -2  601.04   24.70
   5  22  -2  584.34   25.20
   5  22  -3    3.70    4.30
   5  22  -3    5.70    1.50
   5  22  -3    5.40    1.90
   5  22  -4  243.78   10.50
   5  22  -4  242.88   12.70
   5  22  -5   22.70    1.70
   5  22  -5   18.20    3.60
   5  23   3    2.90    1.90
   5  23   0    2.10    1.90
   5  23  -1   25.60    2.60
   5  23  -2   51.79    3.10
   5  23  -2   52.49    3.90
   5  23  -3   -0.10    3.60
   5  23  -3    0.40    1.20
   5  23  -4  141.49    8.00
   5  23  -4  125.89    5.90
   5  24  -2   84.49    6.40
  -6  24   0   -1.50    2.10
  -6  24   1    4.20    2.20
  -6  23  -3    3.80    1.30
  -6  23  -2   61.29    4.30
  -6  23  -2   62.89    3.50
  -6  23  -1  177.48    8.90
  -6  23  -1  174.68    8.60
  -6  23   0  355.86   16.20
  -6  23   0  380.06   16.50
  -6  23   1  201.18   10.00
  -6  23   2   74.09    5.40
  -6  23   3    0.00    2.30
  -6  22  -4   13.50    1.60
  -6  22  -3    5.00    1.50
  -6  22  -3    4.80    1.90
  -6  22  -2   15.90    1.90
  -6  22  -2    8.20    2.30
  -6  22  -2   14.50    2.80
  -6  22  -1   16.60    2.50
  -6  22  -1   16.30    3.10
  -6  22   0   10.80    3.10
  -6  22   0   16.30    2.50
  -6  22   1   13.00    3.10
  -6  22   2   17.50    3.10
   6 -22  -2   11.80    2.20
  -6  22   3    3.40    2.60
   6 -22  -3    7.30    1.90
  -6  22   4   14.20    2.60
  -6  21  -5  164.98    7.40
  -6  21  -4   98.39    5.20
  -6  21  -4   93.89    4.90
  -6  21  -3   31.20    3.00
  -6  21  -3   35.60    2.60
  -6  21  -2  217.58   10.00
  -6  21  -2  225.88   10.60
  -6  21  -2  221.78   11.10
  -6  21  -1  691.13   29.60
  -6  21  -1  701.53   30.00
  -6  21  -1  691.93   29.00
  -6  21   0    2.10    2.20
  -6  21   0    2.70    3.00
  -6  21   1  567.54   28.40
  -6  21   1  714.93   28.20
  -6  21   2  221.78   11.00
   6 -21  -2  210.78   10.10
  -6  21   3   38.60    3.90
   6 -21  -3   34.10    3.00
  -6  21   4  113.39    6.50
   6 -21  -4  109.59    5.70
   6 -21  -4   98.29    5.00
  -6  21   5  161.18    8.00
   6 -21  -5  153.38    6.90
  -6  20  -6    5.00    1.30
  -6  20  -5   35.70    2.50
  -6  20  -4   -3.00    1.70
  -6  20  -4   -1.90    1.50
  -6  20  -3   -0.80    2.00
  -6  20  -3   -1.90    1.60
  -6  20  -2   11.60    2.00
  -6  20  -2   13.30    3.30
  -6  20  -2    6.90    2.50
  -6  20  -1   -0.10    2.30
  -6  20  -1    1.50    2.90
  -6  20  -1   -1.00    1.70
  -6  20   0    4.00    3.00
  -6  20   0   -2.10    2.20
  -6  20   1   -0.30    2.50
  -6  20   1    4.30    2.90
  -6  20   2   15.50    3.30
   6 -20  -2   14.40    2.40
  -6  20   3   -0.90    2.80
   6 -20  -3    0.50    1.90
   6 -20  -3    0.60    1.50
  -6  20   4    4.50    2.80
   6 -20  -4    0.50    1.80
   6 -20  -4   -0.80    1.40
  -6  20   5   31.90    3.40
   6 -20  -5   32.70    2.60
   6 -20  -5   33.30    2.30
   6 -20  -6    8.40    1.30
  -6  19  -6  250.97   10.90
  -6  19  -5  175.48    8.10
  -6  19  -4  194.08    8.80
  -6  19  -4  187.28    9.00
  -6  19  -3   32.80    3.90
  -6  19  -3   25.40    2.60
  -6  19  -3   28.50    3.10
  -6  19  -2  531.35   22.40
  -6  19  -2  534.15   23.50
  -6  19  -2  517.25   22.90
  -6  19  -1   44.20    4.00
  -6  19  -1   49.50    4.80
  -6  19  -1   45.10    3.30
  -6  19   0  702.03   29.80
  -6  19   0  666.83   29.50
  -6  19   0  713.23   30.30
  -6  19   1   46.40    4.20
  -6  19   1   48.10    4.60
   6 -19  -1   52.69    3.90
  -6  19   2  541.35   24.00
   6 -19  -2  538.65   23.30
  -6  19   3   29.70    4.00
   6 -19  -3   30.10    2.50
   6 -19  -3   31.00    3.10
  -6  19   4  215.58   10.60
   6 -19  -4  209.18    9.20
   6 -19  -4  191.98    9.70
  -6  19   5  175.78    9.60
   6 -19  -5  185.88    8.40
   6 -19  -5  195.08    8.70
   6 -19  -6  263.37   11.30
  -6  18  -7   -0.20    1.20
  -6  18  -6    5.90    1.50
  -6  18  -5   53.29    3.30
  -6  18  -4   17.70    2.50
  -6  18  -4   15.20    2.10
  -6  18  -3    0.80    3.10
  -6  18  -3    4.10    2.30
  -6  18  -3   -0.80    1.80
  -6  18  -2   89.89    6.90
  -6  18  -2  101.79    5.50
  -6  18  -2   90.59    6.30
  -6  18  -1   73.99    4.60
  -6  18  -1   69.09    5.60
  -6  18  -1   61.89    4.80
  -6  18   0  110.99    7.10
  -6  18   0  108.99    5.90
  -6  18   0  116.09    7.70
  -6  18   1   71.19    5.10
  -6  18   1   63.79    5.20
   6 -18  -1   62.49    4.70
  -6  18   2  106.59    7.20
   6 -18  -2   90.29    5.20
   6 -18  -2   99.99    6.00
  -6  18   3   -0.60    2.80
   6 -18  -3    1.30    1.70
   6 -18  -3    1.10    2.10
  -6  18   4   15.00    3.30
   6 -18  -4   19.30    2.50
   6 -18  -4   15.30    2.00
  -6  18   5   65.49    4.90
   6 -18  -5   56.29    3.80
   6 -18  -5   57.49    4.20
   6 -18  -6    4.00    1.50
   6 -18  -6    3.70    1.50
   6 -18  -7    1.20    1.20
  -6  17  -7  205.48    9.00
  -6  17  -6    4.10    1.50
  -6  17  -5  490.95   21.50
  -6  17  -5  520.15   21.40
  -6  17  -4   13.10    2.10
  -6  17  -4   12.40    2.40
  -6  17  -3  179.58    8.40
  -6  17  -3  166.88    9.90
  -6  17  -3  173.58    8.90
  -6  17  -2    0.00    2.50
  -6  17  -2    1.30    1.90
  -6  17  -2   -0.90    2.90
  -6  17  -1  514.75   21.90
  -6  17  -1  454.95   22.10
  -6  17  -1  521.75   21.20
  -6  17   0  101.59    5.70
  -6  17   0  100.49    6.60
  -6  17   0  104.79    7.20
  -6  17   1  444.46   21.10
  -6  17   1  519.65   21.60
   6 -17  -1  478.05   20.90
  -6  17   2    2.60    2.90
   6 -17  -2    4.10    2.10
   6 -17  -2    3.90    1.70
  -6  17   3  175.98    9.90
   6 -17  -3  183.98    9.00
   6 -17  -3  190.28    8.60
  -6  17   4   13.40    3.30
   6 -17  -4   14.10    2.40
   6 -17  -4   14.50    2.10
  -6  17   5  566.14   24.80
   6 -17  -5  563.14   23.90
   6 -17  -5  570.74   24.10
   6 -17  -6    8.20    1.70
   6 -17  -6    7.20    1.70
   6 -17  -7  228.78   10.00
  -6  16  -6   17.00    2.00
  -6  16  -5    2.10    1.70
  -6  16  -5    0.10    1.80
  -6  16  -4  155.78    7.90
  -6  16  -4  178.48    8.40
  -6  16  -3   28.90    4.20
  -6  16  -3   30.40    3.30
  -6  16  -3   23.70    2.50
  -6  16  -2   13.50    2.80
  -6  16  -2   14.80    2.20
  -6  16  -2   11.70    3.30
  -6  16  -1   16.40    2.30
  -6  16  -1   14.90    3.30
  -6  16  -1    9.90    2.80
  -6  16   0    8.70    2.70
  -6  16   0   10.10    2.00
  -6  16   0    9.00    3.10
  -6  16   1   18.40    3.50
  -6  16   1   17.10    3.20
   6 -16  -1   16.60    2.60
   6 -16  -1   12.60    2.30
  -6  16   2   12.20    3.20
   6 -16  -2    7.80    1.80
   6 -16  -2   12.80    2.40
  -6  16   3   36.80    4.10
   6 -16  -3   25.10    2.50
   6 -16  -3   32.50    3.10
  -6  16   4  177.28    9.90
   6 -16  -4  192.38    9.20
   6 -16  -4  190.88    8.70
  -6  16   5    5.00    3.00
   6 -16  -5    0.00    1.80
   6 -16  -5    2.30    1.70
   6 -16  -6   17.20    2.10
   6 -16  -6   19.00    2.10
   6 -16  -7   32.20    2.40
   6 -16  -8    8.00    1.30
  -6  15  -8   73.99    5.60
  -6  15  -7  206.68   10.10
  -6  15  -6  283.97   12.40
  -6  15  -5  199.88    9.30
  -6  15  -5  205.98    9.50
  -6  15  -4  453.75   19.70
  -6  15  -4  470.75   20.00
  -6  15  -3   34.50    4.50
  -6  15  -3   31.40    2.70
  -6  15  -3   30.40    3.30
  -6  15  -2  985.10   40.40
  -6  15  -2 1020.30   40.90
  -6  15  -2  910.51   41.40
  -6  15  -1  398.96   17.40
  -6  15  -1  378.26   17.70
  -6  15   0  787.92   33.70
  -6  15   0  833.52   34.30
  -6  15   0  802.32   34.50
  -6  15   1  368.26   17.00
  -6  15   1  409.26   17.20
   6 -15  -1  380.76   16.60
   6 -15  -1  354.46   16.00
  -6  15   2  962.30   41.60
   6 -15  -2  969.20   41.10
   6 -15  -2 1016.30   40.80
  -6  15   3   34.60    3.80
   6 -15  -3   31.10    2.60
   6 -15  -3   24.50    2.80
  -6  15   4  486.85   22.40
   6 -15  -4  512.45   21.50
   6 -15  -4  523.05   21.90
  -6  15   5  210.38   10.90
   6 -15  -5  210.28   10.00
   6 -15  -5  222.88    9.80
   6 -15  -6  322.37   13.40
   6 -15  -6  293.47   13.40
   6 -15  -7  205.28    9.60
   6 -15  -7  201.78    9.10
   6 -15  -8   84.19    4.20
   6 -15  -8   78.89    4.70
  -6  14  -8   32.50    3.30
  -6  14  -7    2.60    2.70
  -6  14  -6   -1.00    2.70
  -6  14  -5   31.10    2.80
  -6  14  -5   26.50    3.70
  -6  14  -5   27.40    2.50
  -6  14  -4   12.00    2.00
  -6  14  -4   18.80    2.60
  -6  14  -3   -0.60    3.40
  -6  14  -3   -1.30    2.20
  -6  14  -3    0.90    1.70
  -6  14  -2   24.60    3.20
  -6  14  -2   33.90    4.00
  -6  14  -2   31.70    2.70
  -6  14  -1   72.99    4.60
  -6  14  -1   71.59    5.30
  -6  14  -1   69.29    5.20
  -6  14   0  839.52   34.50
  -6  14   0  817.92   34.00
  -6  14   0  786.12   34.70
  -6  14   1   67.39    5.30
  -6  14   1   61.39    4.60
   6 -14  -1   66.09    4.50
   6 -14  -1   72.09    4.40
  -6  14   2   29.30    3.60
   6 -14  -2   27.80    2.40
   6 -14  -2   28.80    2.90
  -6  14   3    4.10    2.70
   6 -14  -3    2.10    1.90
   6 -14  -3    2.60    1.60
  -6  14   4    9.80    3.00
   6 -14  -4   15.60    2.00
   6 -14  -4   18.10    2.50
  -6  14   5   32.20    3.80
   6 -14  -5   29.50    2.80
   6 -14  -5   30.80    2.60
   6 -14  -6    2.60    1.60
   6 -14  -6    4.50    1.60
   6 -14  -6    4.70    2.20
   6 -14  -7    0.70    1.50
   6 -14  -7    5.70    2.40
   6 -14  -8   43.50    2.80
   6 -14  -8   33.30    3.10
  -6  13  -8  578.84   25.00
  -6  13  -7   75.39    5.80
  -6  13  -6  427.06   18.50
  -6  13  -6  390.26   18.60
  -6  13  -5  460.75   20.50
  -6  13  -5  461.15   19.80
  -6  13  -4   58.19    3.70
  -6  13  -4   69.69    6.10
  -6  13  -4   65.39    5.40
  -6  13  -4   64.09    4.60
  -6  13  -3   -2.20    2.10
  -6  13  -3    2.80    3.20
  -6  13  -3   -0.50    1.60
  -6  13  -2 1029.80   40.80
  -6  13  -2  917.31   41.30
  -6  13  -1  580.34   24.90
  -6  13   0 1058.89   44.30
  -6  13   1  521.45   23.70
  -6  13   1  587.24   25.00
   6 -13  -1  539.85   23.30
  -6  13   2  964.50   41.60
   6 -13  -2 1011.70   41.20
  -6  13   3    3.10    2.60
   6 -13  -3    0.90    1.50
   6 -13  -3    0.20    1.80
  -6  13   4   63.69    4.80
   6 -13  -4   54.39    3.90
   6 -13  -4   64.99    4.20
   6 -13  -5  442.66   20.10
   6 -13  -5  452.75   19.30
   6 -13  -5  465.25   19.50
   6 -13  -6  433.96   18.20
   6 -13  -6  411.96   18.10
   6 -13  -6  431.46   18.80
   6 -13  -7   67.29    5.00
   6 -13  -7   65.79    4.10
   6 -13  -8  560.14   23.30
   6 -13  -8  558.94   23.90
  -6  12  -9    3.70    2.40
  -6  12  -8    5.60    2.90
  -6  12  -7   -0.20    3.60
  -6  12  -7    4.70    3.00
  -6  12  -6    4.30    3.50
  -6  12  -6    9.50    3.10
  -6  12  -5   13.60    2.20
  -6  12  -5   16.90    3.30
  -6  12  -5   12.50    3.70
  -6  12  -4  483.75   21.40
  -6  12  -4  513.25   21.70
  -6  12  -4  537.25   23.30
  -6  12  -4  505.75   22.30
  -6  12  -3    6.00    3.30
  -6  12  -3    3.10    2.10
  -6  12  -2    6.10    2.20
  -6  12  -1   46.50    3.60
   6 -12   1   50.19    4.10
  -6  12   0   94.19    5.60
   6 -12   0   82.39    5.30
   6 -12  -1   40.90    3.00
   6 -12  -2    9.50    1.90
  -6  12   3    1.10    2.50
   6 -12  -3    0.30    1.70
   6 -12  -3    1.70    2.40
  -6  12   4  501.45   22.40
   6 -12  -4  499.35   21.60
   6 -12  -4  537.15   21.90
   6 -12  -5   12.40    1.90
   6 -12  -5   15.40    2.60
   6 -12  -5   12.70    2.10
   6 -12  -6    9.10    1.70
   6 -12  -6    6.20    1.70
   6 -12  -6    6.70    2.50
   6 -12  -7    2.60    1.60
   6 -12  -7    1.70    2.40
   6 -12  -8    4.60    2.30
   6 -12  -8    3.80    1.80
   6 -12  -9    5.30    2.00
  -6  11  -9  108.69    6.30
  -6  11  -9   91.79    6.00
  -6  11  -8   -5.40    2.60
  -6  11  -8    2.50    3.60
  -6  11  -8    2.20    2.90
  -6  11  -7  694.53   30.80
  -6  11  -7  727.83   30.70
  -6  11  -6    4.30    3.50
  -6  11  -6    0.20    2.90
  -6  11  -5  979.20   42.20
  -6  11  -5 1006.30   41.60
  -6  11  -5 1007.70   42.20
  -6  11  -4  205.48    9.70
  -6  11  -4  209.38   11.60
  -6  11  -3  281.97   12.60
  -6  11  -2    4.30    2.00
   6 -11   2    4.60    2.20
   6 -11   1 1101.29   46.20
   6 -11   0    0.80    1.70
   6 -11  -1 1006.30   43.90
   6 -11  -2    5.20    1.80
   6 -11  -3  276.97   12.20
  -6  11   4  205.28   10.20
   6 -11  -4  219.38    9.60
   6 -11  -4  199.78    9.30
   6 -11  -5  936.61   40.40
   6 -11  -5  982.70   41.00
   6 -11  -5 1013.90   40.70
   6 -11  -6    1.00    1.40
   6 -11  -6    0.60    2.30
   6 -11  -6   -2.90    1.40
   6 -11  -7  745.03   31.70
   6 -11  -8   -2.20    2.20
   6 -11  -9  103.09    5.70
  -6  10  -9    1.70    2.60
  -6  10  -9    1.50    2.70
  -6  10  -8   28.80    4.50
  -6  10  -8   25.90    3.70
  -6  10  -8   25.20    3.50
  -6  10  -7   20.00    3.50
  -6  10  -7   19.90    3.50
  -6  10  -7   27.30    4.30
  -6  10  -6    8.20    3.10
  -6  10  -6    2.30    3.70
  -6  10  -5   -0.90    2.80
  -6  10  -5    5.70    3.50
  -6  10  -4  379.26   16.40
  -6  10  -3    4.80    2.00
   6 -10   3    7.50    2.30
   6 -10   2   17.20    2.50
   6 -10   1   85.79    5.30
   6 -10   0   77.59    4.70
   6 -10  -1   82.89    6.90
   6 -10  -1   78.99    5.20
   6 -10  -2   14.20    4.40
   6 -10  -3    6.10    1.50
   6 -10  -4  409.56   16.50
   6 -10  -4  352.26   17.40
   6 -10  -5   -0.80    1.30
   6 -10  -5    3.50    1.60
   6 -10  -5    2.00    2.20
   6 -10  -6    3.20    1.60
   6 -10  -6    6.30    2.40
   6 -10  -6    0.50    4.30
   6 -10  -7   25.60    3.80
   6 -10  -7   17.30    3.00
   6 -10  -8   23.00    3.10
   6 -10  -8   23.80    4.60
   6 -10  -9   -0.80    2.00
  -6   9 -10   -0.60    2.20
  -6   9 -10    6.30    3.30
  -6   9  -9  102.99    6.80
  -6   9  -9  107.29    6.70
  -6   9  -8  699.43   32.00
  -6   9  -8  776.42   32.30
  -6   9  -8  783.42   32.50
  -6   9  -7  157.98    9.00
  -6   9  -7  166.98    9.50
  -6   9  -7  152.38    8.90
  -6   9  -6  274.87   13.20
  -6   9  -6  255.77   12.80
  -6   9  -6  265.97   12.90
  -6   9  -5    1.70    3.00
  -6   9  -4  350.16   15.70
   6  -9   4  388.96   18.20
   6  -9   3   -0.60    2.00
   6  -9   2 1010.10   42.40
   6  -9   1  332.87   14.80
   6  -9   0  707.73   29.90
   6  -9  -1  327.17   14.40
   6  -9  -1  335.97   16.20
   6  -9  -2  779.92   34.80
   6  -9  -3    1.20    5.60
   6  -9  -4  366.66   15.70
   6  -9  -5    1.00    1.50
   6  -9  -5    4.30    2.30
   6  -9  -5    4.70    3.60
   6  -9  -6  253.87   11.70
   6  -9  -6  276.07   12.60
   6  -9  -6  280.47   13.50
   6  -9  -7  160.58    9.60
   6  -9  -7  169.08    8.80
   6  -9  -8  706.23   31.20
   6  -9  -8  736.93   30.80
   6  -9  -9   78.99    5.80
   6  -9  -9   81.69    5.20
  -6   8 -10   17.10    2.90
  -6   8 -10   16.00    2.80
  -6   8  -9    3.30    3.00
  -6   8  -9    3.50    3.00
  -6   8  -8   95.49    7.40
  -6   8  -8   87.69    6.80
  -6   8  -8   81.39    6.70
  -6   8  -7   -0.60    3.00
  -6   8  -7    1.10    3.00
  -6   8  -7   -0.50    3.70
  -6   8  -6   25.30    3.70
  -6   8  -6   22.30    4.00
  -6   8  -6   25.80    3.70
  -6   8  -5   36.80    4.00
   6  -8   4  161.28    8.60
   6  -8   3   21.00    2.80
   6  -8   2  211.28   10.00
   6  -8   1   90.39    5.20
   6  -8   0 1189.68   49.50
   6  -8  -1   81.79    4.40
   6  -8  -2  159.38   10.10
   6  -8  -3   23.70    4.30
   6  -8  -4  155.68    7.20
   6  -8  -5   36.30    2.70
   6  -8  -5   40.30    3.40
   6  -8  -6   17.90    3.90
   6  -8  -6   20.60    3.00
   6  -8  -7   -2.70    2.40
   6  -8  -7    0.10    3.40
   6  -8  -8   86.29    5.90
   6  -8  -8   86.89    7.00
   6  -8  -9    0.00    2.80
   6  -8  -9    2.00    2.30
   6  -8 -10   18.90    2.40
   6  -8 -10   19.10    3.00
  -6   7 -10    4.30    2.70
  -6   7 -10   -0.60    2.70
  -6   7  -9  129.19    7.90
  -6   7  -9  120.99    7.60
  -6   7  -8  352.06   17.20
  -6   7  -8  384.56   17.60
  -6   7  -8  385.86   17.20
  -6   7  -7  142.69    8.60
  -6   7  -7  136.09    8.80
  -6   7  -7  157.98    9.20
  -6   7  -6  441.36   20.40
  -6   7  -6  470.05   20.50
  -6   7  -6  464.55   20.70
  -6   7  -5  396.56   18.00
   6  -7   4  187.48    9.60
   6  -7   3  208.58   10.10
   6  -7   2 1277.87   53.09
   6  -7   1  971.50   40.50
   6  -7   0  472.05   20.20
   6  -7  -1  918.31   38.10
   6  -7  -2 1025.20   44.00
   6  -7  -3  183.48   10.40
   6  -7  -5  410.26   17.50
   6  -7  -5  384.76   16.80
   6  -7  -6  455.95   19.90
   6  -7  -6  447.16   20.70
   6  -7  -6  455.15   20.10
   6  -7  -7  143.99    8.00
   6  -7  -7  147.79    9.10
   6  -7  -7  141.29    8.30
   6  -7  -8  354.86   17.10
   6  -7  -8  351.16   16.30
   6  -7  -8  372.76   16.80
   6  -7  -9  118.79    6.30
   6  -7  -9   74.69    7.20
   6  -7  -9  117.99    7.30
   6  -7 -10    1.00    2.50
   6  -7 -10    3.00    2.00
  -6   6 -10    0.40    2.70
  -6   6 -10    1.90    2.70
  -6   6  -9   -1.20    3.00
  -6   6  -9   -4.80    2.90
  -6   6  -8   34.20    4.20
  -6   6  -8   40.90    4.40
  -6   6  -8   41.70    5.00
  -6   6  -7   52.89    4.80
  -6   6  -7   53.49    5.30
  -6   6  -7   49.70    4.70
  -6   6  -6   24.30    4.10
  -6   6  -6   26.10    3.60
   6  -6   5  116.69    7.00
   6  -6   4  153.68    8.10
   6  -6   3    9.30    2.30
   6  -6   2  287.97   12.90
   6  -6   1  659.33   27.80
   6  -6   0   56.79    3.80
   6  -6  -1  629.94   26.30
   6  -6  -2  263.07   13.20
   6  -6  -2  272.97   11.90
   6  -6  -3    9.80    2.00
   6  -6  -3   11.10    3.00
   6  -6  -5  101.19    6.70
   6  -6  -5  106.49    5.20
   6  -6  -5  109.89    6.20
   6  -6  -6   24.10    4.10
   6  -6  -6   21.30    2.90
   6  -6  -6   20.20    3.20
   6  -6  -7   46.50    4.50
   6  -6  -7   46.00    4.10
   6  -6  -7   44.30    5.00
   6  -6  -8   35.70    3.80
   6  -6  -8   36.90    4.30
   6  -6  -8   33.70    4.60
   6  -6  -9   -6.60    4.10
   6  -6  -9    8.80    3.40
   6  -6  -9    1.60    2.50
   6  -6 -10    1.70    2.70
   6  -6 -10    2.50    2.10
  -6   5 -10    0.00    2.80
  -6   5 -10    2.20    2.70
  -6   5  -9  527.65   23.70
  -6   5  -9  544.55   23.60
  -6   5  -8    5.60    3.20
  -6   5  -8    4.40    3.80
  -6   5  -8    1.40    3.20
  -6   5  -7  432.06   19.10
  -6   5  -7  419.06   19.30
  -6   5  -7  420.56   19.30
  -6   5  -7  415.96   19.10
  -6   5  -6    4.90    3.50
  -6   5  -6    0.50    3.40
  -6   5  -6    1.00    2.70
   6  -5   5  161.78    8.40
   6  -5   4   51.79    4.40
   6  -5   3  873.91   36.80
   6  -5   2  254.97   11.60
   6  -5   1 1141.99   47.30
   6  -5   0   30.40    2.90
   6  -5  -1 1097.49   45.30
   6  -5  -2  249.48   11.00
   6  -5  -2  264.37   12.40
   6  -5  -3  839.42   35.90
   6  -5  -3  841.42   35.10
   6  -5  -5  147.79    7.70
   6  -5  -6    1.40    2.50
   6  -5  -6   -2.20    2.30
   6  -5  -6    2.10    3.20
   6  -5  -7  417.06   18.90
   6  -5  -7  441.06   19.40
   6  -5  -7  449.26   20.00
   6  -5  -7  401.76   20.40
   6  -5  -8    3.00    3.60
   6  -5  -8    2.80    2.70
   6  -5  -8    0.70    3.00
   6  -5  -9  543.05   22.70
   6  -5  -9  479.65   21.70
   6  -5  -9  480.65   22.40
   6  -5 -10    2.30    3.00
   6  -5 -10    4.40    2.30
  -6   4 -10    9.90    2.90
  -6   4 -10    2.40    2.90
  -6   4  -9  116.19    7.60
  -6   4  -9  113.79    7.60
  -6   4  -8   29.30    4.10
  -6   4  -8   25.70    4.40
  -6   4  -8   23.70    4.10
  -6   4  -8   30.10    4.00
  -6   4  -7    4.40    3.10
  -6   4  -7    7.40    3.40
  -6   4  -7    8.30    3.90
  -6   4  -7    0.70    3.30
  -6   4  -7    7.60    3.80
  -6   4  -6   95.59    6.40
  -6   4  -6   77.89    6.30
  -6   4  -6   84.49    6.20
  -6   4  -5    2.50    2.50
   6  -4   5    7.70    3.50
   6  -4   4    5.20    2.10
   6  -4   3   33.10    2.90
   6  -4   2  234.88   10.70
   6  -4   1  428.26   18.30
   6  -4   0   12.10    1.80
   6  -4  -1  441.36   18.60
   6  -4  -2  239.38   10.50
   6  -4  -2  240.18   11.20
   6  -4  -2  232.98   10.20
   6  -4  -3   41.30    4.30
   6  -4  -3   32.10    2.70
   6  -4  -5    5.90    2.30
   6  -4  -6   78.49    5.80
   6  -4  -6   91.99    6.90
   6  -4  -6   84.39    5.40
   6  -4  -7    7.10    2.80
   6  -4  -7    7.30    3.60
   6  -4  -7    5.20    3.00
   6  -4  -7    6.90    3.60
   6  -4  -8   24.50    4.30
   6  -4  -8   26.30    4.00
   6  -4  -8   26.20    3.50
   6  -4  -8   21.90    4.30
   6  -4  -9  106.09    8.10
   6  -4  -9  108.89    7.60
   6  -4  -9   97.39    7.30
   6  -4  -9   90.49    6.40
   6  -4 -10    2.50    2.30
   6  -4 -10    6.40    3.00
  -6   3 -10   85.69    6.00
  -6   3 -10   74.89    6.00
  -6   3  -9   29.80    4.20
  -6   3  -9   32.70    4.00
  -6   3  -9   32.00    4.00
  -6   3  -8 1147.89   48.00
  -6   3  -8 1168.38   48.10
  -6   3  -8 1102.39   48.30
  -6   3  -8 1160.98   48.00
  -6   3  -8 1108.39   48.10
  -6   3  -7   17.80    3.60
  -6   3  -7   19.50    3.90
  -6   3  -7   16.60    3.30
  -6   3  -7   19.30    4.10
  -6   3  -7   20.10    4.00
  -6   3  -6  237.78   11.60
  -6   3  -6  223.58   11.60
  -6   3  -6  236.58   11.50
  -6   3  -5   41.20    4.00
   6  -3   4   29.20    2.90
   6  -3   3   69.69    4.60
   6  -3   2 2896.91  118.69
   6  -3   0    3.80    1.80
   6  -3  -1  275.27   11.90
   6  -3  -2 2773.12  115.39
   6  -3  -2 2794.62  114.99
   6  -3  -2 2874.31  115.19
   6  -3  -3   65.89    4.10
   6  -3  -5   38.50    3.50
   6  -3  -6  238.98   11.60
   6  -3  -6  236.48   12.10
   6  -3  -6  243.88   11.20
   6  -3  -6  233.98   11.30
   6  -3  -7   20.40    3.60
   6  -3  -7   22.70    4.30
   6  -3  -7   19.80    4.00
   6  -3  -7   15.40    3.10
   6  -3  -8 1138.09   49.70
   6  -3  -8 1180.18   50.19
   6  -3  -8 1222.38   50.09
   6  -3  -8 1170.18   49.30
   6  -3  -9   41.30    4.70
   6  -3  -9   29.00    4.90
   6  -3  -9   31.70    3.70
   6  -3  -9   24.90    4.40
   6  -3 -10   80.19    6.20
   6  -3 -10   73.59    5.00
  -6   2 -10   13.10    3.00
  -6   2 -10   14.00    3.00
  -6   2  -9   20.70    4.10
  -6   2  -9   15.90    3.50
  -6   2  -9   15.80    3.50
  -6   2  -8   29.10    4.40
  -6   2  -8   27.00    4.30
  -6   2  -8   34.20    3.90
  -6   2  -8   29.30    3.90
  -6   2  -8   33.50    4.70
  -6   2  -7   13.00    3.20
  -6   2  -7    8.60    3.50
  -6   2  -7   14.80    3.90
  -6   2  -7   10.20    3.30
  -6   2  -7   18.10    3.80
  -6   2  -6  129.39    8.00
  -6   2  -6  138.89    7.80
  -6   2  -5  119.39    7.30
   6  -2   4  263.27   11.90
   6  -2   3  128.69    6.60
   6  -2   2  278.97   12.30
   6  -2   0  608.94   25.00
   6  -2   0  576.94   25.00
   6  -2  -1    0.70    1.50
   6  -2  -1    1.00    1.60
   6  -2  -2  238.68   11.20
   6  -2  -2  268.57   11.20
   6  -2  -2  272.57   11.40
   6  -2  -3  120.89    6.10
   6  -2  -4  246.98   11.20
   6  -2  -5  122.09    6.90
   6  -2  -6  142.39    7.90
   6  -2  -6  136.19    7.30
   6  -2  -6  130.79    7.40
   6  -2  -7   10.80    3.70
   6  -2  -7    9.00    3.80
   6  -2  -7   13.80    3.40
   6  -2  -7   11.80    2.90
   6  -2  -7   10.00    2.90
   6  -2  -8   28.90    4.60
   6  -2  -8   27.80    3.70
   6  -2  -8   31.10    4.70
   6  -2  -8   25.60    4.10
   6  -2  -9   20.90    4.60
   6  -2  -9   17.20    3.20
   6  -2  -9   22.00    4.40
   6  -2  -9   14.90    3.90
   6  -2 -10   13.20    2.60
   6  -2 -10   13.80    3.40
  -6   1 -10   15.90    3.10
  -6   1 -10    8.10    2.90
  -6   1  -9  487.95   22.40
  -6   1  -9  509.85   21.90
  -6   1  -9  489.45   21.80
  -6   1  -8   94.69    6.80
  -6   1  -8  119.39    7.80
  -6   1  -8   92.19    7.50
  -6   1  -8   93.79    7.00
  -6   1  -8   99.59    6.90
  -6   1  -7  298.67   14.70
  -6   1  -7  323.47   15.40
  -6   1  -7  312.97   15.00
  -6   1  -7  320.37   14.70
  -6   1  -7  313.37   14.80
  -6   1  -6   42.80    4.30
  -6   1  -6   50.89    5.00
  -6   1  -5  212.28   10.60
   6  -1   4    3.40    1.80
   6  -1   3  243.48   10.90
   6  -1   2  769.12   30.90
   6  -1   2  713.53   30.60
   6  -1   1  247.98   10.90
   6  -1   1  250.47   10.80
   6  -1   0  631.44   26.40
   6  -1   0  625.04   26.50
   6  -1   0  649.54   26.50
   6  -1  -1  226.28   10.60
   6  -1  -1  257.97   10.60
   6  -1  -1  260.77   11.00
   6  -1  -1  266.37   11.00
   6  -1  -2  738.63   30.60
   6  -1  -2  729.23   30.40
   6  -1  -3  232.58   10.40
   6  -1  -4    2.20    1.60
   6  -1  -5  214.18   10.30
   6  -1  -6   44.10    3.80
   6  -1  -6   45.80    3.80
   6  -1  -6   46.40    4.20
   6  -1  -7  339.77   15.40
   6  -1  -7  343.67   15.70
   6  -1  -7  318.97   15.90
   6  -1  -7  274.67   14.40
   6  -1  -7  321.77   14.80
   6  -1  -7  342.57   14.90
   6  -1  -8  110.69    7.90
   6  -1  -8   90.89    7.70
   6  -1  -8   95.39    7.40
   6  -1  -8  104.39    6.80
   6  -1  -9  501.85   22.90
   6  -1  -9  500.95   22.60
   6  -1  -9  495.25   21.90
   6  -1  -9  509.85   23.00
   6  -1 -10   10.10    2.70
   6  -1 -10   10.10    3.20
  -6   0 -10   18.10    3.10
  -6   0  -9    1.20    2.70
  -6   0  -9    6.10    3.00
  -6   0  -9    2.60    3.50
  -6   0  -8   -1.60    3.80
  -6   0  -8    0.30    2.70
  -6   0  -8    4.70    3.50
  -6   0  -8   -2.50    2.90
  -6   0  -8    2.50    3.50
  -6   0  -7    0.70    2.50
  -6   0  -7    0.10    3.30
  -6   0  -7   -0.60    2.80
  -6   0  -7    4.10    3.30
  -6   0  -7    0.30    3.40
  -6   0  -6  133.79    8.20
  -6   0  -5    1.00    2.60
   6   0   4   42.70    3.50
  -6   0  -3   -2.50    3.30
   6   0   3   -3.90    1.60
  -6   0  -2  257.77   12.80
   6   0   2  255.37   11.20
   6   0   2  279.37   11.60
   6   0   1    0.40    1.70
   6   0   1    1.60    1.40
   6   0   0    8.50    1.60
   6   0   0   11.10    1.90
   6   0   0    7.00    1.70
   6   0  -1    1.30    1.50
   6   0  -1    0.70    1.60
   6   0  -2  258.77   11.50
   6   0  -2  272.57   11.60
   6   0  -3   -1.90    1.60
   6   0  -4   44.80    3.30
   6   0  -5    1.80    2.10
   6   0  -6  140.09    7.40
   6   0  -6  140.49    7.90
   6   0  -6  137.59    7.50
   6   0  -7    0.70    3.20
   6   0  -7   -0.20    3.20
   6   0  -7   -1.30    2.50
   6   0  -7    1.10    3.50
   6   0  -7    4.70    2.70
   6   0  -7   -1.90    2.50
   6   0  -7    0.30    3.00
   6   0  -8    5.40    3.60
   6   0  -8    5.60    3.40
   6   0  -8   -0.90    2.80
   6   0  -8    1.20    3.00
   6   0  -8    2.90    3.80
   6   0  -8    4.80    3.60
   6   0  -9    9.10    4.90
   6   0  -9   -3.20    2.70
   6   0  -9   -1.30    3.30
   6   0  -9    2.10    3.70
   6   0 -10   26.30    3.70
  -6  -1 -10   14.10    2.90
  -6  -1  -9  487.65   22.70
  -6  -1  -9  508.95   21.90
  -6  -1  -8   90.49    6.40
  -6  -1  -8   93.59    7.10
  -6  -1  -8  104.19    7.70
  -6  -1  -8   94.29    6.70
  -6  -1  -7  302.97   14.20
  -6  -1  -7  315.97   14.90
  -6  -1  -7  279.67   14.40
  -6  -1  -7  307.87   14.40
  -6  -1  -6   51.39    4.80
  -6  -1  -5  228.68   11.20
  -6  -1  -4    5.70    3.60
   6   1   4    1.20    1.60
  -6  -1  -3  229.08   12.30
   6   1   3  239.58   10.50
  -6  -1  -2  736.33   31.50
   6   1   2  749.82   30.60
   6   1   2  716.13   30.30
  -6  -1  -1  270.37   12.10
   6   1   1  246.28   11.20
   6   1   1  263.57   11.40
  -6  -1   0  668.83   26.50
   6   1   0  599.84   26.40
   6   1   0  655.13   26.50
   6   1   0  619.14   26.40
   6   1  -1  271.57   11.70
   6   1  -1  262.67   11.60
   6   1  -2  764.12   31.80
   6   1  -3  228.78   10.20
   6   1  -4    3.60    1.60
   6   1  -5  227.18   10.80
   6   1  -6   45.50    3.80
   6   1  -6   49.10    4.30
   6   1  -6   44.40    3.80
   6   1  -7  335.07   15.10
   6   1  -7  330.27   16.30
   6   1  -7  337.87   15.70
   6   1  -7  337.97   17.20
   6   1  -7  308.57   15.70
   6   1  -7  304.87   14.90
   6   1  -7  357.26   15.70
   6   1  -7  329.07   15.10
   6   1  -8  105.49    8.20
   6   1  -8   88.49    7.50
   6   1  -8  105.09    6.70
   6   1  -8  102.49    6.80
   6   1  -8  103.69    8.00
   6   1  -8  101.59    7.50
   6   1  -9  483.35   22.20
   6   1  -9  525.25   22.90
   6   1  -9  533.25   23.70
   6   1  -9  538.55   23.40
   6   1  -9  476.55   22.70
   6   1 -10    9.30    3.10
  -6  -2 -10    9.80    2.80
  -6  -2  -9   11.30    3.80
  -6  -2  -9   16.70    3.20
  -6  -2  -8   26.40    4.00
  -6  -2  -8   22.40    3.50
  -6  -2  -8   34.90    4.60
  -6  -2  -7   12.10    3.00
  -6  -2  -7   11.80    3.50
  -6  -2  -7   10.90    3.60
  -6  -2  -6  134.69    8.40
  -6  -2  -5  116.19    7.30
  -6  -2  -4  260.37   13.60
  -6  -2  -3  133.09    8.50
   6   2   3  119.79    6.10
  -6  -2  -2  283.17   13.00
   6   2   2  265.27   11.80
   6   2   2  263.97   11.50
  -6  -2  -1    2.90    2.30
   6   2   1    1.70    1.40
   6   2   1    3.70    1.70
  -6  -2   0  593.14   25.00
   6   2   0  594.84   24.90
   6   2   0  582.34   24.90
   6   2  -1    0.40    1.60
   6   2  -1    2.00    1.60
   6   2  -2  268.77   11.70
   6   2  -3  115.19    5.90
   6   2  -4  229.68   10.30
   6   2  -5  115.09    6.70
   6   2  -6  134.79    7.50
   6   2  -6  143.29    7.60
   6   2  -6  140.69    8.10
   6   2  -7    9.00    2.70
   6   2  -7   14.30    3.80
   6   2  -7   15.80    3.00
   6   2  -7    9.90    3.80
   6   2  -7    5.70    3.50
   6   2  -7   17.80    5.40
   6   2  -7   10.70    3.60
   6   2  -7    7.70    3.00
   6   2  -8   30.60    3.70
   6   2  -8   35.40    4.80
   6   2  -8   29.40    3.70
   6   2  -8   31.90    5.10
   6   2  -8   36.60    4.50
   6   2  -8   24.30    4.20
   6   2  -9   12.40    3.10
   6   2  -9   15.30    3.70
   6   2  -9   12.80    4.20
   6   2  -9   22.00    4.10
   6   2 -10   10.20    3.10
   6   2 -10   12.30    4.50
  -6  -3 -10   76.49    5.40
  -6  -3  -9   34.60    4.60
  -6  -3  -9   35.20    3.80
  -6  -3  -8 1019.10   44.70
  -6  -3  -8 1081.69   45.50
  -6  -3  -8 1087.99   44.80
  -6  -3  -7   17.60    3.20
  -6  -3  -7   16.00    3.90
  -6  -3  -7   16.70    3.60
  -6  -3  -6  241.88   12.30
  -6  -3  -5   40.00    4.00
  -6  -3  -4   29.20    4.60
  -6  -3  -3   71.69    6.70
   6   3   3   66.19    4.10
  -6  -3  -2 2710.23  113.79
   6   3   2 2880.81  112.99
   6   3   2 2686.13  112.79
  -6  -3  -1  284.87   12.80
   6   3   1  281.27   12.20
   6   3   1  271.67   12.00
  -6  -3   0    3.50    2.00
   6   3   0    0.20    1.70
   6   3   0    3.30    1.80
   6   3  -2 3003.90  122.99
   6   3  -3   64.69    4.00
   6   3  -4   29.20    2.60
   6   3  -5   42.40    3.80
   6   3  -6  243.38   11.40
   6   3  -6  230.08   11.20
   6   3  -6  244.48   11.90
   6   3  -7   24.60    4.30
   6   3  -7   23.80    5.60
   6   3  -7   21.00    3.30
   6   3  -7   18.90    4.00
   6   3  -7   18.10    3.10
   6   3  -7   20.10    3.20
   6   3  -7   15.00    3.80
   6   3  -7   15.60    3.70
   6   3  -8 1272.77   48.40
   6   3  -8 1075.09   48.80
   6   3  -8 1194.58   49.10
   6   3  -8 1114.29   48.60
   6   3  -8 1198.28   50.39
   6   3  -8 1058.89   48.20
   6   3  -9   34.70    4.50
   6   3  -9   36.10    3.60
   6   3  -9   26.70    4.00
   6   3  -9   27.20    4.60
   6   3 -10   71.39    5.70
   6   3 -10   85.29    6.20
  -6  -4  -9  100.59    6.40
  -6  -4  -9  102.39    7.70
  -6  -4  -8   23.20    3.90
  -6  -4  -8   27.70    3.50
  -6  -4  -8   24.00    4.30
  -6  -4  -7    5.70    5.00
  -6  -4  -7    5.40    2.80
  -6  -4  -7    9.10    3.50
  -6  -4  -7    4.30    3.20
  -6  -4  -6   77.69    6.10
  -6  -4  -6   94.99    6.90
  -6  -4  -5    6.10    2.80
  -6  -4  -4    3.40    3.50
  -6  -4  -3   43.70    4.60
   6   4   3   40.80    3.10
  -6  -4  -2  239.48   12.00
   6   4   2  234.78   10.40
   6   4   2  248.28   10.60
  -6  -4  -1  469.35   20.10
   6   4   1  452.55   19.30
   6   4   1  455.55   19.40
  -6  -4   0   11.10    2.10
   6   4   0    9.10    1.90
   6   4   0   13.30    1.90
   6   4  -2  238.58   10.70
   6   4  -3   39.80    3.40
   6   4  -4    7.40    3.80
   6   4  -4    5.80    1.90
   6   4  -5   10.00    2.90
   6   4  -6   96.49    7.00
   6   4  -6   87.69    5.60
   6   4  -6   82.29    5.80
   6   4  -7    9.10    3.80
   6   4  -7   14.70    4.40
   6   4  -7    9.10    3.70
   6   4  -7    5.80    2.70
   6   4  -7    6.70    3.30
   6   4  -7    6.70    2.90
   6   4  -7    8.30    2.90
   6   4  -7    0.60    5.20
   6   4  -8   29.40    4.70
   6   4  -8   21.80    6.30
   6   4  -8   24.90    3.50
   6   4  -8   26.60    4.30
   6   4  -8   19.10    3.50
   6   4  -8   26.60    4.00
   6   4  -9  106.69    7.90
   6   4  -9  105.99    7.70
   6   4  -9  103.09    7.00
   6   4  -9  105.79    6.60
   6   4 -10    5.80    3.10
   6   4 -10    6.90    2.90
  -6  -5  -9  503.45   22.80
  -6  -5  -8    3.00    3.30
  -6  -5  -7  423.26   20.50
  -6  -5  -7  418.06   19.10
  -6  -5  -7  390.26   18.60
  -6  -5  -6    2.40    2.70
  -6  -5  -6   -0.70    3.00
  -6  -5  -5  152.48    8.70
  -6  -5  -4   54.99    5.70
  -6  -5  -3  828.52   36.20
   6   5   3  839.12   34.70
  -6  -5  -2  248.28   12.70
   6   5   2  253.77   11.10
   6   5   2  263.57   11.30
  -6  -5  -1 1130.59   47.60
   6   5   1 1160.48   46.90
   6   5   1 1119.29   47.00
  -6  -5   0   25.50    2.90
   6   5   0   37.90    2.80
  -6  -5   1 1097.39   47.40
   6   5  -1 1195.18   47.40
   6   5  -2  251.97   11.30
   6   5  -3  853.41   35.70
   6   5  -4   33.20    4.30
   6   5  -4   45.70    3.60
   6   5  -5  144.29    8.50
   6   5  -6   -1.60    3.90
   6   5  -6   -3.50    2.90
   6   5  -6    2.30    2.40
   6   5  -6    5.30    3.70
   6   5  -6    1.50    5.20
   6   5  -6    1.80    3.30
   6   5  -6   -2.00    2.50
   6   5  -7  409.76   18.60
   6   5  -7  418.16   19.30
   6   5  -7  428.56   18.30
   6   5  -7  430.76   19.80
   6   5  -7  405.86   21.20
   6   5  -7  365.76   18.20
   6   5  -7  420.76   19.10
   6   5  -8    3.20    2.70
   6   5  -8    1.20    3.10
   6   5  -8    1.80    3.50
   6   5  -8    2.70    3.50
   6   5  -8    0.20    5.50
   6   5  -9  536.85   23.90
   6   5  -9  538.45   23.10
   6   5  -9  523.45   23.30
   6   5  -9  529.75   24.00
   6   5 -10    4.10    3.00
   6   5 -10   -0.60    2.70
  -6  -6  -9   -2.40    3.10
  -6  -6  -8   29.30    4.10
  -6  -6  -8   32.90    4.40
  -6  -6  -7   49.90    5.00
  -6  -6  -7   41.60    4.50
  -6  -6  -6   23.10    3.50
  -6  -6  -6   18.10    3.70
  -6  -6  -5  106.59    5.20
  -6  -6  -5  113.59    7.10
  -6  -6  -4  140.29   12.20
  -6  -6  -3   10.80    3.60
  -6  -6  -2  285.77   13.80
   6   6   2  283.37   12.40
  -6  -6  -1  655.53   28.40
   6   6   1  664.23   27.60
  -6  -6   0   60.29    4.80
   6   6   0   55.19    4.00
  -6  -6   1  685.23   28.70
   6   6  -1  676.73   28.60
   6   6  -2  297.07   13.20
   6   6  -3    6.70    2.00
   6   6  -4  134.69    6.80
   6   6  -6   16.10    3.60
   6   6  -6   17.50    3.80
   6   6  -6   15.10    5.50
   6   6  -6   18.40    2.80
   6   6  -7   43.10    6.90
   6   6  -7   43.40    4.90
   6   6  -7   49.10    5.10
   6   6  -7   53.89    4.70
   6   6  -7   47.20    4.00
   6   6  -8   34.30    4.60
   6   6  -8   29.30    3.90
   6   6  -8   38.20    4.70
   6   6  -8   31.30    6.60
   6   6  -8   30.60    3.50
   6   6  -9    0.50    2.50
   6   6  -9    4.70    3.00
   6   6  -9    2.80    3.50
   6   6 -10   -3.40    2.60
   6   6 -10    4.00    3.00
  -6  -7  -9  120.19    7.40
  -6  -7  -9   89.19    6.90
  -6  -7  -8  318.87   15.70
  -6  -7  -8  346.07   16.10
  -6  -7  -7  137.79    8.70
  -6  -7  -7  136.99    8.40
  -6  -7  -6  497.65   22.00
  -6  -7  -6  465.55   21.50
  -6  -7  -5  405.36   17.70
  -6  -7  -5  380.36   17.20
  -6  -7  -5  367.36   16.20
  -6  -7  -3  202.78   11.30
  -6  -7  -2 1331.67   54.79
   6   7   2 1266.67   53.59
  -6  -7  -1  995.70   42.80
   6   7   1 1029.10   42.00
  -6  -7   0  484.05   21.70
   6   7   0  507.45   21.20
  -6  -7   1 1039.40   43.60
   6   7  -1 1048.90   43.40
   6   7  -2 1334.87   55.29
   6   7  -3  212.98   10.00
   6   7  -4  183.08    8.90
   6   7  -6  449.46   20.10
   6   7  -6  482.55   21.00
   6   7  -6  475.25   23.20
   6   7  -6  447.86   21.10
   6   7  -7  148.59    9.10
   6   7  -7  136.19    8.90
   6   7  -7  146.59   12.20
   6   7  -7  130.89    7.60
   6   7  -8  379.36   19.70
   6   7  -8  366.56   17.00
   6   7  -8  343.67   15.90
   6   7  -8  303.87   18.10
   6   7  -8  373.46   16.90
   6   7  -9  120.69    6.80
   6   7  -9  113.59    7.90
   6   7  -9  107.09    9.10
   6   7  -9  127.09   11.00
   6   7 -10    5.30    2.90
  -6  -8  -9    1.20    3.00
  -6  -8  -9   -6.20    2.90
  -6  -8  -8   70.79    5.80
  -6  -8  -8   79.29    6.60
  -6  -8  -7   -1.90    2.90
  -6  -8  -7   -1.10    3.00
  -6  -8  -6   27.20    4.00
  -6  -8  -6   20.60    2.00
  -6  -8  -6   23.90    3.70
  -6  -8  -5   40.00    4.30
  -6  -8  -5   39.70    2.90
  -6  -8  -5   39.70    3.90
  -6  -8  -4  145.19    6.80
  -6  -8  -3   20.00    4.10
  -6  -8  -2  221.68   11.60
   6   8   2  218.58   10.00
  -6  -8  -1   85.79    6.60
   6   8   1  100.39    5.30
  -6  -8   0 1237.68   52.99
   6   8   0 1287.47   52.39
  -6  -8   1   96.19    6.00
   6   8  -1   98.09    5.30
   6   8  -2  231.78   10.80
   6   8  -3   16.50    2.50
   6   8  -4  153.48    7.80
   6   8  -6   26.70    3.00
   6   8  -6   14.40    3.80
   6   8  -6   21.20    3.80
   6   8  -6   19.10    6.20
   6   8  -7   -0.50    3.30
   6   8  -7    3.10    3.30
   6   8  -7    2.80    5.80
   6   8  -7   -1.10    2.30
   6   8  -8   68.99    5.90
   6   8  -8   79.89    6.90
   6   8  -8   79.09    9.10
   6   8  -8   76.29    5.40
   6   8  -9   -2.60    5.30
   6   8  -9    3.70    3.30
   6   8 -10   14.80    3.00
  -6  -9  -9   71.49    5.70
  -6  -9  -9   91.39    6.40
  -6  -9  -8  674.93   30.90
  -6  -9  -8  743.53   31.10
  -6  -9  -7  154.68    9.10
  -6  -9  -7  152.88    9.20
  -6  -9  -6  292.47   13.60
  -6  -9  -6  275.57   13.60
  -6  -9  -6  258.97   11.80
  -6  -9  -5    7.70    2.90
  -6  -9  -5    3.90    1.50
  -6  -9  -5    8.30    2.80
  -6  -9  -4  365.26   16.50
  -6  -9  -4  373.26   15.90
  -6  -9  -2 1044.20   44.40
   6   9   2 1027.70   43.10
  -6  -9  -1  344.97   16.60
   6   9   1  364.06   15.60
  -6  -9   0  752.22   32.80
   6   9   0  768.62   32.10
  -6  -9   1  347.47   16.00
   6   9  -1  349.77   15.40
   6   9  -2 1065.69   44.50
   6   9  -3    3.00    2.20
   6   9  -4  376.56   16.10
   6   9  -4  343.87   15.40
   6   9  -5    5.70    5.40
   6   9  -6  244.38   11.90
   6   9  -6  270.07   16.70
   6   9  -6  251.57   12.90
   6   9  -6  263.07   12.80
   6   9  -7  158.98   13.20
   6   9  -7  148.79    8.10
   6   9  -7  153.08    9.10
   6   9  -7  169.78    9.50
   6   9  -8  701.83   30.90
   6   9  -8  731.43   34.50
   6   9  -8  764.92   31.80
   6   9  -9   82.29    8.70
   6   9  -9  103.69    6.80
   6   9 -10    3.60    2.60
  -6 -10  -9   -7.20    2.80
  -6 -10  -8   20.90    3.90
  -6 -10  -8   18.80    3.70
  -6 -10  -7   11.90    3.60
  -6 -10  -7   19.60    3.60
  -6 -10  -6    1.70    1.50
  -6 -10  -6    3.70    3.00
  -6 -10  -6    4.00    2.10
  -6 -10  -6    5.20    3.20
  -6 -10  -5    1.20    1.50
  -6 -10  -5   -1.00    2.50
  -6 -10  -5   -2.00    2.60
  -6 -10  -5    2.00    1.50
  -6 -10  -4  407.26   17.30
  -6 -10  -4  400.26   18.00
  -6 -10  -3    6.90    1.70
  -6 -10  -2   11.40    3.60
   6  10   2   12.60    2.20
  -6 -10  -1   77.09    6.80
   6  10   1   86.19    5.20
  -6 -10   0   83.19    6.50
   6  10   0   86.99    5.40
   6  10  -1   86.19    5.40
   6  10  -2   14.00    2.60
   6  10  -3    6.70    1.80
   6  10  -3    9.00    2.40
   6  10  -4  369.16   16.20
   6  10  -4  389.16   17.00
   6  10  -5   -2.60    3.00
   6  10  -5   -1.40    2.20
   6  10  -5    2.60    6.10
   6  10  -6   -0.20    3.20
   6  10  -6    4.60    6.00
   6  10  -7   35.60    7.80
   6  10  -7   18.90    3.90
   6  10  -7   16.50    2.80
   6  10  -7   24.80    3.90
   6  10  -8   24.90    3.00
   6  10  -8   17.00    6.90
   6  10  -8   20.90    4.00
   6  10  -9   -1.60    2.80
   6  10  -9   -0.30    5.10
   6  10 -10   10.90    2.70
  -6 -11  -9   75.79    6.00
  -6 -11  -8    0.10    2.70
  -6 -11  -8    2.40    3.10
   6  11   8   -0.60    2.60
  -6 -11  -7  732.63   30.20
  -6 -11  -7  661.63   28.80
  -6 -11  -7  678.13   29.90
  -6 -11  -6   -0.70    1.50
  -6 -11  -6   -0.20    1.40
  -6 -11  -6   -1.50    2.70
  -6 -11  -6   -4.20    2.90
  -6 -11  -5  954.40   42.90
  -6 -11  -5 1017.40   42.00
  -6 -11  -5 1092.69   43.00
  -6 -11  -5  983.00   41.80
  -6 -11  -4  225.68    9.90
  -6 -11  -4  198.28    9.70
  -6 -11  -4  222.98   10.70
  -6 -11  -3  293.57   12.90
  -6 -11  -2    2.80    1.70
   6  11   2    5.10    2.10
  -6 -11  -1 1117.89   49.90
   6  11   1 1218.08   48.80
  -6 -11   0   -0.10    2.80
   6  11   0    2.80    2.20
   6  11  -1 1175.88   49.20
   6  11  -2    4.30    2.30
   6  11  -2    6.20    1.80
   6  11  -3  281.97   13.20
   6  11  -3  286.67   12.60
   6  11  -4  208.28    9.60
   6  11  -4  214.38   10.40
   6  11  -5  875.91   42.10
   6  11  -5  919.31   38.70
   6  11  -5  953.40   39.10
   6  11  -6    2.90    3.30
   6  11  -6    5.10    6.60
   6  11  -7  711.13   29.50
   6  11  -7  631.54   32.90
   6  11  -8    1.20    6.10
   6  11  -8   -3.00    3.00
   6  11  -9  101.19    6.30
   6  11  -9   78.99    7.90
  -6 -12  -9    2.40    2.80
  -6 -12  -8    3.50    3.20
  -6 -12  -8    1.70    1.40
   6  12   8   -0.20    2.60
  -6 -12  -7    0.70    1.50
  -6 -12  -7    0.70    3.20
  -6 -12  -6    8.30    1.70
  -6 -12  -6    7.70    1.70
  -6 -12  -6    2.20    3.10
  -6 -12  -5   11.50    1.90
  -6 -12  -5   17.10    3.20
  -6 -12  -5   12.60    2.10
  -6 -12  -4  555.34   23.90
  -6 -12  -4  536.05   23.20
  -6 -12  -3    2.80    1.80
  -6 -12  -3    0.80    2.60
  -6 -12  -2    7.00    1.80
  -6 -12  -1   47.00    3.60
   6  12   1   52.69    4.30
   6  12   0   93.59    6.00
   6  12   0   98.19    5.60
   6  12  -1   49.70    3.50
   6  12  -1   44.30    3.80
   6  12  -2    7.60    2.00
   6  12  -2    8.00    2.50
   6  12  -3    4.80    1.90
   6  12  -3    1.40    2.40
   6  12  -4  516.45   21.20
   6  12  -4  472.45   20.90
   6  12  -4  506.05   22.00
   6  12  -4  496.15   21.70
   6  12  -5   15.60    7.50
   6  12  -5   15.20    2.80
   6  12  -5   17.80    3.70
   6  12  -5   16.80    2.10
   6  12  -6    3.70    3.40
   6  12  -6    8.20    6.80
   6  12  -7    4.30    7.10
   6  12  -7    2.00    3.20
   6  12  -8    0.40    3.00
   6  12  -8   -0.40    5.70
   6  12  -9    7.30    2.80
   6  12  -9    6.00    4.80
  -6 -13  -8  547.75   23.30
  -6 -13  -8  554.14   24.50
   6  13   8  573.04   24.10
  -6 -13  -7   82.79    6.40
  -6 -13  -7   67.49    4.40
   6  13   7   82.29    6.10
  -6 -13  -6  440.06   19.20
  -6 -13  -6  443.86   19.10
  -6 -13  -6  464.05   20.50
  -6 -13  -5  481.15   21.00
  -6 -13  -5  496.35   21.20
  -6 -13  -5  505.95   22.10
  -6 -13  -4   68.29    4.60
  -6 -13  -4   67.79    4.20
  -6 -13  -4   64.89    5.30
  -6 -13  -3   -1.60    1.50
  -6 -13  -3   -1.10    1.80
  -6 -13  -2 1028.50   42.90
  -6 -13  -1  534.55   23.40
   6  13   1  554.64   23.70
   6  13   1  567.04   24.00
   6  13   0 1071.79   45.50
   6  13   0 1111.69   46.00
   6  13  -1  552.94   23.70
   6  13  -1  530.95   23.20
   6  13  -2 1084.59   43.80
   6  13  -2 1013.10   44.30
   6  13  -3   -1.60    1.90
   6  13  -3   -1.90    2.30
   6  13  -3   -4.20    2.30
   6  13  -3   -1.50    1.50
   6  13  -4   64.59    4.00
   6  13  -4   60.19    5.20
   6  13  -4   63.39    4.70
   6  13  -4   63.59    4.30
   6  13  -5  456.65   19.40
   6  13  -5  453.85   18.70
   6  13  -5  364.16   23.30
   6  13  -5  447.36   19.80
   6  13  -6  344.57   21.60
   6  13  -6  404.96   17.50
   6  13  -7   46.00    8.20
   6  13  -7   63.29    5.10
   6  13  -8  526.95   21.80
   6  13  -8  459.75   24.60
   6  13  -9   -0.20    4.10
   6  13  -9   -1.60    2.30
  -6 -14  -8   31.40    3.70
  -6 -14  -8   33.30    2.30
   6  14   8   39.80    3.50
  -6 -14  -7   -0.60    1.40
  -6 -14  -7    0.00    2.80
   6  14   7    3.50    2.90
  -6 -14  -6    2.30    1.60
  -6 -14  -6    1.00    2.80
  -6 -14  -6    4.00    1.60
   6  14   6    6.30    3.00
  -6 -14  -5   28.30    2.80
  -6 -14  -5   28.50    2.50
  -6 -14  -5   31.50    3.80
  -6 -14  -4   11.20    2.20
  -6 -14  -4   15.90    3.10
  -6 -14  -4   12.60    2.10
  -6 -14  -3    2.20    1.60
  -6 -14  -3    0.90    1.90
  -6 -14  -3    0.10    2.20
  -6 -14  -2   23.20    2.60
  -6 -14  -2   26.80    2.30
   6  14   2   28.20    3.20
  -6 -14  -1   68.79    4.60
  -6 -14  -1   73.99    4.60
   6  14   1   62.79    5.00
   6  14   1   65.79    5.20
   6  14   1   68.39    5.10
   6  14   0  826.92   34.90
   6  14   0  806.82   34.50
   6  14  -1   72.99    5.20
   6  14  -1   71.69    4.40
   6  14  -1   77.39    5.60
   6  14  -2   32.10    3.50
   6  14  -2   31.60    3.80
   6  14  -2   33.00    3.20
   6  14  -2   31.90    2.50
   6  14  -3    0.50    1.60
   6  14  -3    0.00    2.60
   6  14  -3    3.10    2.10
   6  14  -3   -1.50    2.40
   6  14  -4   17.40    2.00
   6  14  -4   11.20    2.90
   6  14  -4   13.20    2.30
   6  14  -5   24.00    7.70
   6  14  -5   30.90    2.40
   6  14  -5   25.20    2.50
   6  14  -6    1.40    3.00
   6  14  -6  -11.50    6.10
   6  14  -7   -4.60    6.00
   6  14  -7    4.10    3.10
   6  14  -8   32.80    3.60
   6  14  -8   29.70    6.10
   6  14  -9   -0.40    3.60
  -6 -15  -8   75.39    5.50
  -6 -15  -8   88.79    4.20
   6  15   8   85.99    5.40
  -6 -15  -7  216.68    9.70
  -6 -15  -7  220.68   11.00
   6  15   7  216.78   10.80
  -6 -15  -6  335.27   14.20
  -6 -15  -6  310.07   14.20
  -6 -15  -6  326.27   15.40
   6  15   6  340.37   15.40
  -6 -15  -5  228.38   10.40
  -6 -15  -5  218.78   10.60
  -6 -15  -5  260.87   11.80
   6  15   5  216.58   11.60
  -6 -15  -4  511.85   22.90
  -6 -15  -4  546.15   22.60
  -6 -15  -4  543.15   23.50
   6  15   4  529.65   23.50
  -6 -15  -3   32.50    2.60
  -6 -15  -3   28.20    2.90
  -6 -15  -3   24.20    3.20
   6  15   3   27.90    3.60
  -6 -15  -2 1012.20   41.50
  -6 -15  -2 1035.90   41.10
   6  15   2  923.81   41.70
  -6 -15  -1  380.26   16.30
  -6 -15  -1  381.66   16.70
   6  15   1  401.96   17.10
   6  15   1  361.96   17.00
   6  15   0  775.52   34.30
   6  15   0  830.82   35.00
   6  15   0  832.72   34.40
   6  15  -1  419.06   17.90
   6  15  -1  398.96   18.40
   6  15  -1  392.66   17.90
   6  15  -2 1011.40   41.70
   6  15  -2  989.70   41.90
   6  15  -2  982.20   42.30
   6  15  -3   30.10    2.60
   6  15  -3   24.70    3.30
   6  15  -3   27.40    3.10
   6  15  -4  484.85   20.60
   6  15  -4  487.75   20.90
   6  15  -5  202.18    9.40
   6  15  -5  209.58   15.60
   6  15  -5  205.18    9.30
   6  15  -6  233.68   16.10
   6  15  -7  181.68    9.20
   6  15  -7  175.58   13.30
   6  15  -8   70.39    7.00
   6  15  -8   78.59    5.20
  -6 -16  -8    5.80    1.10
  -6 -16  -7   29.00    3.40
  -6 -16  -7   28.40    2.30
   6  16   7   35.50    3.60
  -6 -16  -6   11.00    3.00
  -6 -16  -6   16.80    2.10
  -6 -16  -6   16.20    2.00
   6  16   6   16.70    3.20
  -6 -16  -5    1.10    1.70
  -6 -16  -5    0.60    2.50
  -6 -16  -5   -1.00    1.80
   6  16   5   -0.40    2.70
  -6 -16  -4  188.08    9.10
  -6 -16  -4  193.18    8.80
  -6 -16  -4  180.48    9.60
   6  16   4  183.88    9.80
  -6 -16  -3   34.60    2.70
  -6 -16  -3   27.60    3.00
  -6 -16  -3   32.50    3.50
   6  16   3   29.90    3.50
  -6 -16  -2   12.40    2.30
  -6 -16  -2   13.50    1.90
   6  16   2   11.00    2.80
  -6 -16  -1    8.80    2.20
   6  16   1   16.10    2.90
   6  16   1   12.90    2.90
   6  16   0    9.20    2.50
   6  16   0    3.80    2.50
   6  16  -1   13.40    2.80
   6  16  -1    9.00    2.70
   6  16  -2   17.00    2.90
   6  16  -2   11.80    2.90
   6  16  -3   30.50    3.20
   6  16  -3   29.10    3.50
   6  16  -4  179.98    9.40
   6  16  -4  176.18    8.70
   6  16  -5    0.80    1.60
   6  16  -5    8.70    6.30
   6  16  -6   12.90    6.10
   6  16  -7   25.50    5.90
   6  16  -8    1.30    3.90
  -6 -17  -7  220.78    9.50
  -6 -17  -7  209.18   10.30
   6  17   7  225.08   10.40
  -6 -17  -6    7.20    2.60
  -6 -17  -6    5.20    1.50
  -6 -17  -6    5.60    1.60
   6  17   6    5.90    2.90
  -6 -17  -5  557.84   23.60
  -6 -17  -5  553.34   24.50
  -6 -17  -5  557.74   23.80
   6  17   5  570.34   24.50
  -6 -17  -4   17.10    2.10
  -6 -17  -4   14.90    2.50
  -6 -17  -4   13.80    2.80
   6  17   4   13.70    3.10
  -6 -17  -3  172.68    8.80
  -6 -17  -3  181.78    8.30
  -6 -17  -3  186.78    9.20
   6  17   3  165.98    9.30
  -6 -17  -2   -1.00    1.50
  -6 -17  -2    3.10    2.10
  -6 -17  -2   -0.40    1.90
   6  17   2   -0.50    2.50
  -6 -17  -1  482.35   20.70
   6  17   1  463.15   21.00
   6  17   1  479.15   20.90
   6  17   0  113.09    6.60
   6  17   0   97.79    6.50
   6  17  -1  535.55   22.50
   6  17  -1  492.75   22.40
   6  17  -2    2.50    2.60
   6  17  -2   -0.30    2.40
   6  17  -3  179.48    9.50
   6  17  -3  175.68    9.00
   6  17  -4   26.00    7.10
   6  17  -4   13.10    2.30
   6  17  -5  496.85   21.90
   6  17  -5  532.25   25.60
   6  17  -6    9.30    5.50
   6  17  -7  218.18   12.80
  -6 -18  -7    1.40    1.90
  -6 -18  -7    1.70    1.10
   6  18   7   -0.10    2.10
  -6 -18  -6    5.30    1.40
  -6 -18  -6   -0.10    2.10
  -6 -18  -6    3.50    1.40
   6  18   6    5.00    2.60
  -6 -18  -5   56.49    3.70
  -6 -18  -5   53.29    4.00
  -6 -18  -5   57.59    4.70
   6  18   5   62.69    4.70
  -6 -18  -4   20.50    2.10
  -6 -18  -4   22.10    2.60
  -6 -18  -4   12.80    2.70
   6  18   4   21.40    3.30
  -6 -18  -3   -0.50    2.10
  -6 -18  -3    0.30    2.00
  -6 -18  -3    2.80    1.60
   6  18   3   -2.90    2.40
  -6 -18  -2  108.69    5.80
  -6 -18  -2   94.89    5.10
  -6 -18  -2   88.29    5.90
   6  18   2   91.99    6.20
  -6 -18  -1   57.09    4.30
   6  18   1   58.99    4.60
   6  18   0  112.79    7.00
   6  18   0  127.09    7.10
   6  18  -1   73.69    5.10
   6  18  -1   73.19    5.50
   6  18  -2  108.79    6.40
   6  18  -2   95.19    6.60
   6  18  -3   -2.70    2.10
   6  18  -4   14.10    2.30
   6  18  -4   11.10    6.20
   6  18  -5   53.79    7.10
   6  18  -6    2.80    4.80
   6  18  -7    4.10    3.90
  -6 -19  -6  252.67   11.80
  -6 -19  -6  258.97   11.20
   6  19   6  269.77   12.10
  -6 -19  -5  184.08    8.40
  -6 -19  -5  180.78    8.20
  -6 -19  -5  178.88    9.00
   6  19   5  179.88    9.20
  -6 -19  -4  204.98   10.10
  -6 -19  -4  212.28    9.40
  -6 -19  -4  198.58    9.70
   6  19   4  215.18   10.40
  -6 -19  -3   29.80    3.20
  -6 -19  -3   31.80    2.50
  -6 -19  -3   26.80    2.90
   6  19   3   30.70    3.50
  -6 -19  -2  556.84   22.90
  -6 -19  -2  543.65   23.10
   6  19   2  491.15   23.10
  -6 -19  -1   43.70    3.60
   6  19   1   46.70    4.10
   6  19   0  769.82   32.90
   6  19  -1   48.00    4.10
   6  19  -2  528.35   23.00
   6  19  -3   28.40    3.00
   6  19  -4  197.88    9.40
   6  19  -4  203.68   13.40
   6  19  -5  194.28   12.50
   6  19  -6  268.07   14.30
   6  19  -7    4.60    3.30
  -6 -20  -6    7.30    1.20
   6  20   6    8.60    2.30
  -6 -20  -5   32.20    2.50
  -6 -20  -5   29.30    2.80
  -6 -20  -5   27.70    2.10
   6  20   5   33.70    3.30
  -6 -20  -4    0.30    1.60
  -6 -20  -4   -0.20    1.90
  -6 -20  -4   -0.70    1.30
   6  20   4    0.10    2.30
  -6 -20  -3   -1.40    1.30
  -6 -20  -3    0.40    1.90
  -6 -20  -3   -2.40    1.70
   6  20   3   -0.90    2.30
  -6 -20  -2   14.20    2.40
   6  20   2   16.50    2.90
   6  20   1   -2.40    2.50
   6  20   0    7.30    2.70
   6  20  -1    2.20    2.50
   6  20  -2   15.30    2.70
   6  20  -3    0.60    2.00
   6  20  -4    5.50    4.80
   6  20  -4   -0.30    1.70
   6  20  -5   25.90    5.10
   6  20  -6    5.10    3.60
  -6 -21  -5  139.99    6.60
   6  21   5  166.78    7.70
  -6 -21  -4   92.99    5.50
  -6 -21  -4  101.89    4.80
  -6 -21  -4  101.09    5.30
   6  21   4  107.09    6.10
  -6 -21  -3   33.80    2.90
   6  21   3   37.40    3.50
  -6 -21  -2  234.98   10.50
   6  21   2  214.48   10.70
   6  21   1  698.13   30.30
   6  21   0   -2.20    2.30
   6  21  -1  708.23   30.20
   6  21  -2  221.68   10.50
   6  21  -3   36.30    3.00
   6  21  -4  107.49    5.60
   6  21  -4  108.29    8.70
   6  21  -5  171.48   10.10
   6  22   4   19.20    2.50
  -6 -22  -3    4.20    1.60
   6  22   3    3.40    2.20
  -6 -22  -2   14.70    2.10
   6  22   0    9.20    2.40
   6  22  -1   15.10    2.50
   6  22  -2   14.90    2.30
   6  22  -2   13.10    1.70
   6  22  -3    4.10    1.80
   6  22  -3    4.50    4.20
   6  22  -4   21.10    4.00
   6  22  -5    4.70    3.00
   6  23   0  369.56   16.20
   6  23  -1  173.38    8.30
   6  23  -2   64.69    4.20
   6  23  -2   59.89    3.40
   6  23  -3    5.30    1.20
   6  23  -3    9.70    3.70
   6  23  -4    0.10    2.90
   6  24  -2   -1.70    3.00
  -7  23  -3  189.08    8.30
  -7  23  -2   79.29    5.20
  -7  23  -1    5.00    2.40
  -7  23  -1    1.00    1.90
  -7  23   0    1.20    2.40
  -7  23   0    0.20    2.50
  -7  23   1   -0.30    2.40
  -7  23   2   96.89    6.00
  -7  23   3  201.78    9.70
  -7  22  -4  194.78    8.60
  -7  22  -3   23.80    2.40
  -7  22  -3   21.90    2.00
  -7  22  -2   30.30    3.40
  -7  22  -2   25.20    2.70
  -7  22  -2   28.00    2.20
  -7  22  -1   33.00    3.60
  -7  22  -1   30.90    3.10
  -7  22   0    0.00    2.60
  -7  22   0   -2.40    2.00
  -7  22   1   38.70    4.00
  -7  22   2   26.20    3.50
   7 -22  -2   32.80    2.80
  -7  22   3   25.10    3.10
   7 -22  -3   22.20    2.40
  -7  22   4  202.38    9.60
  -7  21  -5   67.29    3.70
  -7  21  -4   12.60    1.80
  -7  21  -4   14.60    2.00
  -7  21  -3  391.46   16.60
  -7  21  -3  389.76   16.90
  -7  21  -2   12.60    3.00
  -7  21  -2    8.80    1.80
  -7  21  -2   11.80    2.50
  -7  21  -1  102.99    6.40
  -7  21  -1  112.29    5.60
  -7  21  -1  105.19    7.10
  -7  21   0    1.90    2.90
  -7  21   0    1.50    2.30
  -7  21   1  114.59    7.40
  -7  21   2   12.70    3.10
   7 -21  -2   12.30    2.20
  -7  21   3  422.06   18.90
   7 -21  -3  422.36   18.20
  -7  21   4   14.50    2.80
   7 -21  -4   15.20    2.10
   7 -21  -5   68.39    3.60
  -7  20  -6    7.80    1.40
  -7  20  -5   20.90    2.00
  -7  20  -4  156.48    7.50
  -7  20  -4  149.09    7.20
  -7  20  -3  339.97   14.50
  -7  20  -3  328.07   15.50
  -7  20  -3  337.87   14.90
  -7  20  -2    6.50    2.40
  -7  20  -2    5.10    1.80
  -7  20  -2    6.90    3.00
  -7  20  -1    0.80    2.80
  -7  20  -1   -0.70    1.70
  -7  20  -1    2.00    2.40
  -7  20   0    1.90    2.30
  -7  20   0   -4.30    2.90
  -7  20   1    1.10    2.90
  -7  20   1   -0.90    2.40
  -7  20   2    6.30    3.10
   7 -20  -2    4.80    2.10
  -7  20   3  372.16   16.80
   7 -20  -3  359.96   16.10
  -7  20   4  169.88    9.00
   7 -20  -4  171.88    8.20
   7 -20  -4  165.38    7.60
  -7  20   5   22.00    3.00
   7 -20  -5   18.50    2.10
   7 -20  -5   21.20    1.80
   7 -20  -6   13.90    1.50
  -7  19  -6   40.10    2.60
  -7  19  -5    6.20    1.60
  -7  19  -4  373.56   15.80
  -7  19  -4  359.76   16.00
  -7  19  -3  156.88    9.30
  -7  19  -3  171.38    8.00
  -7  19  -3  165.48    8.50
  -7  19  -2  141.69    7.10
  -7  19  -2  131.39    8.40
  -7  19  -2  149.09    7.90
  -7  19  -1  243.98   12.10
  -7  19  -1  256.97   12.90
  -7  19  -1  258.37   11.40
  -7  19   0   -2.90    3.00
  -7  19   0    4.00    2.50
  -7  19   1  234.98   12.20
  -7  19   1  253.57   12.70
   7 -19  -1  260.87   11.70
  -7  19   2  133.49    8.40
   7 -19  -2  140.59    7.30
  -7  19   3  170.18    9.50
   7 -19  -3  168.38    8.40
   7 -19  -3  169.68    7.90
  -7  19   4  406.26   18.90
   7 -19  -4  430.26   18.20
   7 -19  -4  420.16   17.80
  -7  19   5    6.40    2.80
   7 -19  -5    6.00    1.80
   7 -19  -5    7.00    1.60
   7 -19  -6   40.60    2.80
  -7  18  -6    1.10    1.40
  -7  18  -5  191.78    8.80
  -7  18  -4   54.19    3.60
  -7  18  -4   58.49    4.40
  -7  18  -3  345.27   15.50
  -7  18  -3  351.66   15.10
  -7  18  -3  335.37   16.30
  -7  18  -2   44.90    4.00
  -7  18  -2   48.20    4.80
  -7  18  -2   50.59    3.40
  -7  18  -1   14.40    2.20
  -7  18  -1   12.10    2.80
  -7  18  -1   15.00    3.60
  -7  18   0    1.00    2.40
  -7  18   0    1.00    3.00
  -7  18   0    2.80    1.80
  -7  18   1   18.40    3.50
  -7  18   1   17.50    3.00
   7 -18  -1   14.10    2.50
  -7  18   2   52.39    4.90
   7 -18  -2   52.29    3.90
   7 -18  -2   53.69    3.40
  -7  18   3  384.76   17.60
   7 -18  -3  377.36   16.30
   7 -18  -3  379.06   16.80
  -7  18   4   52.59    4.80
   7 -18  -4   59.19    3.80
   7 -18  -4   58.09    4.40
  -7  18   5  201.68   10.30
   7 -18  -5  205.38    9.00
   7 -18  -5  195.58    9.30
   7 -18  -6    2.60    1.40
   7 -18  -6    0.80    1.40
   7 -18  -7   11.40    1.50
  -7  17  -7   56.49    3.40
  -7  17  -6    0.20    1.50
  -7  17  -5  153.38    7.70
  -7  17  -5  163.68    7.60
  -7  17  -4  372.46   16.00
  -7  17  -4  353.96   15.70
  -7  17  -3   37.80    3.60
  -7  17  -3   43.40    3.10
  -7  17  -3   35.50    4.60
  -7  17  -2  352.36   17.40
  -7  17  -2  393.06   17.00
  -7  17  -2  381.36   16.40
  -7  17  -1   -6.30    2.30
  -7  17  -1   -0.60    3.00
  -7  17  -1   -1.10    1.80
  -7  17   0   -1.70    1.80
  -7  17   0    3.40    3.00
  -7  17   0    1.60    2.50
  -7  17   1   -1.80    2.70
  -7  17   1   -3.00    2.50
   7 -17  -1    1.80    2.00
  -7  17   2  392.26   17.70
   7 -17  -2  383.46   16.30
   7 -17  -2  365.16   16.80
  -7  17   3   34.40    4.10
   7 -17  -3   44.00    3.10
   7 -17  -3   44.30    3.60
  -7  17   4  391.16   18.00
   7 -17  -4  398.06   16.90
   7 -17  -4  392.16   17.30
  -7  17   5  169.98    9.50
   7 -17  -5  171.68    8.50
   7 -17  -5  190.28    8.30
   7 -17  -6   -1.20    1.40
   7 -17  -6   -2.00    1.30
   7 -17  -7   64.69    3.60
  -7  16  -6    1.00    1.50
  -7  16  -5   37.40    3.10
  -7  16  -5   46.60    3.10
  -7  16  -4  500.35   21.30
  -7  16  -4  508.45   21.60
  -7  16  -4  491.35   22.70
  -7  16  -3    6.80    2.00
  -7  16  -3   11.60    3.70
  -7  16  -3   11.00    2.50
  -7  16  -2  831.32   33.70
  -7  16  -2  740.93   34.10
  -7  16  -2  803.72   33.20
  -7  16  -1  241.08   12.40
  -7  16  -1  259.37   11.30
  -7  16  -1  244.28   11.90
  -7  16   0   -0.10    1.80
  -7  16   0    1.40    2.60
  -7  16   0    0.00    2.70
  -7  16   1  220.48   11.50
  -7  16   1  246.58   11.70
   7 -16  -1  225.88   10.80
  -7  16   2  819.72   34.40
   7 -16  -2  778.82   33.80
   7 -16  -2  807.62   33.40
  -7  16   3   11.70    3.10
   7 -16  -3    9.70    2.40
   7 -16  -3   13.70    2.00
  -7  16   4  534.95   23.90
   7 -16  -4  552.74   23.00
   7 -16  -4  545.55   23.40
  -7  16   5   45.50    4.20
   7 -16  -5   40.10    3.30
   7 -16  -5   43.40    3.10
   7 -16  -6    1.70    1.60
   7 -16  -6    1.40    1.50
   7 -16  -7  206.78    9.10
   7 -16  -8    8.90    1.30
  -7  15  -8   64.89    5.30
  -7  15  -7   14.20    2.90
  -7  15  -6  247.98   12.00
  -7  15  -6  251.17   11.10
  -7  15  -5  131.59    6.80
  -7  15  -5  139.49    6.90
  -7  15  -4   73.19    4.60
  -7  15  -4   73.09    6.10
  -7  15  -4   72.99    5.10
  -7  15  -3  540.15   23.50
  -7  15  -3  584.84   24.00
  -7  15  -3  539.65   24.80
  -7  15  -2   20.30    3.60
  -7  15  -2   30.40    3.30
  -7  15  -2   26.20    2.60
  -7  15  -1  120.89    6.40
  -7  15  -1  126.19    7.10
  -7  15  -1  114.69    7.70
  -7  15   0    2.80    1.80
  -7  15   0   -0.30    2.60
  -7  15   0    0.70    2.60
  -7  15   1  113.59    7.10
  -7  15   1  100.89    6.90
   7 -15  -1  112.49    5.60
   7 -15  -1  119.19    6.40
  -7  15   2   21.00    3.30
   7 -15  -2   21.20    2.30
   7 -15  -2   28.40    2.80
  -7  15   3  572.44   25.80
   7 -15  -3  625.24   25.30
   7 -15  -3  575.14   24.90
  -7  15   4   73.49    6.10
   7 -15  -4   77.69    5.00
   7 -15  -4   67.69    4.50
  -7  15   5  139.19    8.40
   7 -15  -5  149.69    7.30
   7 -15  -5  143.29    7.10
   7 -15  -6  263.47   11.30
   7 -15  -6  247.48   11.30
   7 -15  -7   18.90    2.00
   7 -15  -8   66.69    3.60
  -7  14  -8   76.79    5.40
  -7  14  -7    5.30    2.80
  -7  14  -6    0.90    2.80
  -7  14  -5   -2.60    2.90
  -7  14  -5    0.50    1.90
  -7  14  -5    2.50    1.70
  -7  14  -4   21.50    2.80
  -7  14  -4   26.60    4.40
  -7  14  -4   28.10    2.50
  -7  14  -3  517.45   22.10
  -7  14  -3  511.15   23.50
  -7  14  -3  534.65   22.50
  -7  14  -2  266.87   12.20
  -7  14  -2  265.47   11.60
  -7  14  -2  240.38   12.70
  -7  14  -1    8.90    3.00
  -7  14  -1    6.60    2.00
  -7  14  -1    9.60    2.70
  -7  14   0   -3.30    1.70
  -7  14   0    0.10    2.50
  -7  14   0   -1.50    2.40
  -7  14   1    8.40    2.80
  -7  14   1    7.70    2.80
   7 -14  -1    3.70    2.00
   7 -14  -1    7.50    1.60
  -7  14   2  244.48   12.20
   7 -14  -2  255.47   11.70
   7 -14  -2  261.87   11.30
  -7  14   3  547.35   24.40
   7 -14  -3  572.94   23.90
   7 -14  -3  553.14   23.50
  -7  14   4   20.10    3.50
   7 -14  -4   28.40    2.50
   7 -14  -4   28.60    2.90
   7 -14  -5    2.90    1.70
   7 -14  -5    2.70    1.80
   7 -14  -6    4.40    1.70
   7 -14  -6    2.20    1.70
   7 -14  -7    2.70    1.50
   7 -14  -7    4.90    2.20
   7 -14  -8   65.99    4.40
   7 -14  -8   74.09    3.80
  -7  13  -8   25.90    3.40
  -7  13  -7   33.60    3.90
  -7  13  -6   32.50    4.00
  -7  13  -5   35.40    2.70
  -7  13  -5   32.70    2.90
  -7  13  -5   34.50    4.10
  -7  13  -4  527.15   23.80
  -7  13  -4  507.25   22.90
  -7  13  -4  535.75   22.50
  -7  13  -4  519.45   22.10
  -7  13  -3    5.10    2.20
  -7  13  -3    0.50    1.70
  -7  13  -3    3.90    3.30
  -7  13  -2  263.07   13.10
  -7  13  -2  258.97   11.80
  -7  13  -2  276.77   12.40
  -7  13  -1   28.00    3.30
  -7  13  -1   27.70    3.70
  -7  13   0    2.80    2.50
  -7  13   0    1.60    2.40
  -7  13   1   24.20    3.40
  -7  13   1   24.20    3.30
   7 -13  -1   23.50    2.60
  -7  13   2  261.67   12.70
   7 -13  -2  271.37   12.10
   7 -13  -2  267.77   11.70
  -7  13   3    3.70    2.70
   7 -13  -3    2.60    1.50
   7 -13  -3   -0.50    1.80
  -7  13   4  545.85   24.40
   7 -13  -4  594.04   23.90
   7 -13  -4  539.05   23.50
   7 -13  -5   37.70    2.70
   7 -13  -5   30.20    2.90
   7 -13  -6   36.90    3.40
   7 -13  -6   34.90    2.70
   7 -13  -6   35.40    2.70
   7 -13  -7   35.10    2.70
   7 -13  -7   38.80    3.40
   7 -13  -8   21.80    1.90
   7 -13  -8   18.80    2.60
  -7  12  -9   81.49    5.40
  -7  12  -8   -0.10    2.90
  -7  12  -7    2.00    3.00
  -7  12  -6   99.29    7.80
  -7  12  -6  121.19    7.60
  -7  12  -5  191.38    9.90
  -7  12  -5  174.98   10.40
  -7  12  -5  185.28    8.80
  -7  12  -4  184.28    8.90
  -7  12  -4  203.28    9.40
  -7  12  -4  201.18   11.10
  -7  12  -3  413.06   18.10
  -7  12  -3  444.46   18.60
  -7  12  -3  422.46   19.50
  -7  12  -2    2.30    2.20
  -7  12  -1  203.78    9.70
   7 -12   1  195.38    9.90
  -7  12   0   -3.90    2.20
   7 -12   0   -1.00    1.80
  -7  12   1  158.28    9.10
   7 -12  -1  184.48    8.30
   7 -12  -2    1.30    1.70
  -7  12   3  438.16   19.80
   7 -12  -3  446.76   18.90
   7 -12  -3  453.85   19.20
  -7  12   4  183.18    9.90
   7 -12  -4  194.98    8.90
   7 -12  -4  208.38    9.20
   7 -12  -5  188.68    8.70
   7 -12  -5  189.68    9.50
   7 -12  -5  193.08    9.00
   7 -12  -6  112.99    5.90
   7 -12  -6  121.19    6.70
   7 -12  -6  114.09    5.90
   7 -12  -7    2.70    1.60
   7 -12  -7   -0.70    2.30
   7 -12  -8   -1.00    2.20
   7 -12  -8    6.70    1.40
   7 -12  -9   77.49    4.70
  -7  11  -9   52.39    4.00
  -7  11  -9   41.30    3.60
  -7  11  -8   37.40    4.10
  -7  11  -8   31.20    3.70
  -7  11  -7  110.69    7.90
  -7  11  -7  111.89    7.60
  -7  11  -6   11.00    4.00
  -7  11  -6   13.80    3.40
  -7  11  -5   83.49    6.50
  -7  11  -5   81.19    4.90
  -7  11  -5   79.49    6.70
  -7  11  -4   47.60    3.70
  -7  11  -4   57.79    5.40
  -7  11  -4   48.80    3.60
  -7  11  -3  307.67   13.80
  -7  11  -2  501.65   21.40
   7 -11   2  492.55   21.90
  -7  11  -1    5.00    2.30
   7 -11   1    3.80    2.00
   7 -11   0   -1.00    1.70
   7 -11  -2  454.85   19.40
   7 -11  -3  290.37   12.80
   7 -11  -4   41.00    2.80
   7 -11  -4   43.20    3.20
   7 -11  -5   81.39    4.60
   7 -11  -5   71.19    5.20
   7 -11  -5   74.69    4.30
   7 -11  -6   12.50    1.90
   7 -11  -6   13.70    1.90
   7 -11  -6   11.60    2.60
   7 -11  -7  104.39    6.50
   7 -11  -7  114.09    5.60
   7 -11  -8   35.80    3.40
   7 -11  -9   51.89    3.90
  -7  10  -9   24.70    3.40
  -7  10  -9   22.30    3.10
  -7  10  -8    3.60    2.90
  -7  10  -8    2.80    3.10
  -7  10  -7  146.79    8.80
  -7  10  -7  128.29    8.30
  -7  10  -7  130.69    7.90
  -7  10  -6  182.08   10.20
  -7  10  -6  194.88   10.40
  -7  10  -5   43.70    4.40
  -7  10  -5   35.30    4.50
  -7  10  -5   36.30    3.00
  -7  10  -4  882.11   37.60
  -7  10  -4  866.01   36.40
  -7  10  -3  389.96   17.10
   7 -10   3  397.86   18.90
  -7  10  -2  404.96   16.90
   7 -10   2  360.26   17.10
   7 -10   1   33.30    3.20
   7 -10   0   -2.10    1.60
   7 -10  -1   34.50    4.70
   7 -10  -2  317.67   16.70
   7 -10  -3  388.26   16.70
   7 -10  -4  927.81   38.60
   7 -10  -5   38.10    3.50
   7 -10  -5   36.30    4.40
   7 -10  -5   39.70    2.70
   7 -10  -5   38.00    2.90
   7 -10  -6  178.58    8.30
   7 -10  -6  194.88    9.30
   7 -10  -6  187.68   10.40
   7 -10  -6  172.98    8.40
   7 -10  -7  144.99    7.70
   7 -10  -7  129.89    8.60
   7 -10  -8    2.70    3.00
   7 -10  -8    2.60    2.50
   7 -10  -9   18.70    2.60
  -7   9 -10   72.89    4.80
  -7   9  -9    7.30    3.00
  -7   9  -9    4.50    3.00
  -7   9  -8   17.80    3.60
  -7   9  -8   17.20    3.50
  -7   9  -7   58.69    5.00
  -7   9  -7   45.20    4.60
  -7   9  -7   59.09    5.50
  -7   9  -6   17.20    3.50
  -7   9  -6   13.30    4.00
  -7   9  -6   14.00    3.50
  -7   9  -5    2.50    3.80
  -7   9  -5   12.10    3.70
  -7   9  -5   14.60    3.40
  -7   9  -4  628.24   26.40
  -7   9  -3  369.76   16.30
   7  -9   3  382.26   17.00
   7  -9   2   41.80    3.50
   7  -9   1  195.58    9.40
   7  -9   0    0.10    1.60
   7  -9  -1  181.08    8.50
   7  -9  -1  183.18   10.50
   7  -9  -2   35.00    5.10
   7  -9  -3  362.16   15.60
   7  -9  -4  666.03   27.90
   7  -9  -5   11.00    1.60
   7  -9  -5    7.90    2.40
   7  -9  -5   10.60    1.90
   7  -9  -5    9.30    3.60
   7  -9  -6   12.20    2.70
   7  -9  -6   15.20    1.90
   7  -9  -6   16.70    3.90
   7  -9  -7   47.80    4.20
   7  -9  -7   59.69    5.40
   7  -9  -8   20.10    3.80
   7  -9  -8   13.60    2.80
   7  -9  -9    4.60    2.30
   7  -9  -9    3.90    2.70
  -7   8 -10    4.90    2.40
  -7   8 -10   -0.70    2.50
  -7   8  -9  224.68   11.10
  -7   8  -9  225.08   11.40
  -7   8  -8   17.30    4.50
  -7   8  -8    5.60    3.20
  -7   8  -8    7.10    3.40
  -7   8  -7   10.70    3.60
  -7   8  -7   13.00    4.00
  -7   8  -7    4.40    3.40
  -7   8  -6   17.10    4.00
  -7   8  -6    9.80    3.40
  -7   8  -6   16.50    3.40
  -7   8  -5   83.99    6.40
  -7   8  -5   81.19    6.40
  -7   8  -4   12.40    2.00
   7  -8   4   13.60    2.70
   7  -8   3 1260.07   52.79
   7  -8   2   11.50    2.30
   7  -8   1   22.90    2.60
   7  -8   0    0.70    1.60
   7  -8  -1   28.10    2.40
   7  -8  -2    8.50    3.50
   7  -8  -4   14.80    1.90
   7  -8  -5   60.19    4.60
   7  -8  -5   68.99    4.10
   7  -8  -5   71.29    5.70
   7  -8  -6   14.10    2.70
   7  -8  -6   11.20    3.70
   7  -8  -6   13.60    1.80
   7  -8  -7   20.10    4.20
   7  -8  -7   11.30    2.90
   7  -8  -8   10.40    2.70
   7  -8  -8    5.30    3.50
   7  -8  -9  202.48   10.00
   7  -8  -9  222.08   10.90
  -7   7 -10   93.49    6.50
  -7   7 -10  119.19    6.40
  -7   7  -9  125.09    7.60
  -7   7  -9  114.19    7.80
  -7   7  -8    9.00    3.40
  -7   7  -8    0.40    3.10
  -7   7  -8    6.00    4.30
  -7   7  -7   20.10    3.80
  -7   7  -7   25.50    4.60
  -7   7  -7   26.10    3.90
  -7   7  -6  107.99    7.70
  -7   7  -6  109.49    7.10
  -7   7  -6   95.39    7.40
  -7   7  -5  291.47   13.80
   7  -7   4  652.23   28.10
   7  -7   3  518.55   22.50
   7  -7   2  305.87   13.80
   7  -7   1   -1.00    1.60
   7  -7   0    0.20    1.50
   7  -7  -1    1.70    1.40
   7  -7  -2  252.47   13.00
   7  -7  -3  475.35   20.40
   7  -7  -4  588.14   24.60
   7  -7  -5  272.97   11.70
   7  -7  -5  260.67   12.20
   7  -7  -6   93.39    6.50
   7  -7  -6   98.99    6.20
   7  -7  -6  109.49    7.60
   7  -7  -7   24.50    3.30
   7  -7  -7   24.70    3.80
   7  -7  -7   21.50    4.30
   7  -7  -8    3.00    3.60
   7  -7  -8   -0.50    2.50
   7  -7  -8   -8.90    3.90
   7  -7  -9  112.79    7.40
   7  -7  -9  101.09    6.20
   7  -7 -10   99.59    5.50
   7  -7 -10  103.29    6.30
  -7   6 -10  164.08    8.10
  -7   6 -10  140.89    8.30
  -7   6  -9   17.60    3.60
  -7   6  -9   18.30    3.80
  -7   6  -8   76.69    6.40
  -7   6  -8   69.99    5.70
  -7   6  -8   71.39    5.50
  -7   6  -7    5.50    3.40
  -7   6  -7    1.90    3.20
  -7   6  -7    5.40    3.80
  -7   6  -6   15.60    3.40
  -7   6  -6   19.50    4.00
  -7   6  -6   20.20    3.80
   7  -6   5   61.69    5.20
   7  -6   4  635.74   27.40
   7  -6   3  270.87   12.50
   7  -6   2 2217.78   91.39
   7  -6   1   88.99    5.10
   7  -6   0   -1.50    1.50
   7  -6  -1   79.99    4.30
   7  -6  -2 1920.61   79.89
   7  -6  -3  260.57   11.70
   7  -6  -5   58.39    4.50
   7  -6  -5   58.09    3.60
   7  -6  -5   57.09    4.80
   7  -6  -6   16.70    4.00
   7  -6  -6   16.30    3.10
   7  -6  -6   19.60    2.90
   7  -6  -7    2.70    3.70
   7  -6  -7    6.40    2.70
   7  -6  -7    3.20    3.10
   7  -6  -8   71.99    5.40
   7  -6  -8   62.19    6.00
   7  -6  -8   69.49    6.00
   7  -6  -9   23.50    4.00
   7  -6  -9   13.40    2.80
   7  -6 -10  150.98    8.00
   7  -6 -10  138.19    7.10
  -7   5 -10   19.30    3.10
  -7   5 -10   22.30    3.40
  -7   5  -9  322.67   15.30
  -7   5  -9  335.07   15.60
  -7   5  -8   51.79    4.90
  -7   5  -8   50.79    4.90
  -7   5  -8   55.99    5.60
  -7   5  -7   58.29    5.20
  -7   5  -7   61.49    5.70
  -7   5  -7   58.69    5.10
  -7   5  -6    0.30    2.90
  -7   5  -6    6.30    3.70
   7  -5   5  434.76   19.30
   7  -5   4  188.28    9.40
   7  -5   3 2599.34  106.89
   7  -5   2   99.49    5.40
   7  -5   1   25.50    2.50
   7  -5   0    0.30    1.50
   7  -5  -1   31.60    2.50
   7  -5  -2   94.79    4.90
   7  -5  -2   99.89    6.30
   7  -5  -2  108.29    5.40
   7  -5  -3 2639.74  108.39
   7  -5  -4  178.38    8.80
   7  -5  -5  395.36   17.70
   7  -5  -5  401.86   16.80
   7  -5  -5  396.86   17.60
   7  -5  -6   -1.50    3.30
   7  -5  -6   -0.10    2.50
   7  -5  -6    1.50    2.40
   7  -5  -7   53.49    4.90
   7  -5  -7   52.69    4.30
   7  -5  -7   56.39    5.60
   7  -5  -7   50.39    5.50
   7  -5  -8   59.79    5.60
   7  -5  -8   42.00    5.00
   7  -5  -8   48.50    5.10
   7  -5  -8   43.90    4.10
   7  -5  -9  321.17   15.80
   7  -5  -9  331.37   14.80
   7  -5 -10   23.20    3.50
   7  -5 -10   20.00    2.60
  -7   4 -10   68.89    5.90
  -7   4 -10   74.29    5.60
  -7   4  -9  252.07   12.60
  -7   4  -9  247.18   12.40
  -7   4  -8   39.20    4.40
  -7   4  -8   36.30    4.90
  -7   4  -8   34.90    4.30
  -7   4  -7   21.10    3.70
  -7   4  -7   32.00    4.30
  -7   4  -7   25.10    4.50
  -7   4  -7   28.00    4.50
  -7   4  -6   37.60    4.40
  -7   4  -6   44.10    5.40
  -7   4  -6   46.10    4.80
  -7   4  -6   42.60    4.20
  -7   4  -6   44.00    4.80
   7  -4   5   72.79    5.90
   7  -4   4  324.57   14.60
   7  -4   3 1379.06   57.19
   7  -4   2  574.74   24.40
   7  -4   1  270.87   12.00
   7  -4   0    1.10    1.60
   7  -4  -1  269.67   11.70
   7  -4  -2  606.64   24.90
   7  -4  -2  583.44   24.60
   7  -4  -2  581.24   25.10
   7  -4  -3 1335.67   55.19
   7  -4  -4  312.07   15.20
   7  -4  -5   79.99    5.40
   7  -4  -5   79.19    5.30
   7  -4  -6   45.80    4.20
   7  -4  -6   46.80    4.00
   7  -4  -6   47.00    4.90
   7  -4  -7   26.60    3.50
   7  -4  -7   32.20    4.80
   7  -4  -7   31.50    4.70
   7  -4  -7   27.40    3.90
   7  -4  -8   35.60    4.80
   7  -4  -8   31.00    3.70
   7  -4  -8   30.50    4.80
   7  -4  -8   33.30    4.80
   7  -4  -9  194.88   13.10
   7  -4  -9  218.18   10.70
   7  -4  -9  238.68   11.90
   7  -4  -9  218.78   11.60
   7  -4 -10   81.39    6.10
   7  -4 -10   72.39    4.80
  -7   3 -10  254.07   11.70
  -7   3 -10  232.68   11.70
  -7   3  -9    4.80    3.20
  -7   3  -9   -2.10    3.00
  -7   3  -9    2.80    3.80
  -7   3  -8  325.27   14.80
  -7   3  -8  293.97   15.30
  -7   3  -8  313.17   14.80
  -7   3  -8  301.07   15.10
  -7   3  -7   11.30    3.30
  -7   3  -7   16.70    4.30
  -7   3  -7   13.10    4.10
  -7   3  -7   12.50    3.60
  -7   3  -7   15.70    3.80
  -7   3  -6    2.40    2.90
  -7   3  -6    3.80    3.10
  -7   3  -6   -0.70    3.40
  -7   3  -5  198.78   10.30
   7  -3   4 1557.74   64.59
   7  -3   3  106.89    6.00
   7  -3   2 1894.51   77.99
   7  -3   1  363.36   15.60
   7  -3   0   -2.30    1.50
   7  -3  -1  386.86   16.50
   7  -3  -2 1844.52   76.69
   7  -3  -2 1944.31   76.79
   7  -3  -2 1817.72   76.79
   7  -3  -3   98.99    5.40
   7  -3  -4 1538.95   63.59
   7  -3  -5  197.38    9.70
   7  -3  -6    5.50    2.50
   7  -3  -6    2.10    3.20
   7  -3  -6    7.30    2.90
   7  -3  -7   15.50    3.90
   7  -3  -7   10.70    4.10
   7  -3  -7   10.90    3.40
   7  -3  -7   18.80    3.10
   7  -3  -8  323.57   16.20
   7  -3  -8  315.07   15.90
   7  -3  -8  321.67   15.10
   7  -3  -8  348.97   16.20
   7  -3  -9   -0.10    3.40
   7  -3  -9    7.60    5.40
   7  -3  -9    2.30    3.50
   7  -3  -9    3.20    2.70
   7  -3 -10  238.48   11.60
   7  -3 -10  222.88   10.60
  -7   2 -10  136.19    7.60
  -7   2 -10  123.19    7.40
  -7   2  -9  293.67   14.90
  -7   2  -9  304.07   14.50
  -7   2  -9  317.37   14.50
  -7   2  -8   26.00    3.80
  -7   2  -8   27.30    4.60
  -7   2  -8   29.90    4.00
  -7   2  -8   23.20    4.20
  -7   2  -7   21.20    3.60
  -7   2  -7   25.10    4.20
  -7   2  -7   25.70    3.90
  -7   2  -7   16.90    4.20
  -7   2  -7   24.00    4.30
  -7   2  -6   24.10    3.80
  -7   2  -6   22.70    3.60
  -7   2  -6   16.90    3.40
  -7   2  -5   38.30    4.10
   7  -2   4   30.30    2.90
   7  -2   3 4106.89  168.08
   7  -2   2    5.70    1.50
   7  -2   2    8.10    1.90
   7  -2   1    8.70    1.70
   7  -2   1   -0.60    1.00
   7  -2   0   -2.90    1.40
   7  -2   0    1.90    1.70
   7  -2  -1    6.00    1.60
   7  -2  -1    6.60    1.70
   7  -2  -2    5.50    1.50
   7  -2  -2    5.30    1.70
   7  -2  -3 3956.00  161.88
   7  -2  -4   28.90    2.70
   7  -2  -5   40.10    3.70
   7  -2  -6   23.20    4.10
   7  -2  -6   25.70    3.30
   7  -2  -6   23.30    3.40
   7  -2  -6   26.60    3.10
   7  -2  -7   16.00    3.10
   7  -2  -7   13.20    4.00
   7  -2  -7   14.30    3.70
   7  -2  -7   15.70    4.20
   7  -2  -8   27.20    4.70
   7  -2  -8   24.50    4.60
   7  -2  -8   32.30    3.80
   7  -2  -8   24.50    4.70
   7  -2  -9  315.07   15.70
   7  -2  -9  316.77   14.70
   7  -2  -9  306.67   15.80
   7  -2  -9  351.76   16.90
   7  -2 -10  117.99    6.70
   7  -2 -10  141.19    7.90
  -7   1 -10   80.69    5.90
  -7   1  -9  281.17   14.20
  -7   1  -9  297.17   13.70
  -7   1  -9  275.77   13.50
  -7   1  -8  174.28    9.80
  -7   1  -8  179.18    9.60
  -7   1  -8  177.28   10.30
  -7   1  -7  119.39    7.40
  -7   1  -7  119.09    8.40
  -7   1  -7  121.99    8.20
  -7   1  -7  116.99    7.70
  -7   1  -7  130.19    8.20
  -7   1  -6   -1.70    3.20
  -7   1  -6    2.80    2.70
  -7   1  -6    0.00    2.90
  -7   1  -5  425.36   19.10
   7  -1   4  411.56   17.90
   7  -1   3 3685.53  150.88
   7  -1   2 2178.68   87.49
   7  -1   2 2080.09   87.19
   7  -1   0    0.30    1.70
   7  -1   0   -0.60    1.40
   7  -1  -1  713.73   32.60
   7  -1  -1  829.12   33.10
   7  -1  -1  848.42   33.10
   7  -1  -2 2215.78   90.69
   7  -1  -2 2208.98   90.79
   7  -1  -3 3592.14  146.99
   7  -1  -4  384.76   16.70
   7  -1  -5  427.96   18.80
   7  -1  -6    2.00    2.50
   7  -1  -6    4.30    3.20
   7  -1  -6    2.90    2.30
   7  -1  -6    1.60    2.70
   7  -1  -7  129.09    8.90
   7  -1  -7  131.79    8.30
   7  -1  -7  126.29    8.60
   7  -1  -7  128.19    7.40
   7  -1  -7  125.19    7.60
   7  -1  -8  197.08   11.40
   7  -1  -8  191.98   11.10
   7  -1  -8  182.58   10.90
   7  -1  -8  185.88    9.90
   7  -1  -9  283.97   14.20
   7  -1  -9  273.07   13.30
   7  -1  -9  302.67   14.70
   7  -1 -10   86.19    6.40
  -7   0 -10  645.34   27.60
  -7   0  -9    3.80    2.80
  -7   0  -9    0.70    3.60
  -7   0  -9    1.20    3.00
  -7   0  -8    6.10    3.70
  -7   0  -8   10.80    4.00
  -7   0  -8    8.80    3.00
  -7   0  -8    4.90    3.20
  -7   0  -7    3.60    3.50
  -7   0  -7   -1.70    3.70
  -7   0  -7    1.70    3.10
  -7   0  -7    0.40    3.40
  -7   0  -7    4.50    2.80
  -7   0  -6   67.19    6.30
  -7   0  -6   59.69    4.70
  -7   0  -6   68.79    6.30
  -7   0  -5    0.20    2.70
   7   0   4 2535.15  104.09
   7   0   3   -1.00    1.70
   7   0   2 2484.95   98.69
   7   0   2 2328.57   98.49
   7   0   1    0.20    1.40
   7   0   1    1.90    1.70
   7   0   0    0.50    1.60
   7   0   0    1.00    1.20
   7   0   0    0.40    1.60
   7   0  -1   -1.20    1.60
   7   0  -1   -0.80    1.50
   7   0  -2 2430.46   98.19
   7   0  -2 2359.56   98.09
   7   0  -3   -0.80    1.70
   7   0  -4 2476.95  100.79
   7   0  -4 2388.76   99.89
   7   0  -5    0.20    2.20
   7   0  -6   67.39    5.20
   7   0  -6   76.19    6.40
   7   0  -6   65.99    5.30
   7   0  -6   76.79    6.00
   7   0  -7    4.00    3.40
   7   0  -7   -0.40    3.30
   7   0  -7    2.50    3.70
   7   0  -7   -2.30    3.30
   7   0  -7    3.60    2.80
   7   0  -7    3.90    2.90
   7   0  -8    4.30    3.40
   7   0  -8    2.50    4.00
   7   0  -8    3.40    3.60
   7   0  -8   14.30    4.50
   7   0  -8    0.40    2.90
   7   0  -9   -4.40    2.60
   7   0  -9   -1.00    3.80
   7   0  -9   -1.80    3.40
   7   0 -10  584.24   25.40
  -7  -1 -10   84.19    5.90
  -7  -1  -9  285.77   14.50
  -7  -1  -9  287.27   13.60
  -7  -1  -8  171.08    9.70
  -7  -1  -8  171.68   10.10
  -7  -1  -8  160.58    9.20
  -7  -1  -7  119.29    8.90
  -7  -1  -7  119.49    7.80
  -7  -1  -7  121.69    7.70
  -7  -1  -7  120.49    8.30
  -7  -1  -6    2.00    3.20
  -7  -1  -5  448.46   20.10
  -7  -1  -4  373.96   18.90
   7   1   4  408.26   17.00
  -7  -1  -3 3774.92  155.98
   7   1   3 3794.12  154.88
  -7  -1  -2 2292.77   91.79
   7   1   2 2096.99   90.69
   7   1   2 2264.47   90.99
  -7  -1  -1  801.42   34.10
   7   1   1  809.32   33.50
   7   1   1  816.22   33.70
   7   1   0   -1.20    1.60
   7   1   0    2.20    1.70
   7   1   0    0.80    1.20
   7   1  -2 2196.68   90.09
   7   1  -3 3650.83  149.39
   7   1  -4  382.16   16.50
   7   1  -4  381.26   16.80
   7   1  -5  462.25   20.20
   7   1  -6    2.70    2.80
   7   1  -6    0.50    2.50
   7   1  -6   -3.70    2.90
   7   1  -6    2.20    2.40
   7   1  -7  123.29    7.40
   7   1  -7  128.39    8.30
   7   1  -7  110.89   10.00
   7   1  -7  123.49    7.50
   7   1  -7  141.49    9.10
   7   1  -7  120.59    8.30
   7   1  -7  138.49    8.80
   7   1  -8  180.28   10.40
   7   1  -8  220.78   11.70
   7   1  -8  185.78   11.20
   7   1  -8  177.18    9.80
   7   1  -8  181.78    9.70
   7   1  -8  180.28   10.50
   7   1  -9  277.67   13.50
   7   1  -9  314.67   14.90
   7   1  -9  276.77   14.00
   7   1  -9  290.27   14.10
   7   1 -10   75.39    5.80
  -7  -2 -10  136.89    7.50
  -7  -2  -9  311.47   14.30
  -7  -2  -9  300.67   15.20
  -7  -2  -8   24.10    3.60
  -7  -2  -8   19.70    4.30
  -7  -2  -8   24.50    4.30
  -7  -2  -7   17.90    3.80
  -7  -2  -7   20.40    3.50
  -7  -2  -7   19.60    4.10
  -7  -2  -6   29.70    4.20
  -7  -2  -4   35.10    5.00
  -7  -2  -3 3549.94  152.88
   7   2   3 3868.51  151.78
  -7  -2  -2    5.90    3.10
   7   2   2    6.90    1.80
   7   2   2    6.50    1.40
  -7  -2  -1    6.80    2.50
   7   2   1    6.20    1.60
   7   2   1    6.60    1.80
  -7  -2   0    0.70    1.70
   7   2   0   -1.20    1.10
   7   2   0    0.00    1.70
   7   2  -1    8.50    1.80
   7   2  -1   -1.30    1.10
   7   2  -2    7.20    2.00
   7   2  -3 3980.90  162.88
   7   2  -4   25.00    3.10
   7   2  -4   26.70    2.50
   7   2  -5   43.20    3.90
   7   2  -6   26.40    3.30
   7   2  -6   25.30    3.90
   7   2  -6   24.50    3.80
   7   2  -6   22.90    3.00
   7   2  -7   25.20    3.40
   7   2  -7   23.70    4.60
   7   2  -7   18.40    3.20
   7   2  -7   21.00    4.10
   7   2  -7   20.00    4.40
   7   2  -7   20.10    5.30
[truncated: 1,001,556 more chars]
