# Supplementary material for: Two isomers of [1-benzyl-4-(pyridin-2-yl-κN)-1H-1,2,3-triazole-κN 3]di­chlorido­bis­(dimethyl sulfoxide-κS)ruthenium(II)
Source: Acta Crystallogr E Crystallogr Commun. 2019 Jul 4;75(Pt 8):1108–11. doi: 10.1107/S2056989019008375 (PMC6690446; doi:10.1107/S2056989019008375)
Supplement: Supplementary file 2 [file e-75-01108-2sup2.hkl]

#
# h,k,l, Fc-squared, Fo-squared, sigma(Fo-squared), status flag
#
data_2
_shelx_title ' Complex 2 in Pbca'
_shelx_refln_list_code          4
_shelx_F_calc_maximum      476.11
_exptl_crystal_F_000      2288.00
_reflns_d_resolution_high  0.8394

loop_
 _space_group_symop_operation_xyz
 'x, y, z'
 '-x+1/2, -y, z+1/2'
 'x+1/2, -y+1/2, -z'
 '-x, y+1/2, -z+1/2'
 '-x, -y, -z'
 'x-1/2, y, -z-1/2'
 '-x-1/2, y-1/2, z'
 'x, -y-1/2, z-1/2'

_cell_length_a    21.3094
_cell_length_b     9.4213
_cell_length_c    22.5267
_cell_angle_alpha  90.000
_cell_angle_beta   90.000
_cell_angle_gamma  90.000

_shelx_F_squared_multiplier     1.000

loop_
 _refln_index_h
 _refln_index_k
 _refln_index_l
 _refln_F_squared_calc
 _refln_F_squared_meas
 _refln_F_squared_sigma
 _refln_observed_status
   4   0   0       9189.43       7153.86       301.54 o
   6   0   0      36960.27      48813.83      2003.34 o
   8   0   0       2530.58       3491.08       176.93 o
  10   0   0     225349.70     237665.89      9725.39 o
  12   0   0      21588.58      19991.54       874.70 o
  14   0   0        800.21        711.41        53.72 o
  16   0   0      15393.60      14526.89       444.05 o
  18   0   0        158.08        147.77        32.89 o
  20   0   0      15310.43      14948.54       620.30 o
  22   0   0      54537.51      51253.30      1498.51 o
  24   0   0       4063.42       3944.38       226.77 o
   2   1   0     137336.20     137870.47      3670.40 o
   4   1   0     107559.84     124994.95      3610.96 o
   6   1   0      20804.28      24644.37       753.84 o
   8   1   0      85925.53      96587.65      2802.13 o
  10   1   0       2928.96       3521.22       137.70 o
  12   1   0      36856.87      44582.87      1958.48 o
  14   1   0      20420.55      19795.55       804.85 o
  16   1   0        366.95        429.72        26.56 o
  18   1   0      36314.67      34934.00       651.18 o
  20   1   0       6226.62       6077.82       131.52 o
  22   1   0       1249.31       1196.82       125.46 o
  24   1   0       6244.99       5727.99       188.33 o
   0   2   0      86808.97      83741.79      3228.05 o
   2   2   0      19665.75      17943.76       528.50 o
   4   2   0       2136.56       2086.81        96.63 o
   6   2   0       2472.03       2717.85       108.92 o
   8   2   0      22995.49      27601.84      1525.00 o
  10   2   0      12170.59      14466.31      1044.04 o
  12   2   0       1120.81        917.07        72.27 o
  14   2   0      23052.14      22858.67       552.61 o
  16   2   0       3488.61       3493.65        91.15 o
  18   2   0       2470.94       2376.46        72.68 o
  20   2   0       2953.44       3239.50        89.07 o
  22   2   0       5170.07       4668.79       112.82 o
  24   2   0       2426.71       2499.25       144.54 o
   2   3   0       1137.07       1158.54        79.18 o
   4   3   0      22128.02      21435.83       635.54 o
   6   3   0       2697.33       2656.44       110.18 o
   8   3   0       6921.87       7289.89       243.04 o
  10   3   0         49.58        122.11        97.19 o
  12   3   0        122.92        127.38        26.69 o
  14   3   0        306.63        245.56        23.44 o
  16   3   0        122.66        132.70        25.84 o
  18   3   0        915.47        993.33        42.82 o
  20   3   0        776.78        849.45        44.81 o
  22   3   0         67.95         84.05        22.84 o
  24   3   0         44.18        -12.46        39.87 o
   0   4   0      21611.24      19428.34       837.32 o
   2   4   0       4219.92       4214.14       150.86 o
   4   4   0       3781.13       3980.39       250.32 o
   6   4   0        519.67        814.58        63.02 o
   8   4   0      14400.35      14735.76       463.28 o
  10   4   0       6019.79       5595.38       168.29 o
  12   4   0        169.90        102.80        25.90 o
  14   4   0       1420.30       1468.58        47.58 o
  16   4   0       1666.14       1727.50        51.69 o
  18   4   0      10720.23      11508.45       271.18 o
  20   4   0       8609.60       8640.93       160.35 o
  22   4   0        605.72        612.74        29.44 o
   2   5   0      30069.85      26817.61       654.54 o
   4   5   0      29602.35      26566.32       798.99 o
   6   5   0       3387.42       3057.42       330.19 o
   8   5   0       6286.74       5666.55       151.66 o
  10   5   0       2244.52       2142.43       115.82 o
  12   5   0       5779.11       5369.24       109.55 o
  14   5   0        798.25        802.25        32.60 o
  16   5   0      15978.62      16516.00       303.84 o
  18   5   0       4382.26       4550.28       104.66 o
  20   5   0        981.12        925.66        34.60 o
  22   5   0       1462.40       1442.45       103.33 o
   0   6   0      57186.41      57101.57      2359.70 o
   2   6   0      13730.79      13873.34       426.16 o
   4   6   0      29147.65      27771.66       672.36 o
   6   6   0      50022.15      46912.69      1323.89 o
   8   6   0       2399.85       2170.25        64.36 o
  10   6   0      17869.44      17226.48       400.28 o
  12   6   0       1989.77       1935.47        51.14 o
  14   6   0       4602.50       4929.68       112.48 o
  16   6   0      21671.15      23125.41       438.60 o
  18   6   0       2116.70       2180.14        61.18 o
  20   6   0      11302.87      11564.46       282.80 o
   2   7   0      58728.15      57711.91       688.83 o
   4   7   0      15620.43      14945.31       206.97 o
   6   7   0        849.83        863.51        34.23 o
   8   7   0      20585.30      21726.51       351.86 o
  10   7   0       3483.89       3546.27        96.73 o
  12   7   0      14673.13      14928.01       268.77 o
  14   7   0       8637.57       9300.04       204.02 o
  16   7   0        284.89        325.87        31.66 o
  18   7   0      14692.25      14778.27       315.81 o
   0   8   0        789.42        882.58        41.35 o
   2   8   0        551.78        539.50        27.44 o
   4   8   0      10718.22      11103.98       167.87 o
   6   8   0      21426.61      22512.15       320.52 o
   8   8   0         52.06         60.60        30.18 o
  10   8   0       1165.99       1226.81        52.25 o
  12   8   0        309.19        261.16        40.32 o
  14   8   0       2363.82       2450.37       101.35 o
  16   8   0      14230.42      14113.20       349.58 o
   2   9   0        148.17        212.40        23.44 o
   4   9   0         47.81         28.96        25.90 o
   6   9   0         67.47         88.39        27.45 o
   8   9   0       1824.08       1940.74        66.13 o
  10   9   0       6191.73       6282.84       156.30 o
  12   9   0       5877.69       5956.53       188.80 o
  14   9   0       1900.71       1826.38       137.06 o
   0  10   0          1.76         16.63        33.45 o
   2  10   0         17.92         14.36        24.32 o
   4  10   0        111.53         97.86        26.17 o
   6  10   0        884.48        889.30        39.84 o
   8  10   0        174.46        210.35        36.76 o
  10  10   0       1684.78       1695.95        84.80 o
   2  11   0         83.76        -34.89        69.78 o
   1   1   1      16302.35      16922.88       232.73 o
   2   1   1      25284.48      26158.23       426.51 o
   3   1   1       2900.96       2601.07       371.58 o
   4   1   1       6491.88       7424.05       143.67 o
   5   1   1      15108.64      17110.46       320.21 o
   6   1   1        419.90        427.73        25.98 o
   7   1   1       3020.95       3881.62        87.47 o
   8   1   1      13533.33      16087.35       343.82 o
   9   1   1       7356.35       8797.50       198.76 o
  10   1   1        573.54        466.73        43.17 o
  11   1   1      17879.87      18025.46       420.88 o
  12   1   1        480.37        734.29        68.87 o
  13   1   1      12141.90      11945.77       298.26 o
  14   1   1       9368.17       8689.77       156.37 o
  15   1   1        456.57        460.94        21.88 o
  16   1   1       3410.44       3247.97        52.43 o
  17   1   1       4504.18       4493.09        91.97 o
  18   1   1        130.43        141.46        18.87 o
  19   1   1       1559.02       1470.77        42.00 o
  20   1   1       6562.82       6654.33       124.96 o
  21   1   1       2374.13       2268.35        51.28 o
  22   1   1         21.14          3.83        19.18 o
  23   1   1       1832.83       1807.86        63.32 o
  24   1   1       3374.57       3222.17       152.87 o
   0   2   1       1951.86       1575.97        88.09 o
   1   2   1      21758.17      21830.06       377.33 o
   2   2   1      38038.87      38306.19       593.04 o
   3   2   1        294.22        380.83        30.93 o
   4   2   1       3970.29       4307.07       103.37 o
   5   2   1       1229.56       1210.76        37.63 o
   6   2   1        375.33        504.77        24.77 o
   7   2   1      10386.09      10699.08       344.71 o
   8   2   1        179.77        122.32        33.63 o
   9   2   1      23589.25      26681.75      1448.97 o
  10   2   1      21487.31      22458.28       784.78 o
  11   2   1       1420.04       1703.61        70.70 o
  12   2   1      41233.40      41150.47       850.71 o
  13   2   1      20139.26      20105.04       377.81 o
  14   2   1      11657.97      11314.21       200.17 o
  15   2   1      12199.60      11990.31       182.64 o
  16   2   1       3627.26       3865.90        69.26 o
  17   2   1        793.95        750.30        26.41 o
  18   2   1       2031.28       1989.80        48.86 o
  19   2   1       6292.13       6551.75       105.25 o
  20   2   1      10503.94      10650.63       177.66 o
  21   2   1         38.02         34.01        17.34 o
  22   2   1      11384.62      11365.26       173.74 o
  23   2   1       2073.85       2033.36        42.83 o
  24   2   1       1915.10       1824.02        86.29 o
   1   3   1        425.75        494.52        24.71 o
   2   3   1        381.96        389.07        28.98 o
   3   3   1         20.83         20.73        15.52 o
   4   3   1       1341.83       1649.52        47.99 o
   5   3   1       4509.21       4877.90       136.71 o
   6   3   1         89.72        116.15        26.92 o
   7   3   1        106.77        112.53        28.42 o
   8   3   1      15565.50      15015.57       440.95 o
   9   3   1      15574.68      15479.10       480.87 o
  10   3   1       8282.44       8833.35       209.04 o
  11   3   1      30445.32      30524.89       518.82 o
  12   3   1       7292.78       7642.22       167.21 o
  13   3   1       7541.44       7393.23       125.13 o
  14   3   1      34153.04      34833.77       480.66 o
  15   3   1       3639.34       3963.35        66.12 o
  16   3   1       1577.91       1631.25        37.80 o
  17   3   1        120.26        134.27        18.50 o
  18   3   1       1319.73       1453.36        57.57 o
  19   3   1         85.49         78.21        18.05 o
  20   3   1       8700.24       9089.46       151.05 o
  21   3   1       7364.75       7080.58       108.45 o
  22   3   1        412.09        395.36        19.20 o
  23   3   1        260.67        233.89        16.26 o
  24   3   1       9492.61       8768.21       320.10 o
   0   4   1      19926.97      20807.84       682.69 o
   1   4   1       3089.14       3101.43       165.43 o
   2   4   1       2954.04       3276.25        88.59 o
   3   4   1      15975.30      17907.95       381.90 o
   4   4   1       7028.61       7100.80       206.82 o
   5   4   1       2902.89       3044.19        91.17 o
   6   4   1      24126.41      23429.98       497.47 o
   7   4   1      17256.76      17036.88       369.30 o
   8   4   1        280.59        277.65        33.44 o
   9   4   1      29237.79      29574.23       713.61 o
  10   4   1       6501.20       6298.19       115.90 o
  11   4   1        315.81        373.35        20.72 o
  12   4   1      10924.04      10840.80       165.94 o
  13   4   1      25395.34      25303.32       319.56 o
  14   4   1        476.74        550.44        29.38 o
  15   4   1       5343.44       5438.04        94.93 o
  16   4   1       7843.77       8337.37       110.78 o
  17   4   1        155.38        157.62        17.13 o
  18   4   1       4830.03       5140.26        81.94 o
  19   4   1       5962.25       6227.09        92.62 o
  20   4   1        591.84        583.03        21.76 o
  21   4   1        616.90        623.79        18.82 o
  22   4   1       6567.74       6302.21        96.94 o
  23   4   1       3689.19       3473.08        83.72 o
   1   5   1      17109.02      15909.93       280.74 o
   2   5   1      11869.49      11178.07       204.10 o
   3   5   1       7781.27       7418.13       143.44 o
   4   5   1       4577.71       4038.93        89.98 o
   5   5   1      49017.77      42965.64       730.17 o
   6   5   1       1922.31       1873.82        63.32 o
   7   5   1      28460.70      27356.53       573.08 o
   8   5   1      19491.43      18269.91       274.24 o
   9   5   1         74.21         66.28        21.73 o
  10   5   1       3178.33       3257.82        65.42 o
  11   5   1      17234.90      16461.73       254.91 o
  12   5   1       3502.79       3448.70        63.85 o
  13   5   1       1646.11       1597.53        38.12 o
  14   5   1       8002.68       7977.36       106.37 o
  15   5   1       5424.87       5919.04        82.58 o
  16   5   1       1947.91       1982.66        38.61 o
  17   5   1      13334.13      13757.38       172.84 o
  18   5   1       9752.27      10288.34       154.54 o
  19   5   1       1651.32       1837.86        41.02 o
  20   5   1       3000.69       3098.72        54.32 o
  21   5   1       3933.38       3987.33        63.76 o
  22   5   1          3.46          0.07        13.32 o
   0   6   1       8865.90       8827.18       283.70 o
   1   6   1       1677.68       1689.46        67.27 o
   2   6   1        798.22        791.47        43.88 o
   3   6   1      18152.69      18479.89       394.77 o
   4   6   1      22633.18      22332.48       385.22 o
   5   6   1          9.44         38.14        21.33 o
   6   6   1       8604.85       7913.68       136.28 o
   7   6   1        224.04        208.99        25.22 o
   8   6   1       7583.88       7597.25       101.08 o
   9   6   1       3064.41       3092.18        53.03 o
  10   6   1        144.07        165.90        16.74 o
  11   6   1         45.34         19.99        15.81 o
  12   6   1        616.90        520.30        19.88 o
  13   6   1       6547.44       6784.49        93.96 o
  14   6   1       6652.12       6830.46       109.40 o
  15   6   1         87.38        104.75        17.94 o
  16   6   1       2261.78       2471.10        48.60 o
  17   6   1         52.18         96.47        16.41 o
  18   6   1       1564.55       1627.34        35.19 o
  19   6   1       2830.61       2941.91        51.44 o
  20   6   1        273.43        292.39        17.11 o
  21   6   1        926.25       1012.36        32.58 o
   1   7   1          4.20        -13.24        15.51 o
   2   7   1       1118.08       1234.78        24.53 o
   3   7   1        250.36        263.07        16.85 o
   4   7   1        105.35        102.11        16.81 o
   5   7   1        598.85        537.05        20.85 o
   6   7   1        886.56        848.33        23.70 o
   7   7   1        527.45        494.39        23.23 o
   8   7   1       1238.24       1406.30        33.13 o
   9   7   1       1580.43       1667.93        39.44 o
  10   7   1       5705.27       5706.69        93.00 o
  11   7   1       4226.81       4068.44        70.47 o
  12   7   1        133.63         92.62        24.27 o
  13   7   1       7697.59       7900.46       118.54 o
  14   7   1        682.98        668.41        29.56 o
  15   7   1         47.72         40.52        18.93 o
  16   7   1       1663.37       1728.03        44.84 o
  17   7   1       1640.79       1660.67        43.53 o
  18   7   1         85.58         84.00        17.09 o
  19   7   1       1514.75       1493.03        72.38 o
   0   8   1         87.98         92.79        21.29 o
   1   8   1        608.06        597.40        19.11 o
   2   8   1       1352.29       1289.69        25.46 o
   3   8   1       1991.71       1912.89        34.02 o
   4   8   1        582.56        614.61        22.96 o
   5   8   1         20.23         13.43        17.93 o
   6   8   1       3587.47       3548.98        51.77 o
   7   8   1       7041.02       7215.16        91.07 o
   8   8   1         39.06         37.37        20.82 o
   9   8   1       6917.94       6925.23        94.48 o
  10   8   1         21.65         26.50        22.49 o
  11   8   1        289.38        316.49        27.70 o
  12   8   1       1120.90       1088.14        38.69 o
  13   8   1        858.82        925.24        29.91 o
  14   8   1       1688.30       1699.03        43.23 o
  15   8   1       7344.01       7165.23       117.07 o
  16   8   1       4057.58       4307.45        93.03 o
  17   8   1        165.33        235.19        43.83 o
   1   9   1          6.74        -11.07        15.61 o
   2   9   1        800.91        790.77        21.52 o
   3   9   1       1220.60       1239.87        26.53 o
   4   9   1        810.08        859.32        24.75 o
   5   9   1       1423.28       1428.81        30.30 o
   6   9   1        855.34        950.64        26.65 o
   7   9   1        364.58        404.69        22.65 o
   8   9   1       1967.40       2070.47        57.03 o
   9   9   1       1973.37       2093.53        48.23 o
  10   9   1       2193.53       2303.77        55.69 o
  11   9   1       1912.91       1877.95        52.37 o
  12   9   1        440.75        473.49        28.38 o
  13   9   1        223.65        234.53        26.65 o
  14   9   1       1690.12       1563.09        59.71 o
   0  10   1         53.28         38.66        23.11 o
   1  10   1        432.43        414.95        19.65 o
   2  10   1        444.14        404.49        20.32 o
   3  10   1       2719.10       2591.02        42.82 o
   4  10   1       3757.74       3976.70        58.77 o
   5  10   1        166.40        121.27        20.15 o
   6  10   1       4410.94       4415.43        96.19 o
   7  10   1       2603.42       2705.14        60.75 o
   8  10   1        585.42        644.07        31.57 o
   9  10   1        830.87        831.09        32.89 o
  10  10   1       1686.31       1803.62        61.67 o
  11  10   1         11.46        -42.66        48.59 o
   1  11   1       4093.42       4021.65       160.74 o
   2  11   1       4471.58       4562.40       226.77 o
   0   0   2       3463.48       3737.78        91.11 o
   1   0   2     143593.22     148788.77      3036.48 o
   2   0   2       5237.42       5922.46       151.22 o
   3   0   2     207148.70     224208.27      5290.26 o
   4   0   2       3196.29       2679.43       701.15 o
   5   0   2       2052.73       2045.42        66.50 o
   6   0   2      39713.43      42868.26      1017.69 o
   7   0   2      98724.80     109561.45      2586.62 o
   8   0   2      46601.17      51472.71      1223.63 o
   9   0   2      65854.93      75250.59      1783.57 o
  10   0   2       3033.52       3006.55        95.04 o
  11   0   2       6301.56       6665.54       180.35 o
  12   0   2       2156.56       2482.61        78.96 o
  13   0   2      41228.89      38717.13      1607.11 o
  14   0   2        219.77        242.12        32.89 o
  15   0   2      10036.22       9487.48       216.15 o
  16   0   2      11540.85      10795.25       211.40 o
  17   0   2       8668.44       8398.71       169.99 o
  18   0   2      15130.09      14453.46       278.98 o
  19   0   2      35482.77      34151.11       650.42 o
  20   0   2         68.51         17.26        31.68 o
  21   0   2       3145.88       3121.08       105.83 o
  22   0   2       1018.36        995.92        64.99 o
  23   0   2       8857.36       8638.28       223.38 o
  24   0   2       1908.23       1921.10       132.08 o
   1   1   2     226678.56     227238.95      3142.82 o
   2   1   2       3823.62       3890.08        61.13 o
   3   1   2       8676.09       8116.54       162.65 o
   4   1   2       1196.73       1235.17        60.31 o
   5   1   2      69637.65      78929.39      1445.26 o
   6   1   2      13494.25      15115.76       260.70 o
   7   1   2      27150.29      30846.79      1033.35 o
   8   1   2       1245.61       1310.22        41.34 o
   9   1   2      24762.20      26608.38       454.61 o
  10   1   2      11386.05      12502.88       310.57 o
  11   1   2      30857.24      31412.98       589.87 o
  12   1   2       1943.48       1658.48        70.53 o
  13   1   2       1561.71       1578.45        65.46 o
  14   1   2       2226.73       1974.79        50.83 o
  15   1   2      13800.52      13636.67       187.40 o
  16   1   2         56.67         53.16        14.70 o
  17   1   2       5955.95       5764.37       101.52 o
  18   1   2        569.75        572.32        24.10 o
  19   1   2       6957.87       7136.26       105.47 o
  20   1   2       4224.35       4162.92        72.40 o
  21   1   2      28595.72      27948.96       389.57 o
  22   1   2        583.99        507.40        23.20 o
  23   1   2       6828.46       6551.76       151.52 o
  24   1   2       1142.31       1330.49        99.68 o
   0   2   2        212.66        266.81        18.45 o
   1   2   2         76.78         97.93         9.89 o
   2   2   2        739.06       1118.44        31.03 o
   3   2   2      17870.82      17150.03       336.53 o
   4   2   2      13423.90      13834.16       261.39 o
   5   2   2        458.66        512.50        28.79 o
   6   2   2      21855.75      23344.51       397.15 o
   7   2   2      10803.17      11574.07       295.99 o
   8   2   2       3414.28       3905.69       103.74 o
   9   2   2       9538.58      10870.08       243.95 o
  10   2   2       3860.47       4064.39       168.91 o
  11   2   2       3748.47       3797.18       109.45 o
  12   2   2       9165.91       9416.86       203.82 o
  13   2   2      22524.42      23419.89       437.34 o
  14   2   2          2.41         -8.33        16.91 o
  15   2   2         28.53         41.09        15.04 o
  16   2   2        619.12        559.48        23.05 o
  17   2   2       4009.30       4077.06        74.29 o
  18   2   2        108.18        157.51        17.58 o
  19   2   2       8626.21       8689.34       129.02 o
  20   2   2        372.05        413.88        25.37 o
  21   2   2         60.05         45.56        17.79 o
  22   2   2         85.85         92.91        20.42 o
  23   2   2       2612.13       2382.58        47.03 o
  24   2   2        556.07        644.02        45.32 o
   1   3   2          6.89         -5.45         9.18 o
   2   3   2       3657.85       3406.73       262.82 o
   3   3   2        213.74        228.97        21.32 o
   4   3   2       3119.75       3518.46       139.75 o
   5   3   2       6655.22       6636.80       186.68 o
   6   3   2          7.45        -24.85        24.85 o
   7   3   2       6432.10       6929.00       163.65 o
   8   3   2        490.86        622.07        40.22 o
   9   3   2       1328.22       1326.51        77.73 o
  10   3   2        360.13        394.96        40.36 o
  11   3   2        316.58        231.10        18.98 o
  12   3   2         63.41         51.32        18.84 o
  13   3   2       3461.94       3345.81        68.25 o
  14   3   2       1055.03       1073.51        28.18 o
  15   3   2       2273.31       2403.45        47.21 o
  16   3   2        212.38        220.51        20.61 o
  17   3   2       4288.56       4556.51        74.95 o
  18   3   2        171.86        151.75        18.83 o
  19   3   2        582.57        565.42        22.64 o
  20   3   2       1700.92       1696.15        41.29 o
  21   3   2        156.50        100.70        20.52 o
  22   3   2        727.03        786.63        26.30 o
  23   3   2        382.98        455.22        19.16 o
   0   4   2      13261.63      13400.69       336.22 o
   1   4   2       2969.16       3390.73       108.01 o
   2   4   2       9061.10       9423.73       249.02 o
   3   4   2       5176.20       5099.67       191.14 o
   4   4   2       1403.66       1407.80        60.08 o
   5   4   2       6210.41       7002.55       193.31 o
   6   4   2        243.97        237.08        30.55 o
   7   4   2       1142.51       1213.94        66.83 o
   8   4   2       7442.36       7159.29       178.97 o
   9   4   2        909.03       1112.60        95.94 o
  10   4   2      18318.69      17512.79       300.26 o
  11   4   2       1118.90       1105.75        32.07 o
  12   4   2       9264.24       9050.86       131.29 o
  13   4   2        349.23        437.49        18.74 o
  14   4   2          3.63         12.52        14.54 o
  15   4   2       1590.14       1675.55        42.19 o
  16   4   2       1429.46       1447.19        36.72 o
  17   4   2       7250.84       7540.03       110.39 o
  18   4   2         71.78         82.88        16.66 o
  19   4   2        162.66        206.70        17.26 o
  20   4   2        156.85        152.49        17.66 o
  21   4   2         13.96        -14.81        16.97 o
  22   4   2          1.29          3.73        15.46 o
  23   4   2        648.20        605.91        38.66 o
   1   5   2      38346.08      35080.13       598.26 o
   2   5   2       3301.19       3117.98        74.20 o
   3   5   2        819.23        876.03        37.40 o
   4   5   2       1018.33       1071.94        41.99 o
   5   5   2      14662.36      13439.28       348.46 o
   6   5   2      11243.64      10464.83       285.13 o
   7   5   2       1280.11       1238.07        69.73 o
   8   5   2      11604.26      11199.75       234.41 o
   9   5   2       6057.81       5510.63       113.69 o
  10   5   2        157.35        236.21        21.15 o
  11   5   2       6036.89       5673.35        80.29 o
  12   5   2        521.88        514.74        22.67 o
  13   5   2        168.38        180.26        17.43 o
  14   5   2       1064.79       1123.96        27.09 o
  15   5   2      11355.66      11570.81       155.87 o
  16   5   2         91.62         56.96        15.10 o
  17   5   2         43.26         68.28        16.11 o
  18   5   2        894.63        882.71        26.51 o
  19   5   2       1111.85       1124.71        29.10 o
  20   5   2        426.00        388.27        19.13 o
  21   5   2       6527.81       6484.02        96.78 o
  22   5   2         40.97         45.23        17.96 o
   0   6   2       4927.05       5091.67       180.46 o
   1   6   2      24582.73      24535.14       517.24 o
   2   6   2        479.91        426.45        37.93 o
   3   6   2      50217.70      47010.89       870.12 o
   4   6   2       4085.17       3772.02        83.11 o
   5   6   2       8246.23       7832.66       126.95 o
   6   6   2        180.31        196.27        24.88 o
   7   6   2      13589.53      12964.28       192.25 o
   8   6   2        673.24        661.30        26.58 o
   9   6   2      12291.79      12180.40       139.74 o
  10   6   2        800.58        796.43        23.85 o
  11   6   2       1703.22       1672.31        39.58 o
  12   6   2         20.18         17.00        14.50 o
  13   6   2      15361.58      15660.00       189.04 o
  14   6   2       1104.42       1122.27        29.70 o
  15   6   2       5645.03       5891.93        91.61 o
  16   6   2        210.27        214.53        18.50 o
  17   6   2       7554.78       8051.29       114.84 o
  18   6   2         45.56         39.54        14.74 o
  19   6   2      11396.29      11433.25       164.00 o
  20   6   2         10.76        -13.70        13.70 o
  21   6   2        679.50        706.02        24.23 o
   1   7   2      24084.31      24232.32       223.97 o
   2   7   2         11.33         12.37        14.86 o
   3   7   2       6616.75       6497.29        71.28 o
   4   7   2       1995.55       1992.36        34.11 o
   5   7   2      34921.11      34482.57       331.42 o
   6   7   2        957.15        979.60        25.54 o
   7   7   2      17102.15      16847.34       178.01 o
   8   7   2         35.49         20.92        19.50 o
   9   7   2       1508.80       1531.33        37.06 o
  10   7   2        160.73        165.01        23.60 o
  11   7   2      12438.61      13457.82       190.42 o
  12   7   2         17.94         10.87        18.79 o
  13   7   2        113.85        108.90        21.51 o
  14   7   2        102.41        115.57        20.51 o
  15   7   2       8891.33       9265.91       223.77 o
  16   7   2        454.31        436.19        25.04 o
  17   7   2      17316.96      18062.92       308.38 o
  18   7   2        228.38        226.08        16.34 o
  19   7   2        155.69        191.26        22.66 o
   0   8   2        364.52        381.85        24.01 o
   1   8   2       3820.50       3960.10        47.01 o
   2   8   2        181.56        196.09        16.44 o
   3   8   2       8311.42       8613.11        87.68 o
   4   8   2        624.81        645.73        21.51 o
   5   8   2         99.66         78.93        18.61 o
   6   8   2       1848.83       2001.67        39.12 o
   7   8   2       8346.05       8567.52       104.68 o
   8   8   2        128.14        151.42        20.82 o
   9   8   2       8326.72       8962.43       121.70 o
  10   8   2        521.73        532.04        28.93 o
  11   8   2        288.51        282.51        27.34 o
  12   8   2          4.63         16.02        24.04 o
  13   8   2       6458.13       6594.55       105.38 o
  14   8   2          3.57        -15.14        17.11 o
  15   8   2       1998.01       1756.61        54.06 o
  16   8   2        333.60        373.41        21.49 o
  17   8   2       2928.91       2831.78        82.92 o
   1   9   2         86.01         97.96        16.61 o
   2   9   2        106.01        104.27        16.79 o
   3   9   2        852.87        887.66        23.63 o
   4   9   2        175.57        188.24        19.41 o
   5   9   2       3045.52       3260.06        60.87 o
   6   9   2       1160.50       1199.30        29.55 o
   7   9   2       3066.61       3302.24        55.68 o
   8   9   2        346.53        339.86        24.11 o
   9   9   2         43.66         42.34        23.25 o
  10   9   2       1846.94       1778.49        65.27 o
  11   9   2       5080.92       4965.14        95.26 o
  12   9   2          2.46         15.88        23.36 o
  13   9   2         17.31         -1.38        27.47 o
  14   9   2        282.19        196.76        44.66 o
   0  10   2        966.67        914.84        39.39 o
   1  10   2         98.83        112.17        19.69 o
   2  10   2        661.07        624.86        22.56 o
   3  10   2          3.66         11.13        19.63 o
   4  10   2       1786.35       1901.40        42.66 o
   5  10   2         52.26         75.40        21.67 o
   6  10   2        534.33        557.47        31.06 o
   7  10   2        315.63        298.96        25.43 o
   8  10   2          9.43         17.33        22.92 o
   9  10   2       1549.56       1637.38        54.98 o
  10  10   2       1450.94       1500.61        65.83 o
  11  10   2          0.77         74.76        62.30 o
   1  11   2         16.63        -25.51        44.91 o
   2  11   2         58.69         -0.94        46.67 o
   1   1   3      46123.68      45256.74       616.25 o
   2   1   3       6501.85       7043.82       113.15 o
   3   1   3       2647.76       2410.72        49.52 o
   4   1   3      12266.83      14112.16       241.89 o
   5   1   3       4852.79       5235.21        97.56 o
   6   1   3      18226.13      19737.21       369.46 o
   7   1   3       2398.04       2305.16        53.64 o
   8   1   3      47630.76      50177.82       844.27 o
   9   1   3       2542.94       2784.21        63.80 o
  10   1   3       5299.81       5523.71       119.43 o
  11   1   3        767.17        677.95        32.26 o
  12   1   3       1777.57       1656.53        61.41 o
  13   1   3       4426.09       4167.46        82.81 o
  14   1   3      14865.09      14457.32       218.99 o
  15   1   3        249.98        301.60        17.39 o
  16   1   3        183.45        153.47        15.25 o
  17   1   3         99.06        121.22        18.84 o
  18   1   3       1300.24       1256.90        33.60 o
  19   1   3        323.91        391.57        22.21 o
  20   1   3       1971.52       1910.84        48.86 o
  21   1   3       7201.53       6980.84       108.03 o
  22   1   3          0.14        -12.85        16.40 o
  23   1   3       2317.07       2354.83        83.05 o
  24   1   3         22.12        104.67        57.32 o
   0   2   3      10660.51      12987.41       538.71 o
   1   2   3      17360.68      17717.02       683.19 o
   2   2   3       2502.78       2365.58        40.89 o
   3   2   3       3805.25       3238.28        54.86 o
   4   2   3      90549.16      92468.16      1540.79 o
   5   2   3      13509.49      14190.60       244.99 o
   6   2   3      30330.63      31756.59       609.91 o
   7   2   3        386.92        410.33        25.69 o
   8   2   3       2185.64       2206.28        83.31 o
   9   2   3      18820.92      20024.72       618.21 o
  10   2   3      32769.14      34688.68       735.50 o
  11   2   3         31.62         77.88        30.03 o
  12   2   3      12413.60      12004.48       210.46 o
  13   2   3       7079.27       6722.21       135.50 o
  14   2   3       4118.15       4280.93        67.25 o
  15   2   3      16443.02      16796.19       215.03 o
  16   2   3       3893.38       3961.91        78.90 o
  17   2   3        694.82        730.53        23.76 o
  18   2   3       1042.38       1110.86        31.68 o
  19   2   3      14864.67      14727.25       200.19 o
  20   2   3         28.40         11.37        19.55 o
  21   2   3       1304.52       1377.24        38.55 o
  22   2   3        865.32        833.77        26.12 o
  23   2   3       3192.82       3067.11        55.81 o
  24   2   3        951.78       1223.69        73.58 o
   1   3   3      61799.03      60065.54      1004.59 o
   2   3   3      10696.14      11105.03       277.88 o
   3   3   3      24652.06      24712.18       689.04 o
   4   3   3       4882.74       5269.38       168.28 o
   5   3   3      17977.12      17840.34       523.80 o
   6   3   3      41434.04      41052.35      1106.31 o
   7   3   3       9680.61       9704.44       219.78 o
   8   3   3      34280.88      35135.45       736.36 o
   9   3   3         46.03         87.59        30.37 o
  10   3   3        575.63        753.69        55.54 o
  11   3   3      51292.56      52465.87       880.89 o
  12   3   3      12160.89      12027.06       230.29 o
  13   3   3      12102.99      11831.51       161.25 o
  14   3   3      18641.20      19526.65       274.49 o
  15   3   3       4111.84       4491.95        70.12 o
  16   3   3        239.88        287.12        19.50 o
  17   3   3       4936.69       5252.93        84.46 o
  18   3   3        943.72       1051.17        27.39 o
  19   3   3         33.27         12.12        15.78 o
  20   3   3        298.41        331.68        18.74 o
  21   3   3      19125.38      19413.54       309.44 o
  22   3   3       3787.36       3660.96        62.22 o
  23   3   3      13928.01      13353.63       255.48 o
   0   4   3      19587.48      22972.39      2676.19 o
   1   4   3       9090.84       9324.81       357.50 o
   2   4   3       5105.29       4934.28       260.08 o
   3   4   3       3480.40       3516.82       194.88 o
   4   4   3      20833.73      22071.93       893.77 o
   5   4   3       2083.75       2223.98        80.57 o
   6   4   3      12374.37      11692.79       260.75 o
   7   4   3      19210.89      19118.99       691.26 o
   8   4   3        598.73        495.14        36.47 o
   9   4   3      15714.40      14973.78       284.27 o
  10   4   3      30672.89      29963.14       506.60 o
  11   4   3          0.01         19.97        15.86 o
  12   4   3      20744.41      20311.22       269.13 o
  13   4   3       8803.06       8727.29       110.98 o
  14   4   3       2826.82       3163.65        52.81 o
  15   4   3       4924.43       5363.84       101.48 o
  16   4   3       4760.23       5073.77        81.69 o
  17   4   3       3291.93       3413.42        59.09 o
  18   4   3       1384.67       1411.80        35.98 o
  19   4   3       8623.06       9192.35       123.75 o
  20   4   3       3023.18       2878.55        50.52 o
  21   4   3       4421.34       4492.56        68.58 o
  22   4   3       1842.05       1878.11        44.32 o
  23   4   3       3905.37       3677.31        82.12 o
   1   5   3        351.15        365.42        30.89 o
   2   5   3      28681.22      27792.62       522.29 o
   3   5   3       6628.57       6166.27       132.53 o
   4   5   3      11494.78      10669.31       260.83 o
   5   5   3      11092.63      10683.33       235.38 o
   6   5   3       3878.07       3715.37        98.03 o
   7   5   3       4240.70       3992.46       111.61 o
   8   5   3      21641.38      20435.40       394.86 o
   9   5   3       2713.85       2610.36        59.83 o
  10   5   3       6296.49       5971.12       104.88 o
  11   5   3        539.12        583.46        20.85 o
  12   5   3       7270.95       7427.28       177.14 o
  13   5   3       7397.31       7301.08       103.10 o
  14   5   3      11415.81      11840.16       164.73 o
  15   5   3       3957.03       4175.58        72.01 o
  16   5   3       1729.44       1845.42        40.39 o
  17   5   3       9064.36       9280.28       125.08 o
  18   5   3       2045.07       2169.80        45.76 o
  19   5   3        325.88        303.18        18.02 o
  20   5   3       4997.73       5005.25        79.09 o
  21   5   3       1189.77       1147.32        27.78 o
  22   5   3         31.44         30.43        22.23 o
   0   6   3       4339.22       4451.93       200.61 o
   1   6   3       2714.69       3011.20        89.36 o
   2   6   3       2571.77       2649.16        75.05 o
   3   6   3       1410.58       1475.28        56.03 o
   4   6   3       2087.29       2256.16        58.98 o
   5   6   3       1554.27       1542.51        44.59 o
   6   6   3       3749.72       3476.89        68.80 o
   7   6   3       3363.98       3199.14        55.88 o
   8   6   3       2259.46       2240.51        58.21 o
   9   6   3        999.95       1077.43        26.93 o
  10   6   3        561.38        578.63        23.51 o
  11   6   3       1705.22       1638.82        39.35 o
  12   6   3       1746.80       1820.47        39.31 o
  13   6   3       1519.62       1487.03        32.78 o
  14   6   3        206.44        276.59        19.11 o
  15   6   3        202.66        228.91        18.73 o
  16   6   3        847.60        860.51        24.81 o
  17   6   3       1082.86       1142.72        28.71 o
  18   6   3       1588.20       1659.29        37.20 o
  19   6   3        684.49        709.37        21.35 o
  20   6   3       1265.23       1293.88        34.81 o
  21   6   3          0.76         17.44        94.70 o
   1   7   3       3455.82       3349.07        50.28 o
   2   7   3       1222.08       1162.79        22.84 o
   3   7   3        977.46        940.86        21.53 o
   4   7   3        427.10        394.28        18.67 o
   5   7   3       6608.40       6655.25        73.29 o
   6   7   3       5755.55       5894.92        74.92 o
   7   7   3       1044.69       1084.38        27.28 o
   8   7   3       6570.35       6328.11        82.32 o
   9   7   3        410.03        427.61        26.90 o
  10   7   3         24.34         32.79        24.06 o
  11   7   3       1061.77       1034.34        36.71 o
  12   7   3          5.60          1.52        19.14 o
  13   7   3        947.52        943.22        30.65 o
  14   7   3       2100.52       2079.38        48.07 o
  15   7   3        202.49        206.37        22.09 o
  16   7   3        200.99        195.21        22.02 o
  17   7   3        181.19        193.38        20.65 o
  18   7   3        651.51        655.79        24.16 o
  19   7   3        511.90        631.80        57.29 o
   0   8   3       1356.90       1313.14        33.43 o
   1   8   3        376.03        423.70        17.96 o
   2   8   3         83.21        117.50        15.96 o
   3   8   3         27.83         30.98        16.53 o
   4   8   3       5119.01       5073.52        59.91 o
   5   8   3        495.62        525.18        21.99 o
   6   8   3       5106.83       5238.35        71.12 o
   7   8   3        738.89        731.98        25.93 o
   8   8   3       1287.10       1312.73        32.36 o
   9   8   3        231.94        249.16        26.80 o
  10   8   3       7565.08       8076.75       122.50 o
  11   8   3          2.86         11.31        24.52 o
  12   8   3       5242.24       5040.48        84.02 o
  13   8   3        132.34        109.78        22.51 o
  14   8   3         11.91         17.53        16.75 o
  15   8   3        366.20        327.18        20.48 o
  16   8   3       1930.77       1976.94        66.09 o
  17   8   3         94.07         86.32        19.74 o
   1   9   3       1111.14       1166.20        24.46 o
   2   9   3       1436.98       1497.84        30.70 o
   3   9   3        741.69        793.92        24.40 o
   4   9   3        111.88        128.16        19.42 o
   5   9   3       7333.60       7435.56       135.02 o
   6   9   3       3085.86       3258.62        58.56 o
   7   9   3       6725.27       6932.65        96.77 o
   8   9   3       5142.44       5094.18        80.96 o
   9   9   3          2.20         51.66        23.38 o
  10   9   3        226.98        272.90        24.62 o
  11   9   3        761.10        759.21        30.89 o
  12   9   3       2383.73       2490.60        59.03 o
  13   9   3        157.30        136.76        27.44 o
  14   9   3       2342.90       2028.17       104.17 o
   0  10   3        836.19        940.26        40.22 o
   1  10   3        540.48        565.64        25.08 o
   2  10   3       1193.75       1160.75        29.44 o
   3  10   3      10407.53      10671.32       142.77 o
   4  10   3       2360.22       2354.13        54.25 o
   5  10   3       1093.43       1208.98        53.95 o
   6  10   3       1835.45       1830.54        48.27 o
   7  10   3       2203.12       2368.15        81.03 o
   8  10   3       1146.93       1117.30        35.42 o
   9  10   3       5141.27       5337.78       145.78 o
  10  10   3       2230.85       2374.74       103.92 o
  11  10   3         10.63        -52.33        59.81 o
   1  11   3       1263.90       1204.43        56.99 o
   2  11   3       3731.25       3680.55       129.18 o
   3  11   3        744.87        619.43        72.27 o
   1   0   4       6161.71       5898.99       145.79 o
   2   0   4        708.21        622.51        47.84 o
   3   0   4       4590.90       4131.56        98.56 o
   4   0   4        223.93        425.26        43.26 o
   5   0   4      67905.02      75821.38      1793.50 o
   6   0   4      17441.57      19440.48       470.57 o
   7   0   4      35544.87      38369.69       914.32 o
   8   0   4       1611.25       1971.80        70.36 o
   9   0   4      24063.23      27189.38       655.52 o
  10   0   4      41128.70      43226.84      1034.29 o
  11   0   4       7685.70       7689.80       205.37 o
  12   0   4      12091.54      11674.54       299.51 o
  13   0   4        689.95        598.94        42.44 o
  14   0   4        122.55         94.86        29.43 o
  15   0   4       2275.27       2138.95        68.62 o
  16   0   4      16645.74      16550.39       353.16 o
  17   0   4       1036.62        992.00        60.84 o
  18   0   4       2209.28       2163.66        73.03 o
  19   0   4       5128.70       5151.37       127.75 o
  20   0   4      24727.41      24342.59       594.64 o
  21   0   4       7720.50       7349.61       198.86 o
  22   0   4      15870.38      15591.86       386.80 o
  23   0   4        362.26        385.68        79.16 o
  24   0   4        197.50        211.82        59.81 o
   1   1   4        609.14        763.09        19.93 o
   2   1   4      88197.33      91500.06      1320.36 o
   3   1   4       4483.97       4476.41       461.13 o
   4   1   4       3069.30       3038.00        60.36 o
   5   1   4        496.32        428.60        24.17 o
   6   1   4        732.40        515.42       110.94 o
   7   1   4       6933.06       7238.51       149.53 o
   8   1   4      28302.76      31002.83       487.78 o
   9   1   4      13192.95      14182.66       231.45 o
  10   1   4       8916.46       9268.80       157.97 o
  11   1   4       6555.48       6300.38       125.35 o
  12   1   4      24368.63      25424.14       536.46 o
  13   1   4        761.81        783.54        43.81 o
  14   1   4      34906.44      33019.20       457.76 o
  15   1   4       1284.11       1237.07        25.83 o
  16   1   4         42.38         50.77        14.24 o
  17   1   4       5983.02       5616.38        89.62 o
  18   1   4       5676.10       5770.43        93.03 o
  19   1   4       1975.92       1825.46        45.11 o
  20   1   4      18785.54      18757.91       283.00 o
  21   1   4         43.94         45.86        18.54 o
  22   1   4        786.83        662.21        27.76 o
  23   1   4        975.49        946.85        42.06 o
  24   1   4      14000.00      14721.40       630.48 o
   0   2   4      42103.32      41196.89       997.66 o
   1   2   4      48190.04      47997.97      1306.85 o
   2   2   4       1058.89       1146.70        25.18 o
   3   2   4      45282.55      49053.56       669.29 o
   4   2   4      44268.87      47192.63       732.20 o
   5   2   4         24.09         49.37        14.91 o
   6   2   4      68453.95      69829.66      1600.46 o
   7   2   4      12585.00      13446.43       259.81 o
   8   2   4      10876.58      11674.49       229.58 o
   9   2   4       3550.39       3566.32        87.71 o
  10   2   4      15360.55      15849.69       308.91 o
  11   2   4        773.09        938.54        45.84 o
  12   2   4      12745.23      12144.47       213.38 o
  13   2   4      15953.01      16278.20       308.82 o
  14   2   4       1192.82       1273.50        37.08 o
  15   2   4       2885.32       2869.99        48.97 o
  16   2   4      10316.68      10684.35       135.15 o
  17   2   4       1698.29       1616.15        34.96 o
  18   2   4       3853.86       4068.41        65.84 o
  19   2   4         53.07         70.67        20.14 o
  20   2   4       2459.18       2604.33        56.10 o
  21   2   4          7.18        -14.00        18.62 o
  22   2   4      10257.34       9722.97       150.13 o
  23   2   4       1556.20       1465.68        42.15 o
  24   2   4        593.81        705.34        60.33 o
   1   3   4        241.49        339.78        19.48 o
   2   3   4      15490.86      16247.68       418.62 o
   3   3   4       2518.82       2570.06        84.85 o
   4   3   4         95.64        108.74        17.73 o
   5   3   4       6635.93       6942.88       181.00 o
   6   3   4         12.71          1.07        27.32 o
   7   3   4       8028.73       8246.92       190.86 o
   8   3   4       6229.82       6581.39       171.18 o
   9   3   4       6439.75       6249.12       199.59 o
  10   3   4       6617.71       7252.63       203.38 o
  11   3   4       2877.90       2816.27        60.86 o
  12   3   4       7621.70       7635.87       138.66 o
  13   3   4          3.85         -0.17        14.91 o
  14   3   4       3294.10       3253.56        48.98 o
  15   3   4       3664.15       3758.78        61.25 o
  16   3   4        620.59        621.13        22.08 o
  17   3   4         78.82         44.91        15.53 o
  18   3   4        628.08        684.68        22.95 o
  19   3   4       5515.37       5742.89        85.55 o
  20   3   4        852.44        898.63        36.01 o
  21   3   4         16.28         26.59        18.13 o
  22   3   4         12.26         27.48        14.83 o
  23   3   4        180.18        179.06        20.53 o
   0   4   4       3596.00       3302.36       129.98 o
   1   4   4      20537.64      21528.38       561.94 o
   2   4   4        420.77        350.78        29.49 o
   3   4   4        369.99        321.64        29.70 o
   4   4   4        897.06       1055.42        77.33 o
   5   4   4        489.22        509.30        35.99 o
   6   4   4       4970.10       4920.98       201.43 o
   7   4   4       8904.62       8594.30       201.07 o
   8   4   4         52.47        129.50        34.06 o
   9   4   4       9363.28       9284.62       182.32 o
  10   4   4       3031.05       2923.04        61.29 o
  11   4   4        910.69        960.07        31.65 o
  12   4   4       3324.72       3211.04        77.17 o
  13   4   4       4896.81       5060.31        72.34 o
  14   4   4        796.00        807.93        22.66 o
  15   4   4         59.62         74.97        16.77 o
  16   4   4       1948.19       1984.72        40.37 o
  17   4   4        475.93        505.35        20.30 o
  18   4   4       1092.12       1161.53        27.93 o
  19   4   4       2601.94       2561.23        45.45 o
  20   4   4       1009.60        985.84        24.22 o
  21   4   4        424.47        369.18        18.77 o
  22   4   4       1213.22       1201.38        33.98 o
  23   4   4          4.45        -14.97        19.78 o
   1   5   4       2288.13       2006.67        74.84 o
   2   5   4       6547.68       5710.98       125.11 o
   3   5   4        150.47        104.41        28.44 o
   4   5   4      18895.39      17488.45       372.17 o
   5   5   4       3299.54       3555.61        97.44 o
   6   5   4       1304.55       1316.20        58.42 o
   7   5   4        582.53        471.55        24.18 o
   8   5   4      17335.10      16276.25       282.31 o
   9   5   4      27954.21      26796.80       456.15 o
  10   5   4       7589.57       7158.53       110.84 o
  11   5   4       6945.94       6398.68       117.26 o
  12   5   4        455.03        493.44        20.67 o
  13   5   4       1948.54       1961.43        39.07 o
  14   5   4      14038.25      14324.58       275.56 o
  15   5   4        200.23        179.43        15.80 o
  16   5   4         27.25         21.73        14.74 o
  17   5   4        486.47        451.31        18.86 o
  18   5   4       5246.69       5418.93        87.22 o
  19   5   4         31.48         25.23        15.58 o
  20   5   4       7636.65       7728.21       115.07 o
  21   5   4       1684.28       1689.84        38.57 o
  22   5   4         77.67         41.97        20.29 o
   0   6   4      29178.62      28969.51       708.86 o
   1   6   4          1.49        -12.30        27.03 o
   2   6   4       5425.86       5318.75       117.83 o
   3   6   4        967.43        850.02        35.02 o
   4   6   4       8890.22       8667.89       134.60 o
   5   6   4      11814.81      11257.87       166.46 o
   6   6   4      14932.83      14736.67       212.90 o
   7   6   4        373.25        318.22        22.37 o
   8   6   4        100.32         84.99        19.41 o
   9   6   4        635.36        574.21        21.26 o
  10   6   4      14246.07      13707.24       202.13 o
  11   6   4       1741.50       1677.52        37.87 o
  12   6   4       7530.10       7266.93       126.24 o
  13   6   4        316.21        362.90        19.42 o
  14   6   4        331.78        334.35        20.19 o
  15   6   4        760.10        759.83        25.95 o
  16   6   4      10102.91      10565.56       208.04 o
  17   6   4        127.02        153.38        16.69 o
  18   6   4       3805.25       3955.45        66.12 o
  19   6   4       1193.92       1150.49        31.86 o
  20   6   4       3991.61       4255.60        83.55 o
  21   6   4       2195.60       2284.94       224.28 o
   1   7   4       3736.61       3426.00        45.55 o
   2   7   4      16734.05      16663.41       153.77 o
   3   7   4       4257.08       4196.82        49.30 o
   4   7   4      11274.70      11326.50       106.15 o
   5   7   4       1134.98       1139.32        26.41 o
   6   7   4       1797.96       1812.49        36.74 o
   7   7   4         12.48          1.68        22.96 o
   8   7   4      17917.85      18566.51       215.44 o
   9   7   4        126.24        108.12        23.17 o
  10   7   4       1501.62       1478.43        43.56 o
  11   7   4       2581.65       2553.29        77.56 o
  12   7   4       6041.93       6209.63       146.23 o
  13   7   4        251.82        287.20        22.33 o
  14   7   4      10998.81      11271.28       233.30 o
  15   7   4        286.48        355.79        24.01 o
  16   7   4        906.40        865.12        49.47 o
  17   7   4         24.28         30.90        23.52 o
  18   7   4      10660.13      10488.04       184.91 o
  19   7   4        154.61        140.69        20.55 o
   0   8   4       9850.77       9980.71       161.55 o
   1   8   4          3.57         14.60        15.59 o
   2   8   4       3923.58       4050.39        51.14 o
   3   8   4        476.15        518.54        20.11 o
   4   8   4      14300.75      14434.38       154.49 o
   5   8   4          8.12         -3.30        18.77 o
   6   8   4      12077.71      12767.56       144.85 o
   7   8   4        105.36        107.07        21.35 o
   8   8   4       1535.24       1530.40        39.33 o
   9   8   4        384.19        436.96        26.98 o
  10   8   4       7133.92       7217.24       110.74 o
  11   8   4        656.74        689.04        30.80 o
  12   8   4       6660.31       6893.49       179.83 o
  13   8   4         92.43         73.93        19.42 o
  14   8   4       4264.66       4158.52        75.20 o
  15   8   4         40.48         15.20        18.15 o
  16   8   4       8329.85       8496.55       168.32 o
  17   8   4        166.61        154.82        23.87 o
   1   9   4         37.04         59.72        16.62 o
   2   9   4       4504.92       4750.23        61.77 o
   3   9   4       2423.55       2479.98        45.22 o
   4   9   4       3634.17       3739.18        72.64 o
   5   9   4        299.92        350.45        23.76 o
   6   9   4       2052.52       2049.28        46.64 o
   7   9   4        890.88        896.34        29.20 o
   8   9   4       7643.77       7656.83       109.96 o
   9   9   4       3374.39       3564.28        68.65 o
  10   9   4        300.47        314.16        27.05 o
  11   9   4         10.48         -9.68        23.03 o
  12   9   4       2247.05       2095.10        95.49 o
  13   9   4        244.44        199.57        34.91 o
  14   9   4       1964.48       1730.95       100.93 o
   0  10   4        669.04        593.82        54.05 o
   1  10   4        662.83        648.72        46.55 o
   2  10   4         16.32         17.83        23.97 o
   3  10   4        167.15        167.49        26.03 o
   4  10   4        686.22        657.45        36.84 o
   5  10   4        569.56        577.44        33.93 o
   6  10   4         36.62         32.47        27.17 o
   7  10   4       2416.88       2413.40       125.56 o
   8  10   4         32.43         25.00        29.80 o
   9  10   4       1329.81       1431.84        56.60 o
  10  10   4        507.27        530.80        77.25 o
   1  11   4        309.93        210.71        33.16 o
   2  11   4        351.24        301.94        45.36 o
   3  11   4       1121.55       1044.16        79.74 o
   1   1   5        565.21        452.36        17.95 o
   2   1   5       4615.25       4349.38       237.33 o
   3   1   5       1718.45       1684.54        36.44 o
   4   1   5       2275.45       2600.62        50.55 o
   5   1   5      56155.99      58101.04      1191.85 o
   6   1   5          0.52         21.58        16.63 o
   7   1   5      11522.80      11628.64       203.75 o
   8   1   5       1479.55       1743.96        46.58 o
   9   1   5        724.46        684.67        27.79 o
  10   1   5        664.90        806.30        30.81 o
  11   1   5       8544.35       8863.81       167.35 o
  12   1   5         20.00         32.84        21.47 o
  13   1   5       1305.76       1306.56        33.57 o
  14   1   5        758.73        713.66        28.29 o
  15   1   5       9965.33       9893.48       116.56 o
  16   1   5        935.36        892.87        30.42 o
  17   1   5       2562.33       2524.68        55.81 o
  18   1   5       7928.35       7844.19       114.27 o
  19   1   5          1.04         16.44        18.61 o
  20   1   5        192.11        195.55        28.26 o
  21   1   5         65.52         88.79        19.37 o
  22   1   5       1228.27       1047.74        46.51 o
  23   1   5        614.38        668.16        38.57 o
  24   1   5        753.90        702.75        77.25 o
   0   2   5     176163.17     180257.64      4441.07 o
   1   2   5     145392.86     146977.05      2473.46 o
   2   2   5       5607.08       4840.76        91.01 o
   3   2   5      12507.05      13170.12       196.42 o
   4   2   5        184.03        198.37        25.20 o
   5   2   5         39.09         21.21        14.51 o
   6   2   5      20081.44      21129.76       447.85 o
   7   2   5      51305.30      52544.06      1053.06 o
   8   2   5         68.06         82.83        23.18 o
   9   2   5      32447.01      33318.09       624.94 o
  10   2   5       8404.02       8040.15       169.25 o
  11   2   5       9655.52       9864.52       182.39 o
  12   2   5       3262.54       3256.93        64.49 o
  13   2   5      16585.81      16475.45       312.31 o
  14   2   5         81.77        100.14        14.07 o
  15   2   5        260.74        254.23        16.70 o
  16   2   5       3421.49       3485.18        58.50 o
  17   2   5       1071.17       1198.23        27.46 o
  18   2   5       1041.20       1069.03        26.71 o
  19   2   5       1491.53       1453.88        38.49 o
  20   2   5       9079.20       9049.90       143.83 o
  21   2   5        129.87        120.69        18.93 o
  22   2   5      14864.69      14663.62       220.00 o
  23   2   5       1289.79       1266.63        38.84 o
  24   2   5       2332.47       2339.80       198.12 o
   1   3   5      45190.77      47015.61      1054.75 o
   2   3   5      68407.30      67998.98      1423.37 o
   3   3   5      16305.60      16489.16       341.92 o
   4   3   5      55031.42      55195.94       972.30 o
   5   3   5      60403.34      60949.31      1023.93 o
   6   3   5        114.13        113.23        29.27 o
   7   3   5       6550.40       6191.93       160.71 o
   8   3   5      38894.92      38552.87       807.16 o
   9   3   5      33539.50      33018.87      1499.31 o
  10   3   5       5661.09       4969.28       182.93 o
  11   3   5      23742.12      23767.84       406.06 o
  12   3   5      10889.88      11025.26       212.84 o
  13   3   5        130.63        122.61        17.12 o
  14   3   5      16537.73      17573.74       207.05 o
  15   3   5      11832.78      12515.87       150.10 o
  16   3   5         41.94         84.89        15.45 o
  17   3   5       6463.90       6718.50        94.22 o
  18   3   5      15914.65      16409.19       212.47 o
  19   3   5         42.11         64.31        15.53 o
  20   3   5      11580.84      11918.00       171.15 o
  21   3   5       2322.79       2290.89        52.09 o
  22   3   5        164.65        143.65        16.06 o
  23   3   5         15.03         22.83        17.85 o
   0   4   5      68700.85      66617.33      1580.94 o
   1   4   5      15096.52      15190.62       324.60 o
   2   4   5      23846.06      23290.91       974.30 o
   3   4   5      23466.66      23356.58       697.99 o
   4   4   5       1300.11       1030.29        53.13 o
   5   4   5       1965.69       2213.50        81.18 o
   6   4   5      29416.09      30332.26       736.56 o
   7   4   5      11469.16      10591.14       338.92 o
   8   4   5       1281.45       1031.80        42.01 o
   9   4   5      30737.54      30096.34       513.79 o
  10   4   5       7136.78       6944.20       126.83 o
  11   4   5       3601.69       3662.13        62.57 o
  12   4   5       2874.46       3076.13        49.86 o
  13   4   5      17686.94      18240.95       251.46 o
  14   4   5       2791.32       2844.46        47.08 o
  15   4   5       1190.12       1178.99        25.85 o
  16   4   5      16077.13      16835.72       225.97 o
  17   4   5       1413.88       1552.99        34.86 o
  18   4   5        530.99        533.41        25.43 o
  19   4   5       6730.07       6833.17        95.16 o
  20   4   5       3393.12       3425.55        59.02 o
  21   4   5        228.37        237.13        14.89 o
  22   4   5       6351.64       6236.81       127.66 o
  23   4   5       3415.18       3233.94       111.49 o
   1   5   5      10505.14      10310.55       232.00 o
   2   5   5       4871.42       5068.30       126.61 o
   3   5   5       2174.18       2240.95        72.42 o
   4   5   5        817.47        821.93        42.55 o
   5   5   5       1517.64       1419.28        59.71 o
   6   5   5       1302.30       1167.72        43.01 o
   7   5   5       2413.72       2234.54        50.98 o
   8   5   5       3212.11       3202.30        78.01 o
   9   5   5       7835.42       7663.43       140.98 o
  10   5   5        355.38        298.89        18.91 o
  11   5   5       9611.82       9369.23       157.69 o
  12   5   5       4291.15       4070.33        69.01 o
  13   5   5         65.11         59.02        15.10 o
  14   5   5        521.98        538.49        18.47 o
  15   5   5       2068.80       2169.48        41.76 o
  16   5   5         67.99         52.39        14.96 o
  17   5   5        801.26        836.49        23.39 o
  18   5   5       5544.18       5935.95        94.07 o
  19   5   5        114.85        156.43        16.82 o
  20   5   5        257.77        222.14        15.99 o
  21   5   5       3646.94       3651.70        73.60 o
  22   5   5        603.99        562.65        30.67 o
   0   6   5        364.78        296.29        40.23 o
   1   6   5        454.78        467.59        30.08 o
   2   6   5       1073.27        949.33        35.25 o
   3   6   5       3645.46       3620.42        63.87 o
   4   6   5       5168.55       4949.73        79.50 o
   5   6   5        247.92        263.25        23.00 o
   6   6   5       4972.97       4882.64        70.21 o
   7   6   5         43.79         38.84        19.84 o
   8   6   5        140.93        139.06        21.66 o
   9   6   5       1487.55       1405.48        32.20 o
  10   6   5         37.82         68.05        20.33 o
  11   6   5        700.27        677.29        23.14 o
  12   6   5       1195.23       1171.25        41.59 o
  13   6   5       1707.84       1788.82        68.77 o
  14   6   5         22.97         47.50        17.36 o
  15   6   5         20.59         -0.94        17.51 o
  16   6   5       3955.67       3934.39        70.27 o
  17   6   5         86.14         57.05        15.45 o
  18   6   5        750.96        728.19        22.39 o
  19   6   5       1878.84       1807.20        37.08 o
  20   6   5        278.58        296.70        19.18 o
   1   7   5        534.57        544.95        18.23 o
   2   7   5        124.52        131.46        16.87 o
   3   7   5       1351.65       1250.82        25.57 o
   4   7   5        343.77        386.20        18.74 o
   5   7   5       6384.82       6614.64        77.65 o
   6   7   5       1348.96       1327.49        30.49 o
   7   7   5        468.75        469.16        24.92 o
   8   7   5       5780.36       6122.26        89.62 o
   9   7   5       2259.70       2292.20        51.25 o
  10   7   5       3756.57       3595.06        94.23 o
  11   7   5       1135.52       1142.26        42.33 o
  12   7   5        180.43        166.91        21.81 o
  13   7   5        361.24        380.80        23.70 o
  14   7   5       2436.65       2479.52        80.27 o
  15   7   5        907.79        948.70        42.31 o
  16   7   5       1398.82       1451.39        71.50 o
  17   7   5       1592.27       1692.20        50.44 o
  18   7   5         69.66         47.15        18.20 o
  19   7   5          0.46         23.21        27.42 o
   0   8   5       3364.38       3391.17        70.38 o
   1   8   5         78.03         81.32        16.33 o
   2   8   5         39.55         34.02        17.07 o
   3   8   5       2117.96       2220.07        38.42 o
   4   8   5        261.80        305.18        19.46 o
   5   8   5        337.25        380.50        23.00 o
   6   8   5         13.95         48.08        21.86 o
   7   8   5       5326.58       5474.29        79.49 o
   8   8   5        527.82        511.06        27.98 o
   9   8   5       1305.06       1248.36        37.37 o
  10   8   5         56.84         71.62        24.95 o
  11   8   5       1810.39       1818.92        61.97 o
  12   8   5        881.76        887.12        43.45 o
  13   8   5       2387.11       2390.89        62.40 o
  14   8   5       1638.45       1751.21        42.35 o
  15   8   5        103.15        107.00        24.28 o
  16   8   5        331.22        364.88        21.86 o
  17   8   5        709.50        426.14        94.70 o
   1   9   5       4724.85       5028.86        64.85 o
   2   9   5       7389.09       7885.57        88.51 o
   3   9   5         83.47        107.61        20.57 o
   4   9   5      10763.58      10994.34       142.75 o
   5   9   5       6290.12       6594.58       101.93 o
   6   9   5         45.88         41.94        22.55 o
   7   9   5        115.86         88.49        22.47 o
   8   9   5       2470.66       2491.70        66.20 o
   9   9   5       3247.64       3382.83        71.76 o
  10   9   5       1842.54       1807.16        75.89 o
  11   9   5       8510.15       8451.02       213.65 o
  12   9   5       1626.02       1512.09       107.16 o
  13   9   5        274.41        277.01        30.14 o
  14   9   5       1704.75       1463.12       143.29 o
   0  10   5       5627.80       5609.76       263.45 o
   1  10   5       1422.65       1271.95        41.51 o
   2  10   5        584.24        561.66        29.88 o
   3  10   5       7173.66       7565.96       131.50 o
   4  10   5       5989.53       6455.54       142.33 o
   5  10   5        248.91        229.15        29.56 o
   6  10   5      11115.90      11393.46       255.19 o
   7  10   5       6311.11       6440.01       134.16 o
   8  10   5       1368.00       1433.97        64.66 o
   9  10   5       1302.86       1282.51        56.51 o
  10  10   5       2204.61       2297.40       142.05 o
   1  11   5       1882.68       1776.57       117.13 o
   0   0   6        483.04        224.15        26.99 o
   1   0   6      13624.05      15855.78       249.20 o
   2   0   6      15047.89      14738.81       278.17 o
   3   0   6        208.23         65.86        22.62 o
   4   0   6        299.01        290.22        23.88 o
   5   0   6        666.39        804.02        83.78 o
   6   0   6        971.40       1424.29        59.54 o
   7   0   6      12718.64      12156.94       302.22 o
   8   0   6      28342.85      30844.21       741.80 o
   9   0   6      17675.25      18489.43       453.58 o
  10   0   6       2085.43       2048.58        77.56 o
  11   0   6         49.61         30.40        30.22 o
  12   0   6       2407.93       2296.74        69.89 o
  13   0   6      26983.88      26929.78       651.04 o
  14   0   6      19782.60      20332.26       384.67 o
  15   0   6      21623.09      20206.89       349.57 o
  16   0   6        140.56        212.34        27.67 o
  17   0   6       2383.00       2582.02        72.04 o
  18   0   6       2979.19       2865.59        76.66 o
  19   0   6      18411.74      17739.84       410.73 o
  20   0   6        210.23         66.32        63.08 o
  21   0   6         60.87         18.30        36.80 o
  22   0   6        299.06        324.27        54.70 o
  23   0   6       9480.61       9186.06       234.49 o
  24   0   6          5.70        -37.38        52.33 o
   1   1   6       5998.71       6397.04        83.74 o
   2   1   6         43.26         42.18        15.28 o
   3   1   6       7104.10       6930.76       152.14 o
   4   1   6      11762.24      11187.63       212.96 o
   5   1   6      27213.67      28287.50       442.39 o
   6   1   6      15803.58      16481.23       283.46 o
   7   1   6      23690.52      24883.17       430.72 o
   8   1   6       2361.12       2294.86        68.17 o
   9   1   6       8698.71       8549.29       146.19 o
  10   1   6       1938.31       2078.59        57.71 o
  11   1   6      29161.98      27984.35       726.26 o
  12   1   6       1194.77       1170.14        34.23 o
  13   1   6      13989.19      13755.23       198.15 o
  14   1   6       1902.19       1736.68        31.29 o
  15   1   6       9458.80       9634.89       118.41 o
  16   1   6        335.94        353.44        20.60 o
  17   1   6      12661.37      12226.78       195.56 o
  18   1   6       1564.94       1658.27        47.27 o
  19   1   6       1317.58       1172.47        33.20 o
  20   1   6         45.16         10.00        22.26 o
  21   1   6      18045.32      17051.02       315.71 o
  22   1   6        313.29        386.05        34.29 o
  23   1   6       4616.88       4506.77       134.29 o
  24   1   6         82.52        104.67        54.82 o
   0   2   6       5660.48       6609.02       130.44 o
   1   2   6      17055.83      18434.81       271.59 o
   2   2   6       6533.48       6660.86       103.29 o
   3   2   6      67834.41      70444.37      1019.61 o
   4   2   6       5292.42       5944.50        94.72 o
   5   2   6       6228.28       6361.23       109.10 o
   6   2   6       6312.22       7023.17       130.79 o
   7   2   6      31800.73      30871.70      1169.82 o
   8   2   6       4817.00       5246.10       230.25 o
   9   2   6      26211.91      24373.99      1080.38 o
  10   2   6        262.63        357.21        31.07 o
  11   2   6        100.17        116.36        18.39 o
  12   2   6        193.98        195.19        22.73 o
  13   2   6      24512.35      25120.04       397.61 o
  14   2   6        850.26        730.66        20.28 o
  15   2   6      24602.45      24584.69       297.52 o
  16   2   6        273.82        318.57        18.38 o
  17   2   6         39.70         30.31        15.23 o
  18   2   6       2422.18       2430.38        49.95 o
  19   2   6      13102.98      13255.43       192.07 o
  20   2   6        312.81        340.87        22.78 o
  21   2   6       5575.83       5512.14        92.90 o
  22   2   6        292.72        351.19        19.31 o
  23   2   6       1731.63       1585.09        45.65 o
  24   2   6          1.50        -42.36        74.76 o
   1   3   6       5677.87       5854.99       120.24 o
   2   3   6       2690.62       3052.14        72.16 o
   3   3   6       1808.01       1668.87        49.74 o
   4   3   6        994.91        937.12        46.79 o
   5   3   6      19839.64      21080.75       363.34 o
   6   3   6        251.56        232.82        26.61 o
   7   3   6       5301.55       5056.15       129.76 o
   8   3   6        511.59        492.59        39.35 o
   9   3   6        102.69         28.10        35.66 o
  10   3   6        152.06        168.53        19.05 o
  11   3   6       6608.49       7082.25       141.39 o
  12   3   6         38.44         58.77        18.05 o
  13   3   6          9.88        -13.38        13.38 o
  14   3   6         18.95         27.67        13.81 o
  15   3   6        683.67        737.00        21.10 o
  16   3   6        709.69        747.12        22.53 o
  17   3   6       4397.91       4444.63        64.93 o
  18   3   6          9.86          8.76        15.55 o
  19   3   6        773.87        735.39        22.62 o
  20   3   6          6.92        -14.06        14.06 o
  21   3   6        849.99        875.51        28.82 o
  22   3   6         78.17        118.57        17.16 o
  23   3   6        120.95        111.14        40.29 o
   0   4   6       1006.81       1092.42        59.83 o
   1   4   6         46.58         72.20        19.97 o
   2   4   6       6014.67       6194.14       168.98 o
   3   4   6        953.22        727.67        44.47 o
   4   4   6         90.77        135.75        30.80 o
   5   4   6       1110.91       1163.47       100.28 o
   6   4   6       3793.51       3556.59       125.81 o
   7   4   6       4403.55       4613.73       162.65 o
   8   4   6       4082.98       3819.22        93.61 o
   9   4   6       9753.22       9116.80       152.12 o
  10   4   6      10103.02       9655.69       171.64 o
  11   4   6       5672.74       5257.05        78.91 o
  12   4   6      13479.42      12758.71       152.53 o
  13   4   6       1631.10       1582.82        30.09 o
  14   4   6        362.89        368.55        21.91 o
  15   4   6      12053.30      12541.67       199.93 o
  16   4   6       4503.54       4523.11        67.52 o
  17   4   6        361.56        361.46        19.00 o
  18   4   6        433.71        438.29        25.14 o
  19   4   6       4738.16       5046.65        73.65 o
  20   4   6          4.22         -4.80        13.18 o
  21   4   6       2386.64       2547.17        44.08 o
  22   4   6        341.56        397.86        45.32 o
  23   4   6         18.07          2.49        72.27 o
   1   5   6       5704.36       5493.73       133.45 o
   2   5   6       2807.89       2946.32        87.66 o
   3   5   6        906.99       1008.93        47.44 o
   4   5   6        165.20        158.34        30.28 o
   5   5   6       4018.50       3780.80       103.39 o
   6   5   6       3070.55       2708.12        61.82 o
   7   5   6      10164.76       9730.93       175.00 o
   8   5   6        907.79        963.68        34.40 o
   9   5   6        104.78        104.40        20.04 o
  10   5   6         20.81         16.47        16.09 o
  11   5   6      25265.03      24419.37       285.45 o
  12   5   6        330.60        355.53        17.32 o
  13   5   6      12112.76      11464.91       158.52 o
  14   5   6        671.46        727.06        20.97 o
  15   5   6       5030.57       5369.82        84.52 o
  16   5   6         20.49         29.87        14.92 o
  17   5   6      12761.09      13521.38       194.38 o
  18   5   6       1416.38       1423.60        35.06 o
  19   5   6       4335.23       4560.39        74.11 o
  20   5   6        794.05        794.59        22.49 o
  21   5   6       3933.67       3942.90       101.43 o
  22   5   6         89.21        117.13        74.76 o
   0   6   6       3641.87       3443.24        96.32 o
   1   6   6       1163.76       1157.52        34.38 o
   2   6   6       3560.17       3411.81        64.43 o
   3   6   6       5753.95       5917.42        87.12 o
   4   6   6       2159.20       2152.56        48.64 o
   5   6   6          3.08         18.20        19.00 o
   6   6   6        480.74        522.14        26.65 o
   7   6   6      11441.41      11524.83       150.20 o
   8   6   6        566.49        563.71        24.36 o
   9   6   6       6759.07       6626.87        89.40 o
  10   6   6         86.26         88.04        18.57 o
  11   6   6          5.58         -3.76        17.02 o
  12   6   6        152.11        179.47        17.88 o
  13   6   6      10321.77      10516.30       203.27 o
  14   6   6         31.04         61.74        24.84 o
  15   6   6       7393.06       7697.50       241.90 o
  16   6   6        448.25        418.96        20.94 o
  17   6   6        149.84        159.43        16.53 o
  18   6   6         96.03        102.01        14.97 o
  19   6   6       6513.29       6481.56       120.01 o
  20   6   6        145.04        180.21        17.37 o
   1   7   6       7738.72       7976.17        83.27 o
   2   7   6        291.80        297.39        18.40 o
   3   7   6        441.51        471.46        20.49 o
   4   7   6        160.98        166.08        18.30 o
   5   7   6      10193.50      10404.71       113.37 o
   6   7   6       1172.11       1198.01        32.97 o
   7   7   6       3488.28       3536.33        62.98 o
   8   7   6          1.63         -9.11        22.87 o
   9   7   6       3861.15       3952.28        69.70 o
  10   7   6        477.10        521.98        37.28 o
  11   7   6      17015.05      17440.20       295.27 o
  12   7   6         60.14         46.53        20.97 o
  13   7   6       1621.97       1744.22        83.12 o
  14   7   6         70.06         38.12        24.02 o
  15   7   6       5187.96       5099.69       115.12 o
  16   7   6        720.11        766.69        38.79 o
  17   7   6       5528.26       5427.27       103.30 o
  18   7   6         13.40         26.77        14.93 o
  19   7   6        117.33        114.63        82.24 o
   0   8   6         56.09         46.13        24.47 o
   1   8   6       2361.65       2483.55        41.34 o
   2   8   6        724.58        747.24        24.52 o
   3   8   6      27531.11      28399.20       312.18 o
   4   8   6        578.23        640.32        24.47 o
   5   8   6         21.96         63.71        23.55 o
   6   8   6        750.43        863.60        29.94 o
   7   8   6       8569.63       8897.57       137.81 o
   8   8   6       2029.44       2015.93        48.86 o
   9   8   6      17294.43      18258.75       250.19 o
  10   8   6        587.16        589.24        30.03 o
  11   8   6          7.58        -15.15        24.00 o
  12   8   6         49.52         63.82        20.25 o
  13   8   6      13858.98      13628.98       233.75 o
  14   8   6        848.81        891.15        39.25 o
  15   8   6       2054.01       2027.18        52.29 o
  16   8   6        152.54        161.37        43.32 o
   1   9   6      12063.08      12549.66       150.19 o
   2   9   6        469.92        423.75        25.63 o
   3   9   6        735.44        812.79        28.85 o
   4   9   6       2616.27       2606.32        52.20 o
   5   9   6      12471.20      12977.47       181.95 o
   6   9   6          2.21         11.42        32.25 o
   7   9   6       2690.66       2842.36        91.84 o
   8   9   6         96.07         19.24        26.32 o
   9   9   6       2442.43       2248.42       107.02 o
  10   9   6          2.94        -27.38        27.38 o
  11   9   6       2570.50       2384.84       123.33 o
  12   9   6        135.44        120.67        29.33 o
  13   9   6          4.10        -27.33        49.99 o
  14   9   6         54.01         -9.97        89.71 o
   0  10   6        552.95        554.24       102.17 o
   1  10   6        243.81        295.23        30.20 o
   2  10   6        336.86        311.98        29.02 o
   3  10   6       1973.60       1945.46        54.04 o
   4  10   6        152.16        139.73        28.57 o
   5  10   6         48.12         52.56        27.64 o
   6  10   6         37.47         29.16        26.31 o
   7  10   6         94.57         63.98        27.81 o
   8  10   6        435.15        435.38        31.09 o
   9  10   6         86.45         65.91        46.14 o
  10  10   6        348.51        271.63        67.28 o
   1   1   7      19890.02      20056.75       339.19 o
   2   1   7        196.27        125.36        25.60 o
   3   1   7       9446.21       9386.98       180.59 o
   4   1   7       5929.88       6695.20       111.47 o
   5   1   7        591.81        672.91        23.45 o
   6   1   7       1836.39       2184.33        53.14 o
   7   1   7         26.99         27.08        19.92 o
   8   1   7        694.33        662.83        41.87 o
   9   1   7       4804.08       4903.95       127.07 o
  10   1   7        657.05        787.16        39.00 o
  11   1   7         82.57        120.84        22.38 o
  12   1   7       4719.31       4732.37       109.92 o
  13   1   7        675.08        643.29        24.69 o
  14   1   7        161.85        200.21        15.38 o
  15   1   7       3165.63       3006.79        45.37 o
  16   1   7       5960.27       5901.67        92.87 o
  17   1   7          1.29        -17.94        17.94 o
  18   1   7        428.21        402.49        22.23 o
  19   1   7       6356.23       6294.10       100.83 o
  20   1   7         18.67         21.63        22.19 o
  21   1   7       2761.65       2714.58        72.52 o
  22   1   7        834.79        833.42        41.84 o
  23   1   7         79.58         50.91        26.25 o
   0   2   7      56855.12      59866.11      1225.63 o
   1   2   7      51725.17      54634.80       792.28 o
   2   2   7        137.01        159.74        15.21 o
   3   2   7      46844.91      47057.83       684.04 o
   4   2   7      15272.18      14642.41       218.90 o
   5   2   7       2365.97       2567.60        49.59 o
   6   2   7      55271.51      53863.12      1301.87 o
   7   2   7       7493.05       7397.98       213.85 o
   8   2   7        317.98        279.20        27.62 o
   9   2   7       1082.76       1095.02        69.11 o
  10   2   7       8794.18       9020.86       176.47 o
  11   2   7      12068.93      12183.28       214.28 o
  12   2   7         24.89         30.07        21.50 o
  13   2   7       6840.40       6792.28        93.31 o
  14   2   7       6481.98       6452.73        82.83 o
  15   2   7        642.55        611.03        24.82 o
  16   2   7      19640.08      19945.37       254.19 o
  17   2   7       9403.29       9526.56       127.88 o
  18   2   7       1341.98       1258.56        28.31 o
  19   2   7       3333.78       3495.02        63.76 o
  20   2   7        106.88        123.41        18.62 o
  21   2   7        253.05        274.77        21.93 o
  22   2   7        800.57        700.04        23.10 o
  23   2   7       2303.92       2185.83       219.30 o
  24   2   7        541.96        770.04        97.19 o
   1   3   7      90369.42      92149.06      1688.55 o
   2   3   7      97716.45      96935.76      1832.90 o
   3   3   7       2370.17       2475.25        63.73 o
   4   3   7      35963.18      34109.62       633.31 o
   5   3   7      64772.46      65254.43      1200.73 o
   6   3   7       6655.87       6659.63       155.27 o
   7   3   7      12048.70      12385.23       271.57 o
   8   3   7      31496.35      30710.28       979.85 o
   9   3   7       9379.66       9190.97       164.06 o
  10   3   7       9800.15       9723.11       175.18 o
  11   3   7       7683.72       7432.07       148.48 o
  12   3   7      11232.02      11026.38       143.90 o
  13   3   7          3.91         27.35        13.71 o
  14   3   7      13203.50      13899.29       186.10 o
  15   3   7      14159.68      14525.84       179.97 o
  16   3   7        296.99        267.51        16.47 o
  17   3   7       1026.70       1073.42        27.33 o
  18   3   7       8781.03       9102.87       122.52 o
  19   3   7       4103.74       4152.48        63.38 o
  20   3   7       8741.74       8819.35       130.79 o
  21   3   7      10199.18      10230.48       150.73 o
  22   3   7        597.82        578.80        23.08 o
  23   3   7       5238.55       5017.18       116.69 o
   0   4   7      59931.01      61465.84      1460.97 o
   1   4   7      10570.51       9739.96       175.41 o
   2   4   7        934.32        711.08        35.05 o
   3   4   7      38481.11      37543.42       698.17 o
   4   4   7       8572.05       7927.42       186.04 o
   5   4   7       4867.78       4683.87       120.71 o
   6   4   7      17066.03      16031.00       485.45 o
   7   4   7      16451.33      15490.66       467.53 o
   8   4   7        287.46        317.84        20.62 o
   9   4   7      16321.33      16080.65       277.43 o
  10   4   7      21601.98      22658.54       359.85 o
  11   4   7       1151.74       1132.16        42.22 o
  12   4   7       4719.57       4893.85        65.43 o
  13   4   7      13530.65      13494.83       160.96 o
  14   4   7        607.57        645.13        20.54 o
  15   4   7       1671.81       1788.89        34.61 o
  16   4   7      12421.38      13247.15       158.67 o
  17   4   7       9330.52       9568.15       128.96 o
  18   4   7       1463.35       1414.43        32.02 o
  19   4   7       9626.18      10018.55       161.77 o
  20   4   7       3952.16       4029.99        60.32 o
  21   4   7        319.78        354.33        18.43 o
  22   4   7       5100.37       5064.29       120.97 o
   1   5   7      10762.13      10980.83       243.24 o
   2   5   7        983.88       1013.87        55.96 o
   3   5   7       4827.31       5100.63       161.52 o
   4   5   7       1921.73       1957.73        80.32 o
   5   5   7      10997.52      10098.74       196.10 o
   6   5   7       1582.73       1431.81        42.56 o
   7   5   7       7242.51       6866.92       139.40 o
   8   5   7       1816.27       1776.08        59.47 o
   9   5   7        239.47        258.85        17.34 o
  10   5   7       1027.08        963.84        23.77 o
  11   5   7       1917.92       2002.90        36.70 o
  12   5   7       4625.27       4766.58        66.72 o
  13   5   7        893.69        847.95        23.70 o
  14   5   7        106.35         52.69        15.72 o
  15   5   7       3600.82       3534.97        54.26 o
  16   5   7       1035.72       1063.31        26.28 o
  17   5   7       4127.52       4149.11        70.93 o
  18   5   7       4891.49       4856.13        79.30 o
  19   5   7        130.87        162.85        16.01 o
  20   5   7        536.50        507.65        18.36 o
  21   5   7       1780.49       1729.02        45.93 o
   0   6   7       1714.82       1703.38        53.08 o
   1   6   7         18.13         33.78        19.61 o
   2   6   7        592.69        610.68        25.31 o
   3   6   7         31.32        107.75        22.09 o
   4   6   7       1068.25       1099.80        28.60 o
   5   6   7          2.16         18.08        20.08 o
   6   6   7        424.67        447.67        25.42 o
   7   6   7       2342.03       2536.61        51.46 o
   8   6   7        398.52        369.69        20.23 o
   9   6   7        295.39        343.85        20.34 o
  10   6   7       4535.34       4542.85        68.58 o
  11   6   7        230.00        304.73        19.06 o
  12   6   7       2982.58       2949.94        62.97 o
  13   6   7        888.41        856.21        27.60 o
  14   6   7         49.18         43.20        17.73 o
  15   6   7       6260.87       6447.72       101.11 o
  16   6   7         52.86         44.08        16.11 o
  17   6   7          8.04         -4.37        17.01 o
  18   6   7         68.01         63.66        18.60 o
  19   6   7       1009.80        978.32        33.96 o
  20   6   7        307.59        287.28        33.81 o
   1   7   7       3166.47       3108.88        44.35 o
   2   7   7        462.73        513.54        22.19 o
   3   7   7        343.22        367.96        21.13 o
   4   7   7        638.60        686.04        25.61 o
   5   7   7       1386.72       1393.25        33.37 o
   6   7   7         68.44         69.20        22.60 o
   7   7   7        585.13        624.28        29.43 o
   8   7   7        349.26        311.22        27.07 o
   9   7   7       1401.52       1378.90        44.64 o
  10   7   7       3275.59       3360.13        63.78 o
  11   7   7       2740.28       2799.66        58.80 o
  12   7   7         62.08         78.33        22.61 o
  13   7   7        875.25        904.53        31.68 o
  14   7   7         57.40         52.49        19.57 o
  15   7   7        405.17        428.78        25.14 o
  16   7   7       4953.96       5045.58       110.71 o
  17   7   7       1463.22       1480.82        40.94 o
  18   7   7        303.76        303.31        22.74 o
   0   8   7         93.94        147.02        29.76 o
   1   8   7       4117.27       4530.58        63.92 o
   2   8   7        639.53        680.25        25.98 o
   3   8   7       7527.12       7834.38        99.64 o
   4   8   7        726.69        821.65        29.34 o
   5   8   7       1113.02       1174.60        32.34 o
   6   8   7       1581.61       1716.90        40.59 o
   7   8   7         13.21         37.80        24.01 o
   8   8   7        209.16        209.65        26.73 o
   9   8   7        441.94        418.82        28.00 o
  10   8   7         45.33         50.18        27.47 o
  11   8   7        860.21        861.39        38.76 o
  12   8   7         40.52         70.12        29.23 o
  13   8   7        577.39        541.79        23.87 o
  14   8   7       1852.70       1794.77        42.27 o
  15   8   7       1574.25       1649.49        42.32 o
  16   8   7        218.60        227.25        21.38 o
   1   9   7       6874.41       7153.87       100.65 o
   2   9   7       7451.97       7856.26       109.64 o
   3   9   7          6.04         35.96        23.81 o
   4   9   7       5420.38       5779.65       123.96 o
   5   9   7       7709.04       8133.36       136.12 o
   6   9   7        480.58        472.20        33.58 o
   7   9   7       2737.55       2804.13        74.65 o
   8   9   7       5251.92       5306.58       172.69 o
   9   9   7        138.09        129.93        28.07 o
  10   9   7        576.15        505.66        39.01 o
  11   9   7       1258.57       1142.96        61.26 o
  12   9   7       2065.24       2011.78        91.72 o
  13   9   7        601.22        612.35       150.77 o
   0  10   7      15085.58      15295.37       761.31 o
   1  10   7       1977.59       2033.21        74.60 o
   2  10   7       3371.66       3266.79        80.61 o
   3  10   7       5934.20       5919.69       107.44 o
   4  10   7       1971.44       1876.21        57.22 o
   5  10   7        499.73        529.18        32.35 o
   6  10   7       3924.05       3733.88       103.74 o
   7  10   7       2504.53       2645.61       107.59 o
   8  10   7         72.07         81.30        47.21 o
   9  10   7       1907.66       1866.43        89.40 o
   0   0   8       1643.35       1917.07        80.16 o
   1   0   8       1451.36       1632.05        51.35 o
   2   0   8       9418.91      10671.86       203.94 o
   3   0   8       1028.12        938.27        36.95 o
   4   0   8      19079.54      18409.95       384.39 o
   5   0   8        160.31        141.81        27.03 o
   6   0   8       8222.86       7906.54       301.34 o
   7   0   8       6787.15       7176.73       188.97 o
   8   0   8       1910.75       1928.25       142.05 o
   9   0   8       8458.83       8419.63       525.69 o
  10   0   8      44069.86      44678.44      2753.44 o
  11   0   8      12012.82      11912.07       344.64 o
  12   0   8      55825.99      52848.93      1296.95 o
  13   0   8        110.32        104.37        32.04 o
  14   0   8       4920.39       4943.93        99.96 o
  15   0   8      14980.44      14869.13       261.88 o
  16   0   8      16027.78      16019.69       307.72 o
  17   0   8        700.04        703.44        37.81 o
  18   0   8      15836.13      15405.05       370.62 o
  19   0   8       4503.58       4687.65       142.58 o
  20   0   8       2411.99       2317.24       102.23 o
  21   0   8       2097.03       2180.72        86.78 o
  22   0   8       5316.81       5293.85       177.10 o
  23   0   8        361.59        304.03        67.28 o
   1   1   8       6374.45       6478.76        96.02 o
   2   1   8      17789.89      18844.17       262.56 o
   3   1   8       6979.46       6902.61       102.22 o
   4   1   8      13790.71      14145.41       226.26 o
   5   1   8       5989.80       5979.45       111.10 o
   6   1   8      15943.29      15427.72       292.48 o
   7   1   8         43.32         57.50        20.42 o
   8   1   8      44656.22      44201.15      1189.61 o
   9   1   8        209.80        235.86        22.93 o
  10   1   8      12731.21      12279.94       244.34 o
  11   1   8        757.63        737.20        28.22 o
  12   1   8       5544.66       5518.23        91.06 o
  13   1   8       3131.97       2928.06        46.38 o
  14   1   8      51836.56      50035.00       532.98 o
  15   1   8       5216.32       5045.19        65.89 o
  16   1   8        962.37        941.72        29.41 o
  17   1   8        144.10        142.05        19.50 o
  18   1   8       1867.30       2006.27        55.71 o
  19   1   8        168.37        137.10        21.18 o
  20   1   8      15147.82      15019.77       265.75 o
  21   1   8        265.74        249.34        34.06 o
  22   1   8        927.75        876.10        46.36 o
  23   1   8       1061.13       1057.80        85.97 o
   0   2   8      18326.70      18264.18       381.44 o
   1   2   8      11918.66      12360.57       175.05 o
   2   2   8       2010.45       2176.15        43.98 o
   3   2   8      11377.73      11173.42       169.51 o
   4   2   8      38360.53      38643.45       602.82 o
   5   2   8       3352.83       3262.39        63.00 o
   6   2   8      20732.89      19796.24       340.63 o
   7   2   8         36.62         57.13        24.71 o
   8   2   8        252.70        191.41        28.09 o
   9   2   8       7300.27       7462.16       178.58 o
  10   2   8      13738.71      13735.43       239.76 o
  11   2   8         93.68         71.93        21.37 o
  12   2   8      25651.49      25165.97       547.91 o
  13   2   8         45.00         66.14        14.42 o
  14   2   8        226.63        213.79        16.68 o
  15   2   8        860.56        805.42        30.05 o
  16   2   8       7703.83       7774.69       106.63 o
  17   2   8          6.11        -15.39        15.39 o
  18   2   8       9535.54       9555.53       129.17 o
  19   2   8       1407.61       1391.40        36.03 o
  20   2   8       1074.48       1105.31        32.33 o
  21   2   8         51.43         55.99        19.17 o
  22   2   8       5459.50       5330.17        93.37 o
  23   2   8         13.88         41.66        46.42 o
   1   3   8       4372.13       4898.13       105.66 o
   2   3   8      11728.88      12480.78       241.40 o
   3   3   8       8262.80       9311.78       184.89 o
   4   3   8        157.26        117.63        23.02 o
   5   3   8       1502.52       1443.75        48.21 o
   6   3   8         85.25          9.26        21.76 o
   7   3   8         40.49        115.12        27.19 o
   8   3   8        429.84        401.83        21.24 o
   9   3   8       1385.44       1341.89        37.32 o
  10   3   8       3356.63       3513.89        79.62 o
  11   3   8       5471.65       5306.61        85.55 o
  12   3   8       3114.00       3275.06        50.33 o
  13   3   8       1602.43       1550.38        31.74 o
  14   3   8        157.71        155.21        16.51 o
  15   3   8       2680.57       2635.85        43.53 o
  16   3   8        138.64        143.06        15.76 o
  17   3   8         33.89         44.59        15.52 o
  18   3   8       2393.18       2478.61        43.63 o
  19   3   8        167.61        168.66        18.03 o
  20   3   8        581.74        524.67        22.18 o
  21   3   8       1148.63       1189.91        34.86 o
  22   3   8         96.42        116.30        49.53 o
  23   3   8       2224.52       2529.16       174.44 o
   0   4   8       2897.58       3182.03       126.88 o
   1   4   8       5051.33       5463.68       105.70 o
   2   4   8       7473.29       7727.25       144.82 o
   3   4   8       5308.89       4911.89       108.33 o
   4   4   8       1822.77       1541.67        57.24 o
   5   4   8       2150.46       2079.78        70.08 o
   6   4   8       7596.08       6989.63       156.64 o
   7   4   8       2434.26       2154.90        50.85 o
   8   4   8       3425.80       3239.05        73.08 o
   9   4   8       2533.33       2383.21        55.44 o
  10   4   8       3280.13       3240.71        57.08 o
  11   4   8        107.46        124.97        14.12 o
  12   4   8       3694.16       3609.52        67.03 o
  13   4   8         89.69         74.49        14.78 o
  14   4   8       3181.61       3216.95        49.24 o
  15   4   8         86.64         96.98        14.73 o
  16   4   8       5290.22       5480.48        71.55 o
  17   4   8         92.31         77.93        15.41 o
  18   4   8       8045.19       8281.28       108.51 o
  19   4   8        395.12        447.14        18.30 o
  20   4   8        427.42        482.60        17.34 o
  21   4   8        247.57        221.27        18.64 o
  22   4   8        355.88        387.37        36.26 o
   1   5   8       2052.17       1950.56        87.77 o
   2   5   8        329.21        372.91        58.36 o
   3   5   8        220.67        185.86        21.46 o
   4   5   8       3097.01       3151.60        68.32 o
   5   5   8      18823.12      17901.01       338.54 o
   6   5   8       7971.98       7743.76       143.37 o
   7   5   8       1024.52        847.01        30.83 o
   8   5   8      15404.90      14310.76       179.90 o
   9   5   8        920.18       1088.35        25.12 o
  10   5   8       5677.06       5500.55        68.09 o
  11   5   8       3050.90       3034.55        46.42 o
  12   5   8        318.28        396.15        18.90 o
  13   5   8        218.75        194.61        15.15 o
  14   5   8      21475.83      21958.57       267.50 o
  15   5   8       1898.31       1931.49        38.34 o
  16   5   8       5275.03       5503.25        83.22 o
  17   5   8        407.73        399.26        19.51 o
  18   5   8       1813.23       1877.38        40.93 o
  19   5   8         10.97         43.30        14.20 o
  20   5   8       3945.10       4005.09        73.60 o
  21   5   8        258.20        244.15        52.33 o
   0   6   8       2724.27       3001.89        84.18 o
   1   6   8        295.59        343.25        23.15 o
   2   6   8        236.03        252.76        21.71 o
   3   6   8        341.38        383.23        22.92 o
   4   6   8       4278.65       4384.52        63.30 o
   5   6   8        299.50        346.13        22.44 o
   6   6   8       9611.79       9631.37       124.22 o
   7   6   8          5.88         -3.46        18.69 o
   8   6   8        407.19        379.61        21.02 o
   9   6   8          5.22         -6.02        16.37 o
  10   6   8      13501.44      13873.61       175.84 o
  11   6   8         76.30         75.22        16.94 o
  12   6   8      10749.13      10790.68       152.54 o
  13   6   8        351.07        290.54        21.65 o
  14   6   8         29.32         -0.60        15.45 o
  15   6   8       2909.94       3075.02        53.27 o
  16   6   8       6791.10       6986.94       113.09 o
  17   6   8        466.91        477.87        21.31 o
  18   6   8       2053.45       1998.91        52.11 o
  19   6   8         84.37         74.20        18.95 o
  20   6   8       1188.23       1041.67       109.65 o
   1   7   8        902.63        893.30        28.39 o
   2   7   8       6406.10       6555.89        85.20 o
   3   7   8       2846.34       2938.28        50.65 o
   4   7   8       5508.96       5879.10        79.23 o
   5   7   8       1048.82       1082.62        32.20 o
   6   7   8       4036.51       4377.99        73.02 o
   7   7   8       2286.48       2124.85        48.35 o
   8   7   8      16153.11      16993.79       289.27 o
   9   7   8       1938.57       1820.80        60.56 o
  10   7   8       3637.33       3609.27        77.07 o
  11   7   8        160.22        117.19        20.87 o
  12   7   8       7714.28       7962.58       132.46 o
  13   7   8         28.12         58.93        22.29 o
  14   7   8      11430.51      11890.71       198.92 o
  15   7   8         24.97         53.58        19.46 o
  16   7   8        372.60        433.57        22.44 o
  17   7   8       1737.54       1752.24        43.80 o
  18   7   8       5174.66       5061.00       182.63 o
   0   8   8      15498.84      16121.19       267.93 o
   1   8   8          6.82         16.29        24.12 o
   2   8   8      10168.71      10468.40       164.37 o
   3   8   8        817.23        840.41        32.21 o
   4   8   8       9889.77      10383.00       140.25 o
   5   8   8          3.89         40.59        25.35 o
   6   8   8      11720.90      12587.47       190.41 o
   7   8   8         45.24         76.20        27.93 o
   8   8   8         10.10         54.10        27.15 o
   9   8   8         16.63         55.86        26.64 o
  10   8   8      11115.95      11424.17       248.22 o
  11   8   8        145.74        153.88        24.97 o
  12   8   8       9509.94       9478.71       191.07 o
  13   8   8         33.42         -5.30        18.01 o
  14   8   8        457.83        376.36        20.21 o
  15   8   8         91.82         88.91        18.83 o
   1   9   8         16.89         46.12        23.60 o
   2   9   8      14969.34      15431.08       204.48 o
   3   9   8         40.28         30.24        25.89 o
   4   9   8       4676.92       5016.69        84.50 o
   5   9   8       1066.80       1215.73        57.54 o
   6   9   8        305.27        301.05        30.67 o
   7   9   8        170.65        140.86        32.09 o
   8   9   8       5637.89       5748.41       110.21 o
   9   9   8          4.52          7.80        28.54 o
  10   9   8        303.98        277.73        26.95 o
  11   9   8        721.47        654.69        35.50 o
  12   9   8       2293.95       2418.52        91.90 o
  13   9   8        440.84        467.00        57.45 o
   0  10   8       1471.91       1245.79        90.83 o
   1  10   8        421.99        363.81        39.52 o
   2  10   8       1791.43       1793.98        62.97 o
   3  10   8        790.66        761.58        32.97 o
   4  10   8        461.63        425.78        31.77 o
   5  10   8         89.97         25.91        26.26 o
   6  10   8        403.01        379.66        32.48 o
   7  10   8        625.86        552.85        70.14 o
   8  10   8         66.50         19.42        42.18 o
   1   1   9       7736.97       7687.11       119.01 o
   2   1   9      15261.11      15360.41       216.01 o
   3   1   9       4056.83       3915.00        63.28 o
   4   1   9       7675.14       7743.66       120.97 o
   5   1   9       4532.15       4337.80        78.84 o
   6   1   9        273.79        206.44        23.07 o
   7   1   9       4129.21       3831.58       134.09 o
   8   1   9      10448.50      10299.67       447.78 o
   9   1   9       3677.62       3467.63       108.42 o
  10   1   9       1017.62        853.63        40.05 o
  11   1   9       2913.89       2507.26        53.76 o
  12   1   9       6999.46       6912.70       115.68 o
  13   1   9       6603.80       6188.74        96.04 o
  14   1   9       1416.68       1490.97        28.72 o
  15   1   9      10927.72      10803.57       158.06 o
  16   1   9        199.43        228.64        22.55 o
  17   1   9         42.01         72.78        19.28 o
  18   1   9       4034.79       4058.22        68.62 o
  19   1   9        523.50        526.45        30.08 o
  20   1   9        300.21        289.52        25.92 o
  21   1   9        544.08        512.35        37.44 o
  22   1   9        137.41        124.61        28.56 o
  23   1   9         52.43          4.35        37.86 o
   0   2   9      73334.25      75159.30      1539.59 o
   1   2   9       5419.93       5462.24        87.99 o
   2   2   9       5930.86       5811.42        94.15 o
   3   2   9       7360.90       6553.93       104.76 o
   4   2   9       8088.60       7504.59       118.24 o
   5   2   9      21161.60      21326.05       366.31 o
   6   2   9      32784.71      32902.61       558.75 o
   7   2   9        249.67        312.50        26.89 o
   8   2   9       5700.59       6032.67       170.36 o
   9   2   9       6552.79       6271.24       111.42 o
  10   2   9       6824.94       6359.35       121.32 o
  11   2   9          0.27         -8.07        20.60 o
  12   2   9        259.64        262.50        16.72 o
  13   2   9       1348.41       1450.24        30.49 o
  14   2   9       4944.81       5127.89        84.53 o
  15   2   9       1217.14       1283.42        28.51 o
  16   2   9       4261.74       4475.62        65.00 o
  17   2   9       6413.76       6379.09        90.01 o
  18   2   9       1344.21       1252.85        33.74 o
  19   2   9      13080.53      13170.24       190.42 o
  20   2   9       4350.10       4259.49        76.26 o
  21   2   9        298.40        280.07        19.71 o
  22   2   9       3342.73       3045.67        71.00 o
  23   2   9       2591.11       2595.02       114.60 o
   1   3   9      43858.75      44046.22       909.07 o
   2   3   9      44067.59      44111.29       816.94 o
   3   3   9       6064.18       6139.43       129.09 o
   4   3   9      11219.14      11583.46       227.06 o
   5   3   9      16270.77      14875.21       286.89 o
   6   3   9       2272.43       1903.60        58.61 o
   7   3   9      30556.79      29044.03       456.24 o
   8   3   9      12548.98      12787.23       207.22 o
   9   3   9         82.51        108.72        19.58 o
  10   3   9       1804.17       1986.64        47.89 o
  11   3   9      11026.33      11441.82       155.82 o
  12   3   9      12166.75      11912.98       161.02 o
  13   3   9        722.36        785.82        22.00 o
  14   3   9       3718.71       3974.05        61.27 o
  15   3   9      12092.92      12488.00       156.24 o
  16   3   9       3535.96       3637.51        53.88 o
  17   3   9      22170.60      22674.87       275.42 o
  18   3   9       7736.22       7733.00       101.36 o
  19   3   9       1543.29       1417.41        42.62 o
  20   3   9       1140.46       1135.38        28.99 o
  21   3   9       9889.34       9615.23       140.58 o
  22   3   9       1569.85       1518.48        96.07 o
   0   4   9      21168.71      21119.27       628.15 o
   1   4   9      26882.81      26828.46       560.16 o
   2   4   9      17657.11      16461.04       350.70 o
   3   4   9      28994.80      26814.74       560.76 o
   4   4   9      20610.71      19611.25       402.14 o
   5   4   9       9014.85       8481.89       152.34 o
   6   4   9      22492.76      21611.52       402.10 o
   7   4   9       4160.84       3939.50        85.04 o
   8   4   9        303.93        278.52        22.81 o
   9   4   9      11754.48      11295.55       163.90 o
  10   4   9       8086.16       7942.86        93.76 o
  11   4   9        401.51        438.03        17.33 o
  12   4   9       2194.42       2347.41        41.46 o
  13   4   9       2934.14       2956.22        49.73 o
  14   4   9       3800.13       3696.19        54.42 o
  15   4   9       5551.70       5866.03        75.66 o
  16   4   9      10574.84      10995.48       129.85 o
  17   4   9       2239.98       2413.53        41.83 o
  18   4   9        418.01        410.42        19.77 o
  19   4   9      12428.74      12653.39       157.28 o
  20   4   9       5276.13       5274.64        73.57 o
  21   4   9       1374.90       1215.65        46.60 o
  22   4   9       1787.83       1861.30       147.03 o
   1   5   9       5835.60       5493.34       168.10 o
   2   5   9      15640.37      14769.04       257.33 o
   3   5   9          9.53         11.81        19.87 o
   4   5   9      15243.77      14539.43       235.54 o
   5   5   9         52.92          3.25        18.61 o
   6   5   9       2341.72       2268.81        48.00 o
   7   5   9        534.01        532.28        22.98 o
   8   5   9      14647.85      14470.76       173.96 o
   9   5   9       5360.26       5245.61        72.36 o
  10   5   9       1431.33       1508.33        31.79 o
  11   5   9      12094.68      11999.84       142.24 o
  12   5   9       2758.25       2730.39        42.81 o
  13   5   9         11.19         -0.21        13.58 o
  14   5   9      13203.96      13296.07       160.23 o
  15   5   9        959.96       1076.97        23.92 o
  16   5   9        188.70        163.41        15.14 o
  17   5   9        947.89        929.37        33.42 o
  18   5   9       2444.49       2422.53        49.25 o
  19   5   9       2471.94       2499.02        48.02 o
  20   5   9       4537.85       4497.13        85.48 o
  21   5   9       3945.62       4385.47       236.74 o
   0   6   9        123.17        109.62        30.97 o
   1   6   9         73.28        103.84        23.00 o
   2   6   9        400.70        498.09        32.90 o
   3   6   9       1334.43       1349.66        33.17 o
   4   6   9       2512.60       2638.90        47.27 o
   5   6   9         84.28         58.96        22.55 o
   6   6   9       3695.86       3803.35        73.25 o
   7   6   9        834.74        831.76        30.61 o
   8   6   9        984.01        896.61        28.95 o
   9   6   9       2260.12       2141.67        52.13 o
  10   6   9        860.80        804.87        25.67 o
  11   6   9        194.50        224.47        18.72 o
  12   6   9       2720.66       2650.60        52.19 o
  13   6   9       2735.52       2782.82        58.73 o
  14   6   9        294.30        302.45        19.32 o
  15   6   9        108.43        113.82        19.63 o
  16   6   9       1805.73       1750.80        40.45 o
  17   6   9        386.30        418.85        18.72 o
  18   6   9        881.52        859.20        33.25 o
  19   6   9          7.66         -1.24        19.56 o
   1   7   9       1649.40       1787.65        42.98 o
   2   7   9       9990.21      10413.67       138.82 o
   3   7   9       2265.70       2424.61        52.33 o
   4   7   9        654.92        688.91        32.48 o
   5   7   9         96.86        128.17        27.59 o
   6   7   9        377.64        369.45        32.71 o
   7   7   9         29.04         44.25        29.35 o
   8   7   9       2760.29       2779.52        78.17 o
   9   7   9       7781.85       8019.45       196.26 o
  10   7   9        254.96        270.75        26.77 o
  11   7   9       3319.61       3359.71        67.33 o
  12   7   9        173.74        202.69        21.94 o
  13   7   9        772.66        791.80        31.20 o
  14   7   9        137.37        104.51        28.62 o
  15   7   9       1663.96       1643.49        43.92 o
  16   7   9        827.67        867.71        32.76 o
  17   7   9        184.05        172.47        17.22 o
   0   8   9       9789.08      10411.32       213.23 o
   1   8   9          6.75         11.97        24.64 o
   2   8   9       2373.56       2385.59        63.13 o
   3   8   9        791.54        838.74        35.25 o
   4   8   9       3781.67       3910.60        80.68 o
   5   8   9       1642.83       1684.17        44.93 o
   6   8   9       3212.42       3468.51        80.32 o
   7   8   9          0.08          0.20        29.76 o
   8   8   9        713.65        605.96        33.68 o
   9   8   9          8.27         -6.62        26.18 o
  10   8   9       3024.02       2857.75       109.18 o
  11   8   9         51.83        -17.14        17.14 o
  12   8   9        106.20         97.95        18.34 o
  13   8   9        160.06        182.32        20.84 o
  14   8   9       2162.39       2283.52        50.56 o
  15   8   9         28.73         46.38        19.02 o
   1   9   9      10692.26      10781.27       148.84 o
   2   9   9       4103.46       4189.00        75.76 o
   3   9   9       2312.71       2444.94        57.45 o
   4   9   9       1247.10       1185.67        37.23 o
   5   9   9       3248.64       3147.91        66.24 o
   6   9   9        223.69        231.70        32.12 o
   7   9   9        485.24        555.18        47.10 o
   8   9   9       2878.97       3013.26        81.71 o
   9   9   9        382.63        443.81        38.15 o
  10   9   9        121.99         52.04        22.89 o
  11   9   9       3954.96       4164.72       187.62 o
  12   9   9        977.07        756.78        63.43 o
   0  10   9       3887.81       3512.22       140.08 o
   1  10   9       2524.51       2118.13        74.95 o
   2  10   9        294.30        291.03        37.22 o
   3  10   9       5849.73       5080.28       140.61 o
   4  10   9       1406.40       1210.31        86.50 o
   5  10   9        389.72        340.75        44.17 o
   6  10   9        603.34        586.30        72.41 o
   7  10   9       1320.08       1090.48        84.73 o
   0   0  10       9301.76       9306.66       287.21 o
   1   0  10      39936.38      42182.61       869.54 o
   2   0  10      24958.08      25000.34       520.50 o
   3   0  10      39518.12      38581.51       796.81 o
   4   0  10      15118.19      15334.54       325.15 o
   5   0  10      13062.14      13903.12       296.52 o
   6   0  10        891.71       1078.02        64.79 o
   7   0  10     127501.15     128601.91      6968.20 o
   8   0  10      12407.37      12373.52       733.90 o
   9   0  10      58783.33      55080.86      4146.36 o
  10   0  10       1151.58       1043.25        55.39 o
  11   0  10        118.32         75.63        26.80 o
  12   0  10       4736.69       4501.36        91.82 o
  13   0  10      31026.12      31226.09       491.56 o
  14   0  10       7320.55       7112.79       136.37 o
  15   0  10      24512.01      24348.89       471.87 o
  16   0  10        932.02        896.72        40.40 o
  17   0  10       5879.70       6313.74       207.98 o
  18   0  10        743.46        760.41        44.47 o
  19   0  10       7455.06       7290.64       170.92 o
  20   0  10        375.68        314.08        41.18 o
  21   0  10       3140.14       3195.57       125.36 o
  22   0  10       4732.34       4493.33       139.66 o
  23   0  10       4249.92       4335.63       214.31 o
   1   1  10      14367.99      15467.60       231.20 o
   2   1  10       6320.44       6635.35       105.50 o
   3   1  10      10341.37       9942.83       152.60 o
   4   1  10        156.80        184.60        18.26 o
   5   1  10      64757.32      62833.01       975.98 o
   6   1  10       1895.45       1809.53        52.39 o
   7   1  10      16387.35      14794.25       449.84 o
   8   1  10       1821.06       1638.09        58.73 o
   9   1  10      14133.74      14665.97       281.36 o
  10   1  10        600.03        661.11        30.10 o
  11   1  10      45503.44      45048.82       659.75 o
  12   1  10       3089.38       3087.61        65.66 o
  13   1  10       1770.38       1862.75        34.25 o
  14   1  10        670.01        697.06        20.97 o
  15   1  10      16346.77      17018.41       220.59 o
  16   1  10       1715.45       1816.95        61.55 o
  17   1  10      21842.76      22070.84       297.43 o
  18   1  10        690.52        563.70        25.82 o
  19   1  10       1345.55       1321.40        43.17 o
  20   1  10        237.68        293.77        30.87 o
  21   1  10       3106.15       3052.72        87.37 o
  22   1  10        740.88        729.40        37.65 o
  23   1  10        179.75        164.47        64.79 o
   0   2  10       1613.43       1580.54        52.72 o
   1   2  10       4001.36       4130.60        70.49 o
   2   2  10        814.21        772.48        24.98 o
   3   2  10       4429.84       3989.65        69.86 o
   4   2  10       4985.99       5212.15        86.99 o
   5   2  10        743.70        694.02        26.85 o
   6   2  10       1482.10       1332.40        43.74 o
   7   2  10      25676.53      26041.51       556.52 o
   8   2  10        180.84        282.34        26.64 o
   9   2  10       4654.80       4395.16        88.35 o
  10   2  10       7066.29       7302.08       135.17 o
  11   2  10        549.09        518.97        19.46 o
  12   2  10       2762.79       2792.58        45.43 o
  13   2  10        676.39        738.33        21.68 o
  14   2  10          1.03         10.75        15.25 o
  15   2  10       7736.05       7932.61       108.94 o
  16   2  10        560.00        676.67        22.32 o
  17   2  10       5767.36       5868.99       104.06 o
  18   2  10       2977.03       2895.94        56.91 o
  19   2  10       4814.99       4775.38        79.47 o
  20   2  10         14.65        -11.36        17.40 o
  21   2  10        138.84        113.34        16.68 o
  22   2  10        126.27        140.80        40.53 o
  23   2  10       1950.62       2013.31       149.52 o
   1   3  10       7488.99       7560.96       170.60 o
   2   3  10       2783.11       2825.87        73.45 o
   3   3  10          3.11         53.29        23.41 o
   4   3  10         14.21          4.08        22.35 o
   5   3  10       1411.87       1374.28        50.16 o
   6   3  10       3343.37       3099.98        57.52 o
   7   3  10       3655.10       3736.18        77.07 o
   8   3  10        142.84        110.85        19.71 o
   9   3  10       1351.72       1223.40        36.68 o
  10   3  10         40.37         24.99        13.88 o
  11   3  10       2673.18       2771.60        52.66 o
  12   3  10         72.93         91.05        14.61 o
  13   3  10         65.39         81.67        15.96 o
  14   3  10          1.45          6.30        15.48 o
  15   3  10         53.73         60.12        15.46 o
  16   3  10        119.04         99.37        18.28 o
  17   3  10         18.07         -1.59        15.13 o
  18   3  10        571.00        569.38        19.76 o
  19   3  10        360.08        351.77        24.42 o
  20   3  10        726.88        784.55        25.23 o
  21   3  10       1450.14       1453.89        34.58 o
  22   3  10         73.40         60.15        29.88 o
   0   4  10       7642.80       7755.40       248.44 o
   1   4  10      12346.03      12566.30       223.41 o
   2   4  10       2661.23       2445.55        51.43 o
   3   4  10        259.97        288.67        19.45 o
   4   4  10      14305.28      13115.12       211.35 o
   5   4  10       4929.07       4866.86        87.30 o
   6   4  10      17971.49      16954.90       292.07 o
   7   4  10        459.53        473.22        33.27 o
   8   4  10        569.77        505.87        25.26 o
   9   4  10       3064.87       3044.12        45.83 o
  10   4  10        878.08        943.61        22.68 o
  11   4  10        188.85        190.54        15.56 o
  12   4  10        247.51        272.58        16.43 o
  13   4  10       4256.25       4220.82        63.05 o
  14   4  10        998.26       1016.88        35.56 o
  15   4  10         76.07         91.68        15.27 o
  16   4  10       2058.47       2104.89        37.20 o
  17   4  10       1168.01       1153.87        25.70 o
  18   4  10       1133.02       1131.80        30.79 o
  19   4  10         40.91         48.90        18.53 o
  20   4  10       1272.39       1245.87        50.82 o
  21   4  10        186.20        211.82        31.80 o
   1   5  10        239.98        287.69        19.63 o
   2   5  10       4721.92       4362.00        78.65 o
   3   5  10       8111.30       7696.80       125.81 o
   4   5  10         47.58         44.44        20.45 o
   5   5  10      20544.59      19424.32       357.57 o
   6   5  10       5208.75       5085.18        74.30 o
   7   5  10       3090.02       2976.56        47.04 o
   8   5  10       6418.68       6098.44        90.46 o
   9   5  10       6539.40       6269.70        83.47 o
  10   5  10       1446.21       1340.59        31.29 o
  11   5  10       2554.76       2585.95        40.29 o
  12   5  10        915.32        876.50        21.43 o
  13   5  10        511.50        549.67        18.90 o
  14   5  10        941.02        898.73        22.46 o
  15   5  10       2842.42       2938.97        44.56 o
  16   5  10         63.24         81.53        14.04 o
  17   5  10       6602.63       6702.75       108.44 o
  18   5  10        422.21        475.34        21.01 o
  19   5  10         25.09         45.48        13.13 o
  20   5  10        482.82        545.14        42.35 o
   0   6  10        941.33        949.40        43.52 o
   1   6  10       5399.60       5502.99        82.10 o
   2   6  10        377.84        402.18        28.26 o
   3   6  10      12136.60      12364.13       162.44 o
   4   6  10        154.75        159.96        26.74 o
   5   6  10        447.90        460.36        31.48 o
   6   6  10       4547.43       4464.70        68.36 o
   7   6  10      12218.54      12056.66       239.62 o
   8   6  10       2908.13       2661.14        57.27 o
   9   6  10      20413.39      20155.90       294.82 o
  10   6  10       2462.58       2362.21        45.96 o
  11   6  10        440.99        478.86        21.33 o
  12   6  10          4.78         -2.20        16.90 o
  13   6  10      26533.97      27340.92       361.82 o
  14   6  10       1003.19        958.52        25.31 o
  15   6  10       3824.84       4102.69        64.67 o
  16   6  10       1209.21       1203.63        32.24 o
  17   6  10        226.70        213.14        15.63 o
  18   6  10       1685.03       1770.97        44.03 o
  19   6  10       3487.73       3670.51       211.82 o
   1   7  10      13127.09      13808.10       179.59 o
   2   7  10        166.61        183.24        26.96 o
   3   7  10        104.98        122.82        27.35 o
   4   7  10        441.13        521.04        32.36 o
   5   7  10      19246.46      20076.43       289.04 o
   6   7  10        467.72        436.99        33.01 o
   7   7  10       1846.63       1947.10        58.52 o
   8   7  10         24.41         14.62        28.58 o
   9   7  10       9555.71      10020.20       165.30 o
  10   7  10        805.24        709.40        32.89 o
  11   7  10      28584.80      28933.28       467.12 o
  12   7  10          2.85         25.79        20.03 o
  13   7  10       3119.34       3460.90        97.83 o
  14   7  10          0.87         -4.56        19.42 o
  15   7  10       3520.15       3270.29        60.66 o
  16   7  10        466.13        459.39        21.35 o
  17   7  10       3627.88       3728.29       158.37 o
   0   8  10        670.64        576.57        44.77 o
   1   8  10       3221.62       3384.97        64.23 o
   2   8  10        574.36        592.18        32.98 o
   3   8  10      14894.79      15281.69       215.30 o
   4   8  10        155.56        188.18        29.99 o
   5   8  10         40.54         43.56        26.59 o
   6   8  10          2.13        -28.79        28.79 o
   7   8  10       5267.20       5492.20       104.50 o
   8   8  10          8.69         10.61        28.83 o
   9   8  10       6125.75       6195.65       122.48 o
  10   8  10        218.39        177.06        22.38 o
  11   8  10        177.53        144.18        19.48 o
  12   8  10       2170.31       2234.69        49.03 o
  13   8  10       7486.56       7756.11       150.47 o
  14   8  10        139.29        185.29        18.47 o
  15   8  10       1673.46       1699.31       142.05 o
   1   9  10       5444.41       5301.67       104.59 o
   2   9  10          1.36        -25.48        25.48 o
   3   9  10         71.69         55.77        26.44 o
   4   9  10        419.73        325.71        27.65 o
   5   9  10       2860.66       2646.98        74.88 o
   6   9  10       1103.26       1097.16        51.25 o
   7   9  10        407.49        385.37        33.44 o
   8   9  10          0.44        -19.62        29.38 o
   9   9  10        121.92        129.80        28.91 o
  10   9  10       1465.81       1506.46        48.07 o
  11   9  10       2756.84       2586.48       152.01 o
   0  10  10       1108.47        898.59        80.99 o
   1  10  10        392.82        373.96        37.87 o
   2  10  10         49.42          8.39        32.68 o
   3  10  10       1317.88        992.06        67.53 o
   4  10  10        565.11        409.00        79.37 o
   5  10  10        900.11        653.14        96.28 o
   6  10  10        598.93        462.48        53.21 o
   1   1  11      12778.31      13051.18       197.56 o
   2   1  11       1105.36        907.89        29.01 o
   3   1  11         17.71          3.82        15.32 o
   4   1  11       4097.26       4212.88        77.60 o
   5   1  11      21078.23      20431.39       324.94 o
   6   1  11       1530.42       1387.74        42.54 o
   7   1  11      10117.27       9289.91       167.55 o
   8   1  11        152.80        166.95        19.28 o
   9   1  11       1695.51       1680.44        42.49 o
  10   1  11        171.67        123.73        21.68 o
  11   1  11       9818.27       9634.98       128.41 o
  12   1  11        184.83        191.16        14.81 o
  13   1  11       2512.72       2397.16        46.95 o
  14   1  11        958.35        988.42        27.24 o
  15   1  11       6319.02       6320.83        95.62 o
  16   1  11       1601.92       1589.65        50.81 o
  17   1  11       2684.48       2831.31        58.74 o
  18   1  11       1189.71       1254.33        37.10 o
  19   1  11       2455.29       2514.46        64.69 o
  20   1  11       5585.46       5295.60       115.87 o
  21   1  11        276.02        226.33        25.84 o
  22   1  11          0.85         20.88        39.62 o
   0   2  11         76.77         68.03        24.05 o
   1   2  11        169.72        156.91        27.65 o
   2   2  11        658.12        657.47        33.11 o
   3   2  11      23539.74      23360.55       369.61 o
   4   2  11        758.65        553.61        25.95 o
   5   2  11       1106.12       1157.57        44.19 o
   6   2  11      19872.41      19170.14       306.05 o
   7   2  11      15085.24      14631.15       220.67 o
   8   2  11      22322.53      21594.38       370.10 o
   9   2  11       6567.90       6331.90       125.97 o
  10   2  11       1397.16       1205.08        27.09 o
  11   2  11        145.75        142.17        15.15 o
  12   2  11        224.70        176.93        15.69 o
  13   2  11      11333.42      11678.80       153.27 o
  14   2  11       3481.02       3574.27        57.68 o
  15   2  11       5186.58       5528.56        79.79 o
  16   2  11      22980.25      23262.97       294.47 o
  17   2  11       1465.92       1444.75        45.41 o
  18   2  11       8466.95       8660.07       138.69 o
  19   2  11       4579.24       4389.30        73.67 o
  20   2  11       1901.41       1833.11        43.28 o
  21   2  11        212.89        214.93        19.72 o
  22   2  11       4251.75       4112.11       103.08 o
   1   3  11       2143.97       2248.06        70.01 o
   2   3  11      20889.44      21169.21       446.64 o
   3   3  11       6035.13       5733.64       114.21 o
   4   3  11      13888.56      12191.29       176.02 o
   5   3  11      12191.59      11723.11       178.48 o
   6   3  11       9594.58       9304.95       145.08 o
   7   3  11       2392.07       2451.27        57.69 o
   8   3  11       2985.64       3017.03        63.16 o
   9   3  11       2845.23       2781.12        47.28 o
  10   3  11       4064.31       3965.90        60.86 o
  11   3  11        727.68        815.20        25.82 o
  12   3  11        116.50         89.03        16.58 o
  13   3  11        126.57        141.90        16.90 o
  14   3  11       5142.11       5365.45        78.05 o
  15   3  11      11512.01      11833.85       148.66 o
  16   3  11        155.21        128.35        15.55 o
  17   3  11       1304.20       1291.99        28.72 o
  18   3  11      11734.08      12276.97       166.37 o
  19   3  11        215.91        228.12        19.14 o
  20   3  11      12043.37      11652.72       172.23 o
  21   3  11       2904.25       2726.88       116.21 o
  22   3  11        475.92        421.17        44.71 o
   0   4  11      37409.31      34847.75       721.37 o
   1   4  11        413.72        342.37        19.73 o
   2   4  11       3227.60       2887.41        63.87 o
   3   4  11      17016.12      17037.63       272.10 o
   4   4  11       1964.19       1756.66        46.03 o
   5   4  11        263.08        273.80        20.09 o
   6   4  11      12397.69      11522.82       205.99 o
   7   4  11      14370.89      14016.64       259.91 o
   8   4  11        245.50        226.44        20.09 o
   9   4  11       3323.71       3372.80        49.55 o
  10   4  11       6700.10       6780.40        88.06 o
  11   4  11         35.15          7.20        14.57 o
  12   4  11       3627.54       3589.76        52.57 o
  13   4  11       6641.64       6817.85        92.27 o
  14   4  11        230.00        231.62        16.84 o
  15   4  11       1584.44       1594.39        32.70 o
  16   4  11       9328.99       9702.68       119.55 o
  17   4  11       1447.24       1515.26        31.97 o
  18   4  11       2712.96       2766.09        50.09 o
  19   4  11       6102.56       5790.09        76.44 o
  20   4  11       4562.97       4527.11        91.01 o
  21   4  11         13.57          0.92        27.15 o
   1   5  11      13726.30      12896.15       262.06 o
   2   5  11      10940.79      10497.17       145.57 o
   3   5  11        338.88        307.18        19.90 o
   4   5  11      10212.05       9472.56       144.62 o
   5   5  11      13647.82      13479.77       158.35 o
   6   5  11         58.71         42.15        14.22 o
   7   5  11       7021.17       6672.57       101.55 o
   8   5  11       6033.01       5760.75       120.21 o
   9   5  11       4330.43       4013.16        61.42 o
  10   5  11       4157.40       4019.57        56.54 o
  11   5  11      12130.63      12247.26       143.53 o
  12   5  11       5202.25       4959.36        62.72 o
  13   5  11       5920.90       5832.89        75.12 o
  14   5  11       4045.96       4183.47        59.36 o
  15   5  11       3442.54       3480.61        49.53 o
  16   5  11        100.18         81.32        14.10 o
  17   5  11       3694.11       3648.48        66.71 o
  18   5  11       3920.46       4038.06        68.76 o
  19   5  11         22.45         27.30        14.45 o
  20   5  11       1750.23       1538.63       112.14 o
   0   6  11       1032.59        996.28        51.22 o
   1   6  11         18.91         30.95        24.88 o
   2   6  11       3345.25       3485.28        66.65 o
   3   6  11       6842.62       7070.00       111.21 o
   4   6  11       1835.19       1929.24        49.94 o
   5   6  11        640.66        610.53        30.10 o
   6   6  11        303.06        258.08        21.84 o
   7   6  11        869.99        931.20        25.81 o
   8   6  11       4213.28       3766.75        77.33 o
   9   6  11       2179.75       2252.60        62.24 o
  10   6  11      10772.87      11007.30       149.51 o
  11   6  11         50.53         10.86        19.75 o
  12   6  11       5151.33       5074.76        70.71 o
  13   6  11       5344.91       5169.98        73.28 o
  14   6  11          9.12        -14.31        14.31 o
  15   6  11        889.07        995.01        24.53 o
  16   6  11        129.56        143.59        15.01 o
  17   6  11         33.16         44.85        16.43 o
  18   6  11        250.10        247.92        16.77 o
   1   7  11        228.90        202.99        28.18 o
   2   7  11       1495.23       1449.96        43.77 o
   3   7  11        219.30        218.98        31.55 o
   4   7  11       1062.72       1030.79        47.69 o
   5   7  11       1048.76       1126.89        42.14 o
   6   7  11       1917.03       1982.12        56.49 o
   7   7  11       1026.18        967.90        44.45 o
   8   7  11        627.81        544.47        26.57 o
   9   7  11        236.32        222.18        21.04 o
  10   7  11       1381.45       1342.84        38.72 o
  11   7  11       1434.22       1433.27        39.04 o
  12   7  11       1653.29       1722.17        45.39 o
  13   7  11         12.10        -14.89        25.26 o
  14   7  11         89.81         72.11        15.32 o
  15   7  11        230.39        265.83        18.20 o
  16   7  11         29.72         34.36        17.89 o
   0   8  11       5887.93       5867.86       150.43 o
   1   8  11        900.03        994.98        37.45 o
   2   8  11       3910.55       3964.22        92.83 o
   3   8  11       2163.04       2227.55        55.56 o
   4   8  11        870.21        816.65        39.12 o
   5   8  11        431.73        407.68        32.49 o
   6   8  11        578.47        605.61        35.29 o
   7   8  11       2028.48       2089.27        76.42 o
   8   8  11       1567.29       1457.59        58.86 o
   9   8  11       2743.35       2680.89        62.18 o
  10   8  11        158.43        210.15        19.83 o
  11   8  11         10.53          8.62        26.38 o
  12   8  11        813.01        794.61        49.10 o
  13   8  11       1787.00       1899.23        47.87 o
  14   8  11         50.16         35.70        68.53 o
   1   9  11       1199.33       1160.94        46.95 o
   2   9  11       2084.22       1865.64        73.84 o
   3   9  11          0.85         -6.22        24.84 o
   4   9  11       3014.30       2666.55       103.69 o
   5   9  11        793.38        803.28        36.24 o
   6   9  11        193.00        187.55        39.94 o
   7   9  11         22.28        -27.48        27.48 o
   8   9  11        848.53        726.33        48.46 o
   9   9  11        803.04        757.80        43.38 o
  10   9  11        178.07        130.76        62.30 o
  11   9  11       1942.77       1898.68       124.60 o
   0  10  11       6212.10       4424.76      1120.04 o
   1  10  11        803.91        502.88        46.04 o
   2  10  11       3619.80       2710.04       236.32 o
   3  10  11       1130.18        777.18        56.31 o
   4  10  11        246.44         82.24        63.55 o
   0   0  12      66515.38      67525.51      1963.72 o
   1   0  12        783.44        848.57        39.20 o
   2   0  12        191.56        193.23        25.99 o
   3   0  12        205.41        265.59        28.29 o
   4   0  12     115238.57     113544.36      2324.83 o
   5   0  12       2809.70       2949.02        81.84 o
   6   0  12     134702.73     129080.95      3049.68 o
   7   0  12       4943.31       5018.75       140.46 o
   8   0  12         32.39         18.54        20.90 o
   9   0  12       1269.08       1178.75        49.27 o
  10   0  12      36420.75      35935.44       565.95 o
  11   0  12        157.94        134.48        21.20 o
  12   0  12      14648.18      14051.78       229.26 o
  13   0  12       1165.88       1068.40        36.97 o
  14   0  12      17978.73      17039.72       296.75 o
  15   0  12        511.89        403.78        32.65 o
  16   0  12      39132.61      40024.00       833.39 o
  17   0  12       1410.23       1273.75        54.92 o
  18   0  12       8871.06       8974.95       204.91 o
  19   0  12        354.28        348.70        35.09 o
  20   0  12        257.25        269.45        36.74 o
  21   0  12       1187.67       1150.59        76.72 o
  22   0  12       3679.10       3147.18       169.46 o
   1   1  12         58.76         62.01        16.79 o
   2   1  12      47260.16      46520.75       679.43 o
   3   1  12       2343.79       2397.09        49.64 o
   4   1  12      30341.27      29181.51       459.80 o
   5   1  12        747.67        827.67        29.39 o
   6   1  12      15478.30      15321.47       231.54 o
   7   1  12       2874.95       2536.43        49.08 o
   8   1  12      43158.82      40773.77       596.92 o
   9   1  12       2406.64       2098.33        46.40 o
  10   1  12       6501.71       6348.88        81.80 o
  11   1  12       7450.59       7411.64        87.49 o
  12   1  12      13282.70      13335.83       162.21 o
  13   1  12        246.30        217.58        17.45 o
  14   1  12      17139.33      17308.40       233.89 o
  15   1  12        264.48        256.18        21.81 o
  16   1  12       2158.91       2210.35        53.27 o
  17   1  12         77.89        110.72        21.98 o
  18   1  12       8948.39       8924.14       153.33 o
  19   1  12       2457.54       2341.39        79.58 o
  20   1  12       3077.93       2983.37        67.99 o
  21   1  12        473.91        439.56        28.01 o
  22   1  12        840.61        821.82        54.63 o
   0   2  12       7636.52       7904.30       177.38 o
   1   2  12        442.84        444.22        22.12 o
   2   2  12        185.36        168.38        19.62 o
   3   2  12        135.09        204.77        22.32 o
   4   2  12       6275.52       5904.74        98.50 o
   5   2  12       1807.09       1800.42        39.40 o
   6   2  12       1512.07       1320.99        33.68 o
   7   2  12        415.54        423.53        23.84 o
   8   2  12       2955.90       2845.20        57.40 o
   9   2  12       2329.43       2287.61        42.27 o
  10   2  12       8375.52       8436.19       108.56 o
  11   2  12        911.72        939.77        23.39 o
  12   2  12       1222.15       1225.53        30.79 o
  13   2  12         84.46         98.65        16.30 o
  14   2  12       1660.74       1681.56        36.15 o
  15   2  12       1361.11       1374.97        44.92 o
  16   2  12       5102.45       5441.84        80.22 o
  17   2  12        216.08        173.54        28.41 o
  18   2  12         46.02         24.70        19.71 o
  19   2  12          3.87          4.05        17.00 o
  20   2  12       4448.37       4196.42        72.37 o
  21   2  12         16.09         62.89        22.63 o
  22   2  12        468.75        490.93        82.24 o
   1   3  12        441.96        463.34        25.08 o
   2   3  12       4662.73       4516.89        78.35 o
   3   3  12         75.48         51.51        16.83 o
   4   3  12          9.47          4.46        16.37 o
   5   3  12       2359.56       2471.87        53.89 o
   6   3  12         62.00         43.29        19.54 o
   7   3  12          0.06         -2.74        17.45 o
   8   3  12          7.76          1.47        14.14 o
   9   3  12         43.08         60.87        14.58 o
  10   3  12         41.32         27.23        14.72 o
  11   3  12        286.97        299.86        24.14 o
  12   3  12        331.37        347.43        19.41 o
  13   3  12         56.47         53.32        16.42 o
  14   3  12         30.71         22.21        15.71 o
  15   3  12         20.95         -4.19        14.76 o
  16   3  12        213.85        247.47        16.09 o
  17   3  12         16.68         -2.65        14.46 o
  18   3  12        336.45        306.52        25.67 o
  19   3  12         19.19          4.02        15.46 o
  20   3  12        108.68         89.06        20.14 o
  21   3  12        208.47        239.02        26.40 o
   0   4  12        606.99        843.24        46.69 o
   1   4  12        457.10        444.57        23.06 o
   2   4  12      14092.84      13448.70       203.77 o
   3   4  12        315.72        277.75        26.60 o
   4   4  12       8993.48       8480.01       151.39 o
   5   4  12          4.29         -0.56        15.02 o
   6   4  12       4205.96       3823.20        66.98 o
   7   4  12       7106.26       6757.35        93.16 o
   8   4  12         89.56         89.95        14.77 o
   9   4  12       1444.41       1420.23        30.89 o
  10   4  12         62.25         58.56        15.35 o
  11   4  12       1140.06       1058.92        24.76 o
  12   4  12       8666.24       8498.50       103.65 o
  13   4  12          5.24         -2.93        14.92 o
  14   4  12       4398.59       4440.27        65.07 o
  15   4  12       3383.40       3391.83        51.56 o
  16   4  12       1490.79       1396.72        38.46 o
  17   4  12         78.96        103.07        14.41 o
  18   4  12         37.34         21.12        13.02 o
  19   4  12        254.98        282.66        17.39 o
  20   4  12         72.19         34.96        26.23 o
   1   5  12       2956.68       2674.62        49.15 o
   2   5  12      14702.18      14212.13       180.18 o
   3   5  12       2911.65       2637.05        46.39 o
   4   5  12       3578.02       3345.48        55.61 o
   5   5  12       1308.59       1189.73        27.96 o
   6   5  12      10296.10       9482.29       140.55 o
   7   5  12        185.86        126.85        15.89 o
   8   5  12      12277.77      11685.66       234.16 o
   9   5  12       1230.07       1169.71        26.00 o
  10   5  12       1061.88       1005.80        24.06 o
  11   5  12       1875.74       1781.79        33.71 o
  12   5  12       3715.40       3829.51        51.85 o
  13   5  12        296.50        350.72        16.51 o
  14   5  12       3526.81       3636.71        53.21 o
  15   5  12        106.77         83.27        13.21 o
  16   5  12        423.64        380.69        16.63 o
  17   5  12        808.56        803.01        23.27 o
  18   5  12       1981.87       1898.86        38.60 o
  19   5  12         81.74        108.89        21.13 o
   0   6  12      38380.80      38216.29       658.52 o
   1   6  12        322.11        303.82        28.59 o
   2   6  12       5590.66       5643.51        95.44 o
   3   6  12        823.15        900.94        40.29 o
   4   6  12      10717.60      10460.92       222.19 o
   5   6  12       1939.93       1923.41        44.33 o
   6   6  12      26496.50      25438.55       398.01 o
   7   6  12       1957.43       1900.44        39.19 o
   8   6  12        125.91        148.32        17.87 o
   9   6  12        102.29         63.10        17.86 o
  10   6  12      28267.61      28179.65       394.37 o
  11   6  12        731.75        659.72        21.48 o
  12   6  12      15415.12      15640.06       186.92 o
  13   6  12         36.73         31.75        13.97 o
  14   6  12        974.52        864.10        22.98 o
  15   6  12        248.17        298.99        15.89 o
  16   6  12       9584.73       9566.84       139.38 o
  17   6  12        264.07        275.96        17.17 o
  18   6  12        520.49        512.35        47.47 o
   1   7  12         91.41        135.80        29.77 o
   2   7  12      18167.08      17799.17       350.07 o
   3   7  12         79.66         84.19        31.27 o
   4   7  12      16867.33      16043.07       535.42 o
   5   7  12         15.55         11.17        31.50 o
   6   7  12       4443.97       4439.61       149.06 o
   7   7  12        899.15        848.40        30.43 o
   8   7  12      20535.71      19929.83       514.80 o
   9   7  12        663.95        648.23        26.45 o
  10   7  12       3960.53       3754.65        74.96 o
  11   7  12        516.05        528.47        27.18 o
  12   7  12       9733.00      10088.03       204.26 o
  13   7  12        187.75        206.82        17.41 o
  14   7  12      11404.94      11486.60       164.44 o
  15   7  12         82.72         77.70        15.84 o
  16   7  12        534.84        646.89        50.86 o
   0   8  12      12816.36      11902.96       419.37 o
   1   8  12         11.56        -18.43        32.07 o
   2   8  12       2383.10       2332.80        65.41 o
   3   8  12        367.19        370.42        35.58 o
   4   8  12        656.94        639.85        34.11 o
   5   8  12        215.70        200.31        30.68 o
   6   8  12       1927.50       1788.48       118.79 o
   7   8  12          0.93         17.35        29.69 o
   8   8  12       1403.00       1507.95        55.39 o
   9   8  12         23.64         36.19        17.03 o
  10   8  12       7876.74       7670.84       131.62 o
  11   8  12        393.85        384.41        23.05 o
  12   8  12       3537.76       3546.26        73.15 o
  13   8  12        245.61        230.09        34.17 o
   1   9  12         10.46        -33.14        33.14 o
   2   9  12        802.76        649.44        37.74 o
   3   9  12         63.87         73.92        28.16 o
   4   9  12        235.64         88.01        30.51 o
   5   9  12         26.35        -15.12        28.71 o
   6   9  12        125.14         94.12        34.62 o
   7   9  12        546.49        469.96        39.27 o
   8   9  12        611.81        490.29        38.72 o
   9   9  12        748.73        732.69        43.89 o
  10   9  12        572.74        563.20        69.78 o
   0  10  12         49.34        -27.41        64.79 o
   1  10  12         21.50        -24.58        44.91 o
   2  10  12         12.72        -17.44        62.30 o
   1   1  13       1211.06       1039.72        31.22 o
   2   1  13       3107.26       3062.58        59.50 o
   3   1  13        201.11        195.91        19.00 o
   4   1  13       3145.73       3138.00        56.57 o
   5   1  13      21672.49      19816.96       252.12 o
   6   1  13        975.68        797.51        24.74 o
   7   1  13      14162.30      13255.28       216.86 o
   8   1  13      13258.33      12534.35       181.87 o
   9   1  13        397.24        402.55        20.19 o
  10   1  13       6600.60       5876.42        72.26 o
  11   1  13         93.34         75.90        14.03 o
  12   1  13        404.69        343.26        17.92 o
  13   1  13       2685.73       2656.69        51.64 o
  14   1  13       6282.86       6447.35        96.67 o
  15   1  13       8779.22       8959.23       135.12 o
  16   1  13       1407.86       1513.04        40.51 o
  17   1  13       5079.65       5109.29       108.68 o
  18   1  13         22.88         26.54        24.19 o
  19   1  13       2896.85       2980.56        69.40 o
  20   1  13       3803.98       3489.39        74.13 o
  21   1  13       2474.87       2282.00       100.40 o
  22   1  13        437.89        598.09       129.59 o
   0   2  13       6217.97       6179.30       117.20 o
   1   2  13       2620.90       2528.45        41.87 o
   2   2  13        476.63        349.11        18.55 o
   3   2  13      16461.03      15284.42       217.21 o
   4   2  13      10254.88       9109.90       134.41 o
   5   2  13       3180.80       2937.01        61.80 o
   6   2  13      28831.80      27417.40       432.73 o
   7   2  13         82.38         80.95        19.63 o
   8   2  13       3241.31       3025.72        47.71 o
   9   2  13       9031.15       9052.12       111.54 o
  10   2  13        666.74        661.62        20.30 o
  11   2  13        853.78        855.18        25.08 o
  12   2  13      13420.52      13486.53       175.42 o
  13   2  13       4409.54       4292.89        76.23 o
  14   2  13        379.89        378.80        25.07 o
  15   2  13        997.79        960.34        25.22 o
  16   2  13      14905.15      15567.85       222.81 o
  17   2  13       1237.69       1285.44        46.47 o
  18   2  13       9831.69       9657.93       142.59 o
  19   2  13      10770.04      10414.71       151.23 o
  20   2  13        294.61        382.64        21.96 o
  21   2  13       1879.17       1881.94        61.22 o
   1   3  13       2604.03       2628.78        56.51 o
   2   3  13       1710.20       1874.24        47.56 o
   3   3  13        419.82        422.87        35.36 o
   4   3  13         27.05         73.30        20.08 o
   5   3  13       4303.99       4476.61        84.01 o
   6   3  13       2946.75       2872.93        47.51 o
   7   3  13       3109.67       3020.38        49.82 o
   8   3  13       8282.91       8366.31       107.99 o
   9   3  13        237.49        263.58        16.94 o
  10   3  13       4414.28       4533.08        75.41 o
  11   3  13        217.11        284.31        20.68 o
  12   3  13       1086.23       1116.67        28.57 o
  13   3  13        229.34        190.02        17.50 o
  14   3  13       8136.99       8460.83       119.78 o
  15   3  13       9510.07       9791.92       149.79 o
  16   3  13       2511.18       2749.09        56.86 o
  17   3  13       4619.79       4695.14        66.79 o
  18   3  13       4033.73       3895.39        63.75 o
  19   3  13         20.23         15.91        14.43 o
  20   3  13       4668.03       4286.54       114.79 o
  21   3  13       6992.46       6624.71       219.13 o
   0   4  13       4145.66       4066.40        96.66 o
   1   4  13       5065.49       4906.59        76.53 o
   2   4  13       1082.70       1027.18        23.58 o
   3   4  13      13598.50      12684.76       146.61 o
   4   4  13       4099.55       4139.39        60.02 o
   5   4  13       4747.19       4210.17        80.75 o
   6   4  13       3075.06       3004.49        61.71 o
   7   4  13        931.95       1029.14        24.40 o
   8   4  13       2641.56       2595.78        64.71 o
   9   4  13       3175.26       3269.55        52.24 o
  10   4  13       5553.90       5708.59        79.24 o
  11   4  13         53.50         38.20        15.08 o
  12   4  13       6876.89       6978.50        87.71 o
  13   4  13       5654.96       5619.90        75.49 o
  14   4  13        139.92        142.35        17.53 o
  15   4  13       1596.69       1564.20        39.82 o
  16   4  13       5208.48       5098.39        65.55 o
  17   4  13       1607.27       1595.98        41.57 o
  18   4  13       2110.24       1957.65        34.87 o
  19   4  13       6159.98       5858.34       120.38 o
  20   4  13        521.81        539.94        35.25 o
   1   5  13      14263.96      13195.14       201.04 o
   2   5  13        958.56        933.32        34.80 o
   3   5  13         87.89         93.82        16.48 o
   4   5  13      12929.82      12163.65       179.31 o
   5   5  13       8382.75       8155.78       119.69 o
   6   5  13       3621.11       3591.12        68.50 o
   7   5  13       2310.28       2295.71        41.99 o
   8   5  13       4014.23       4169.37        73.42 o
   9   5  13       2651.70       2548.54        42.96 o
  10   5  13       3769.48       3740.83        55.25 o
  11   5  13      19605.91      19395.32       220.57 o
  12   5  13       2767.97       2765.49        42.12 o
  13   5  13       1599.69       1603.71        33.46 o
  14   5  13       7990.22       8080.93       100.59 o
  15   5  13       1577.33       1652.74        31.23 o
  16   5  13         50.15         51.85        13.22 o
  17   5  13       4093.36       4234.16        64.18 o
  18   5  13       1545.82       1424.88        37.08 o
  19   5  13          0.61          7.48        34.89 o
   0   6  13       7971.26       7541.06       212.91 o
   1   6  13        140.14        123.81        29.47 o
   2   6  13       8838.60       8092.98       147.06 o
   3   6  13       9040.73       8175.60       258.46 o
   4   6  13         31.12         46.21        20.07 o
   5   6  13         15.66         18.54        17.02 o
   6   6  13        396.95        393.80        20.44 o
   7   6  13       5000.70       4683.42       101.65 o
   8   6  13       1191.41       1164.26        28.67 o
   9   6  13       1706.11       1671.93        35.61 o
  10   6  13       5639.26       5635.40        74.31 o
  11   6  13          2.79        -13.72        13.72 o
  12   6  13       3770.14       3882.82        54.82 o
  13   6  13       2299.47       2298.58        38.43 o
  14   6  13         35.99         27.65        12.88 o
  15   6  13        535.91        518.50        16.41 o
  16   6  13         52.43         12.37        16.01 o
  17   6  13        176.93        176.42        15.72 o
   1   7  13        466.47        529.04        40.05 o
   2   7  13        479.49        479.20        35.73 o
   3   7  13       2603.46       2501.32       104.17 o
   4   7  13       3673.42       3233.23       152.85 o
   5   7  13        810.85        778.81        61.73 o
   6   7  13       2362.70       1932.81       116.45 o
   7   7  13       1030.95        958.56        32.45 o
   8   7  13        401.78        350.40        23.87 o
   9   7  13       1729.55       1726.23        72.17 o
  10   7  13        893.40        973.15        35.23 o
  11   7  13        470.87        434.50        25.63 o
  12   7  13        119.00        142.35        16.17 o
  13   7  13        666.63        651.39        22.29 o
  14   7  13        811.18        945.53        25.03 o
  15   7  13        141.91        135.85        20.21 o
   0   8  13        169.06        181.18        58.78 o
   1   8  13        832.58        719.43        39.11 o
   2   8  13          3.38        -30.35        30.35 o
   3   8  13       1920.77       1477.84        78.61 o
   4   8  13          5.48         -9.23        28.83 o
   5   8  13       1299.70       1174.07        72.89 o
   6   8  13         68.88         65.01        27.92 o
   7   8  13         72.58         21.02        24.31 o
   8   8  13          0.57         21.18        17.47 o
   9   8  13       1355.11       1272.70        34.28 o
  10   8  13       2011.31       2052.87        56.17 o
  11   8  13        590.82        568.00        25.84 o
  12   8  13       3655.09       3788.11        83.54 o
   1   9  13       2978.55       2192.29       222.24 o
   2   9  13        835.78        657.22        36.88 o
   3   9  13        478.12        415.96        32.24 o
   4   9  13        151.92         76.73        28.77 o
   5   9  13         94.92          1.56        31.27 o
   6   9  13        103.45         45.72        31.09 o
   7   9  13        219.34        214.37        31.21 o
   8   9  13       2198.31       2104.93        97.05 o
   0   0  14        761.42        933.75        74.76 o
   1   0  14      39672.98      40884.31       848.39 o
   2   0  14         35.48         53.44        26.61 o
   3   0  14      66090.89      60396.97      1015.67 o
   4   0  14       3792.69       3631.74        71.78 o
   5   0  14      21178.48      20175.09       326.90 o
   6   0  14          0.51         46.00        22.32 o
   7   0  14      50249.72      48297.66       913.38 o
   8   0  14       1548.00       1264.70        49.77 o
   9   0  14      12251.25      11106.33       162.03 o
  10   0  14       8602.76       7941.28       120.43 o
  11   0  14       2517.26       2289.07        54.99 o
  12   0  14      12868.33      11983.25       197.65 o
  13   0  14      18772.14      18529.94       297.15 o
  14   0  14      15989.22      15833.72       305.69 o
  15   0  14       4372.30       4264.98       101.76 o
  16   0  14        933.64        998.38        42.46 o
  17   0  14      13434.32      13361.17       291.85 o
  18   0  14       1171.90       1152.49        53.56 o
  19   0  14       7483.44       7161.49       196.03 o
  20   0  14         23.00         52.33        62.30 o
  21   0  14       1023.55        879.69        79.74 o
   1   1  14      15300.14      14767.97       182.86 o
   2   1  14         41.96         26.19        14.60 o
   3   1  14       5125.63       4663.21        66.65 o
   4   1  14       3159.00       3052.35        55.81 o
   5   1  14      55705.12      50452.02       694.18 o
   6   1  14        785.32        752.28        27.60 o
   7   1  14      17193.57      16432.88       193.74 o
   8   1  14         34.09         26.41        13.10 o
   9   1  14       9381.73       9265.47        97.90 o
  10   1  14       4106.77       4097.78        61.43 o
  11   1  14       8134.47       8026.54       104.57 o
  12   1  14        116.14        134.76        17.81 o
  13   1  14        856.63        843.45        27.04 o
  14   1  14        226.06        253.43        20.50 o
  15   1  14      19339.42      19689.63       264.27 o
  16   1  14       1885.17       1799.84        65.17 o
  17   1  14      13958.41      13958.28       213.19 o
  18   1  14       1885.28       1639.88        49.44 o
  19   1  14       1049.11       1042.71        39.33 o
  20   1  14        375.97        314.08        27.08 o
  21   1  14       3524.37       3368.97       176.93 o
   0   2  14       4405.05       4253.35       106.67 o
   1   2  14       7468.80       7607.21       121.81 o
   2   2  14       4119.95       4093.86        77.60 o
   3   2  14      12540.92      11802.97       193.74 o
   4   2  14       2823.93       2940.47        62.01 o
   5   2  14        956.57        916.69        30.72 o
   6   2  14        107.61         98.91        14.54 o
   7   2  14       4013.13       3944.52        53.75 o
   8   2  14        891.80        955.36        25.68 o
   9   2  14       3377.63       3425.46        51.22 o
  10   2  14         54.44         70.78        17.00 o
  11   2  14       2773.65       2902.63        52.17 o
  12   2  14       1635.94       1570.89        49.26 o
  13   2  14       2214.11       2268.77        43.70 o
  14   2  14          4.85         13.38        19.46 o
  15   2  14       1230.61       1253.93        42.90 o
  16   2  14         99.99        130.94        19.38 o
  17   2  14       4318.53       4369.82        73.49 o
  18   2  14        278.72        281.20        18.39 o
  19   2  14       3340.13       3074.23        49.59 o
  20   2  14        894.89        895.89        49.97 o
   1   3  14       1173.11       1146.80        35.46 o
   2   3  14        294.59        342.02        20.01 o
   3   3  14       2102.52       1991.34        48.32 o
   4   3  14        144.04        152.22        15.92 o
   5   3  14        783.62        770.38        21.12 o
   6   3  14        512.08        549.16        18.48 o
   7   3  14         53.30         40.49        14.90 o
   8   3  14        163.45        164.77        15.98 o
   9   3  14       7313.39       7533.69       113.91 o
  10   3  14        383.54        376.78        19.95 o
  11   3  14       1006.35        999.09        42.05 o
  12   3  14        420.97        436.46        19.93 o
  13   3  14       6611.70       6632.56        97.42 o
  14   3  14       1317.46       1264.24        28.30 o
  15   3  14        164.58        156.27        16.48 o
  16   3  14        412.28        383.84        19.35 o
  17   3  14        766.84        748.01        25.41 o
  18   3  14        300.02        324.07        18.09 o
  19   3  14       1132.99       1179.40        39.95 o
  20   3  14         34.48         33.93        32.73 o
   0   4  14      10082.57       9415.01       159.27 o
   1   4  14       2273.29       2209.04        36.87 o
   2   4  14        110.54         86.29        14.25 o
   3   4  14         61.10         74.69        16.12 o
   4   4  14       1009.76        876.06        20.64 o
   5   4  14          2.33         11.90        13.28 o
   6   4  14       3646.66       3544.28        57.25 o
   7   4  14       4138.51       4213.21        59.42 o
   8   4  14        397.35        340.28        17.78 o
   9   4  14        530.30        477.85        22.57 o
  10   4  14        295.53        292.66        20.41 o
  11   4  14       1876.48       1790.23        35.44 o
  12   4  14       1822.16       1787.67        34.68 o
  13   4  14         57.00         82.79        15.09 o
  14   4  14        301.40        341.72        20.19 o
  15   4  14        996.38       1045.37        27.40 o
  16   4  14       1345.24       1422.27        26.51 o
  17   4  14       2518.37       2533.62        39.16 o
  18   4  14         81.54        113.77        17.25 o
  19   4  14        225.80        233.71        42.42 o
   1   5  14      18292.85      17434.37       249.69 o
   2   5  14       6888.19       6568.84       100.05 o
   3   5  14       8992.70       8632.18       106.61 o
   4   5  14        813.49        712.68        28.28 o
   5   5  14       7690.92       7614.45       131.81 o
   6   5  14        109.15        127.81        14.38 o
   7   5  14       6910.82       6669.15        85.85 o
   8   5  14        185.00        204.59        19.97 o
   9   5  14       1445.44       1480.52        29.89 o
  10   5  14        324.70        348.73        18.16 o
  11   5  14       3642.59       3805.17        53.71 o
  12   5  14         12.02         13.10        13.37 o
  13   5  14       2909.07       2981.35        45.42 o
  14   5  14       1621.70       1605.56        29.65 o
  15   5  14       6815.82       7121.43        89.15 o
  16   5  14        548.17        621.76        20.89 o
  17   5  14        798.97        737.28        27.28 o
  18   5  14        817.89        851.12        42.93 o
   0   6  14         15.16         -2.49        48.08 o
   1   6  14       6881.62       6525.32       117.01 o
   2   6  14       1176.24       1169.18        49.22 o
   3   6  14      38475.57      35528.44       682.73 o
   4   6  14        477.97        386.03        23.39 o
   5   6  14       2509.95       2512.30        89.06 o
   6   6  14          7.17        -17.53        17.53 o
   7   6  14      15147.57      14713.16       277.16 o
   8   6  14        114.23         69.53        16.64 o
   9   6  14      15670.56      15600.85       206.80 o
  10   6  14        649.01        652.30        25.69 o
  11   6  14        506.08        543.36        18.79 o
  12   6  14       2474.91       2680.99        42.70 o
  13   6  14      10404.42      10648.66       129.40 o
  14   6  14       1194.95       1283.89        27.52 o
  15   6  14       3261.78       3530.68        55.26 o
  16   6  14          6.29         10.13        13.82 o
   1   7  14      26056.78      24257.15       988.78 o
   2   7  14          6.43         21.61        33.75 o
   3   7  14         72.03         85.16        34.24 o
   4   7  14         13.43         39.47        32.23 o
   5   7  14      10559.75       9230.72       380.99 o
   6   7  14        481.63        384.85        23.45 o
   7   7  14       2347.40       2308.56        94.37 o
   8   7  14        266.12        273.94        22.29 o
   9   7  14       5293.79       5614.36       136.52 o
  10   7  14        778.79        815.20        27.06 o
  11   7  14      21460.17      21212.24       428.42 o
  12   7  14         31.62         39.09        14.85 o
  13   7  14       1164.92       1388.55        33.92 o
  14   7  14        234.76        209.77        20.36 o
   0   8  14       1032.21        926.71        75.54 o
   1   8  14       1960.36       1697.11       113.50 o
   2   8  14       1081.55       1092.96        79.12 o
   3   8  14       4038.77       3542.14       173.17 o
   4   8  14        161.87        135.70        33.09 o
   5   8  14        168.03        132.17        31.68 o
   6   8  14         29.90          1.82        22.22 o
   7   8  14       2627.36       2389.77        56.53 o
   8   8  14        529.49        537.65        28.23 o
   9   8  14       3006.74       2825.77        83.23 o
  10   8  14        306.63        330.52        21.83 o
  11   8  14        410.49        334.67        31.80 o
   1   9  14        291.12        179.46        30.82 o
   2   9  14          8.20        -26.14        26.14 o
   3   9  14          0.94        -27.70        27.70 o
   4   9  14        195.99        126.87        38.26 o
   5   9  14        369.41        247.36        30.52 o
   6   9  14         19.20         10.77        29.87 o
   7   9  14         17.22        -30.90        39.38 o
   1   1  15       5490.52       5267.04        90.26 o
   2   1  15      12339.43      11302.51       186.79 o
   3   1  15        153.12        110.44        20.57 o
   4   1  15      12859.11      12278.11       178.91 o
   5   1  15       3979.12       3807.89        54.08 o
   6   1  15        479.34        492.93        16.96 o
   7   1  15       1572.21       1468.28        34.10 o
   8   1  15       9404.86       8850.04       100.75 o
   9   1  15         72.25         85.66        14.84 o
  10   1  15       2519.09       2415.27        41.82 o
  11   1  15         24.72         45.13        16.58 o
  12   1  15        768.18        725.25        24.48 o
  13   1  15        999.73       1000.16        27.75 o
  14   1  15       9934.80       9966.51       133.83 o
  15   1  15       2824.72       2874.93        54.47 o
  16   1  15       1032.75       1041.30        31.93 o
  17   1  15       1881.92       1798.81        52.09 o
  18   1  15       1150.69       1091.22        36.76 o
  19   1  15       2063.88       2072.69        52.80 o
  20   1  15       2458.93       2223.72        96.02 o
   0   2  15      38288.81      36237.83       617.55 o
   1   2  15         16.32          5.54        15.11 o
   2   2  15       1234.81       1222.79        29.49 o
   3   2  15        116.17        148.33        17.23 o
   4   2  15       5920.31       5871.36        79.30 o
   5   2  15        135.23        118.37        14.46 o
   6   2  15      10541.41      10480.29       118.57 o
   7   2  15       2332.42       2232.56        36.37 o
   8   2  15        472.49        405.71        17.86 o
   9   2  15      12349.74      12305.00       160.47 o
  10   2  15      11811.44      11704.10       183.33 o
  11   2  15       2232.96       2334.84        44.20 o
  12   2  15       4732.49       4767.25        85.87 o
  13   2  15       8415.04       8701.05       121.67 o
  14   2  15        835.43        853.54        24.78 o
  15   2  15       7555.43       7688.83       114.70 o
  16   2  15       4557.18       4674.75        78.02 o
  17   2  15        166.82        212.50        19.15 o
  18   2  15       2189.44       2108.07        44.64 o
  19   2  15       2558.15       2347.60        57.49 o
  20   2  15        708.54        711.95        66.04 o
   1   3  15        292.81        265.66        16.41 o
   2   3  15       6225.85       6069.94        81.18 o
   3   3  15       3136.53       3028.23        46.38 o
   4   3  15       4674.90       4612.95        61.17 o
   5   3  15      19625.87      18972.82       215.01 o
   6   3  15       1995.82       1936.15        35.57 o
   7   3  15       7523.64       7361.35       105.72 o
   8   3  15       9765.71      10109.04       134.15 o
   9   3  15       1210.96       1225.46        28.56 o
  10   3  15         94.03         54.95        17.91 o
  11   3  15       7957.71       8322.83       123.13 o
  12   3  15       2623.25       2664.03        48.44 o
  13   3  15       8554.21       8933.24       115.24 o
  14   3  15       4086.65       4174.61        61.03 o
  15   3  15       3001.85       3026.73        47.69 o
  16   3  15       1456.79       1400.01        32.18 o
  17   3  15      23667.69      22875.23       302.86 o
  18   3  15       2903.68       2916.06        56.65 o
  19   3  15       2117.87       2030.95        54.06 o
   0   4  15       1958.12       1788.23        69.18 o
   1   4  15       3876.28       3860.24        51.86 o
   2   4  15       1773.06       1737.13        32.10 o
   3   4  15       2783.26       2769.08        44.66 o
   4   4  15       5547.51       5530.87        72.49 o
   5   4  15          8.99          4.81        14.41 o
   6   4  15       5001.39       5163.48        66.97 o
   7   4  15       9822.77       9939.57       119.80 o
   8   4  15         94.04         65.56        15.49 o
   9   4  15       7408.23       7395.55        94.71 o
  10   4  15       8768.43       9092.31       109.42 o
  11   4  15        605.37        653.98        20.37 o
  12   4  15       4077.17       4147.99        57.40 o
  13   4  15       5629.78       5868.84        74.27 o
  14   4  15       2320.05       2322.71        38.93 o
  15   4  15       6737.71       6613.82        96.87 o
  16   4  15       4514.16       4534.15        59.78 o
  17   4  15         49.81         33.34        12.31 o
  18   4  15        327.57        309.16        23.34 o
   1   5  15       4186.15       3925.26        57.07 o
   2   5  15      12643.40      12376.05       148.99 o
   3   5  15       3604.22       3431.75        54.87 o
   4   5  15       5905.70       5445.08        91.17 o
   5   5  15       1132.76       1115.48        28.31 o
   6   5  15       1397.71       1276.58        26.56 o
   7   5  15       1236.52       1279.02        27.57 o
   8   5  15      10403.92      10868.29       129.22 o
   9   5  15       4391.36       4627.88        62.29 o
  10   5  15       1716.99       1856.73        33.85 o
  11   5  15      10942.63      11565.86       134.59 o
  12   5  15        463.44        398.76        15.89 o
  13   5  15       1735.34       1772.06        33.81 o
  14   5  15       4040.71       3926.93        60.48 o
  15   5  15        358.69        319.18        14.91 o
  16   5  15         10.26          1.51        13.35 o
  17   5  15        178.58        130.79        17.45 o
   0   6  15         49.50         26.15        28.85 o
   1   6  15         19.99         39.12        16.46 o
   2   6  15       3863.72       3477.25        60.29 o
   3   6  15       5940.46       5618.22       101.12 o
   4   6  15       4042.07       3907.17        80.86 o
   5   6  15        470.31        466.32        21.59 o
   6   6  15       1718.58       1645.95        38.91 o
   7   6  15       1377.77       1436.74        35.35 o
   8   6  15        113.30         61.43        15.10 o
   9   6  15         39.02         31.07        17.67 o
  10   6  15        358.16        355.09        16.95 o
  11   6  15        182.74        215.00        14.92 o
  12   6  15       2036.75       1973.37        36.91 o
  13   6  15       1047.33       1085.74        27.78 o
  14   6  15        135.01        146.64        14.93 o
  15   6  15        364.50        376.85        16.80 o
   1   7  15       6890.24       6589.74       213.15 o
   2   7  15        772.86        738.04        31.36 o
   3   7  15        105.55        112.61        22.35 o
   4   7  15        141.28        139.66        22.93 o
   5   7  15        846.83        837.04        50.67 o
   6   7  15        394.08        479.91        25.51 o
   7   7  15          0.04        -17.27        17.27 o
   8   7  15        424.66        486.99        21.11 o
   9   7  15       1050.70       1041.76        44.86 o
  10   7  15          5.08         -0.28        15.68 o
  11   7  15        119.16        138.17        24.77 o
  12   7  15         36.25         16.66        18.99 o
  13   7  15        212.18        275.73        18.64 o
   0   8  15       3802.87       3477.89       174.22 o
   1   8  15        219.22        239.61        34.17 o
   2   8  15         23.42         24.94        30.66 o
   3   8  15       1331.85       1166.96        50.52 o
   4   8  15       1578.38       1547.84        63.40 o
   5   8  15         86.36         83.09        19.81 o
   6   8  15       1460.13       1484.58        37.41 o
   7   8  15        350.26        377.02        22.16 o
   8   8  15        334.88        377.13        32.75 o
   9   8  15        377.51        448.84        28.63 o
  10   8  15       1352.81       1208.63        94.70 o
   1   9  15       1322.15       1265.55        53.99 o
   2   9  15       1378.34       1250.69        48.56 o
   3   9  15         49.54        -27.23        27.23 o
   4   9  15        490.56        406.32        34.53 o
   5   9  15        476.78        444.18        46.67 o
   0   0  16      24257.49      22343.59       619.08 o
   1   0  16        339.86        371.86        28.35 o
   2   0  16       2213.35       2073.78        70.58 o
   3   0  16       1359.19       1375.28        52.55 o
   4   0  16      10135.65       9193.76       122.39 o
   5   0  16        434.88        328.77        19.88 o
   6   0  16      32381.82      29965.33       416.40 o
   7   0  16       2360.92       2250.22        50.84 o
   8   0  16       1258.79       1121.23        35.12 o
   9   0  16       2569.03       2422.37        56.64 o
  10   0  16       4897.52       4673.27       130.44 o
  11   0  16        612.44        517.78        34.28 o
  12   0  16       1646.68       1606.72        55.67 o
  13   0  16        140.35        178.29        29.46 o
  14   0  16       4914.57       5137.39       168.39 o
  15   0  16      12020.00      12019.00       239.35 o
  16   0  16      24570.48      24454.90       514.33 o
  17   0  16       4518.28       4318.02       169.42 o
  18   0  16        736.36        740.00        37.33 o
  19   0  16       2062.15       1993.37       132.08 o
   1   1  16         57.61        105.76        18.58 o
   2   1  16      30997.34      29711.72       331.45 o
   3   1  16        496.06        404.47        18.16 o
   4   1  16      27030.44      25352.08       257.32 o
   5   1  16       5121.91       4610.72        56.96 o
   6   1  16         35.77         46.96        13.24 o
   7   1  16        892.80        912.20        21.80 o
   8   1  16      10221.50      10008.60       121.93 o
   9   1  16         35.40         13.67        14.53 o
  10   1  16        525.06        478.55        19.68 o
  11   1  16       1473.06       1406.44        35.20 o
  12   1  16       2951.02       2905.10        60.38 o
  13   1  16       3464.44       3528.38        66.11 o
  14   1  16      10423.77      10518.39       140.17 o
  15   1  16       1505.61       1441.22        34.17 o
  16   1  16       1240.51       1225.76        39.34 o
  17   1  16         32.85         66.43        22.66 o
  18   1  16       9864.76       9363.50       167.84 o
  19   1  16        150.58        136.21        21.64 o
   0   2  16      21383.02      20989.96       372.71 o
   1   2  16       3001.27       2840.91        42.79 o
   2   2  16       1582.86       1557.95        36.18 o
   3   2  16       3336.41       3263.02        45.85 o
   4   2  16       5256.32       5166.16        74.13 o
   5   2  16        154.27        124.79        15.12 o
   6   2  16      11666.90      11438.54       148.88 o
   7   2  16         26.24         50.94        16.33 o
   8   2  16         34.94         19.89        15.85 o
   9   2  16        737.43        697.76        22.06 o
  10   2  16       9185.57       9238.34       159.22 o
  11   2  16         21.19          6.43        15.80 o
  12   2  16       3008.31       3022.47        51.52 o
  13   2  16        268.74        281.85        17.89 o
  14   2  16        278.66        316.96        24.69 o
  15   2  16        574.64        579.29        22.55 o
  16   2  16       8086.18       8034.10       127.38 o
  17   2  16          2.82         -5.73        16.55 o
  18   2  16       1006.33        920.33        31.07 o
  19   2  16        206.21        145.05        23.86 o
   1   3  16        742.39        678.30        26.53 o
   2   3  16       1346.89       1283.94        27.30 o
   3   3  16       3563.12       3419.78        51.20 o
   4   3  16       1908.76       2046.24        44.03 o
   5   3  16        838.81        725.27        21.98 o
   6   3  16          8.15         30.61        15.96 o
   7   3  16       2979.97       2943.91        50.57 o
   8   3  16       1475.72       1430.17        35.53 o
   9   3  16       3085.30       3278.94        55.14 o
  10   3  16        542.72        479.18        20.45 o
  11   3  16          9.09          4.05        15.55 o
  12   3  16        587.19        606.68        20.27 o
  13   3  16       3676.54       3746.48        56.56 o
  14   3  16       1655.68       1649.46        33.59 o
  15   3  16       1086.86       1260.06        25.85 o
  16   3  16        537.52        486.86        24.93 o
  17   3  16         18.88         57.18        16.42 o
  18   3  16       1229.28       1178.95        40.59 o
  19   3  16         78.08         74.76        37.38 o
   0   4  16       4687.56       4718.31        97.59 o
   1   4  16        164.09        188.93        19.32 o
   2   4  16       1265.55       1208.69        26.81 o
   3   4  16      13637.59      13479.44       157.11 o
   4   4  16        141.81        161.22        16.27 o
   5   4  16         59.16         51.02        14.95 o
   6   4  16       3896.36       3996.00        56.61 o
   7   4  16       4084.95       4089.31        71.33 o
   8   4  16        935.53        977.58        24.66 o
   9   4  16         30.18         22.52        15.31 o
  10   4  16         45.27         50.43        14.97 o
  11   4  16         18.52         29.72        14.56 o
  12   4  16        390.12        376.20        16.97 o
  13   4  16        309.10        353.56        16.04 o
  14   4  16        865.64        888.91        22.62 o
  15   4  16        174.81        175.03        13.31 o
  16   4  16       2218.62       2080.53        33.08 o
  17   4  16         26.70         44.79        19.87 o
  18   4  16        375.50        413.68        49.84 o
   1   5  16       4462.60       4368.32        61.75 o
   2   5  16      11735.07      11816.05       145.13 o
   3   5  16       4070.61       4092.90        60.78 o
   4   5  16       8146.48       8626.23       110.71 o
   5   5  16        727.32        790.08        21.14 o
   6   5  16        484.64        479.90        18.13 o
   7   5  16        498.92        426.52        17.85 o
   8   5  16       5824.22       6034.05        84.45 o
   9   5  16         50.51         48.20        14.07 o
  10   5  16        724.26        708.62        21.97 o
  11   5  16        196.79        189.71        14.56 o
  12   5  16       1148.65       1188.87        25.78 o
  13   5  16       3002.98       3155.37        51.92 o
  14   5  16       3776.19       3841.59        52.41 o
  15   5  16        700.76        755.54        23.09 o
  16   5  16        563.36        545.35        22.97 o
   0   6  16      20210.89      21053.60       447.99 o
   1   6  16       2720.00       2490.01        43.98 o
   2   6  16       7539.94       7353.31        91.75 o
   3   6  16        130.46        117.13        16.16 o
   4   6  16       3929.58       3888.54        62.34 o
   5   6  16        248.83        244.75        16.80 o
   6   6  16      10031.48      10095.13       122.50 o
   7   6  16          1.28          8.48        16.44 o
   8   6  16         96.66         96.32        15.07 o
   9   6  16       2744.57       2823.11        48.81 o
  10   6  16       3427.20       3511.56        56.88 o
  11   6  16        941.91        985.82        31.11 o
  12   6  16       1806.28       1669.97        35.66 o
  13   6  16          4.92         -5.50        13.03 o
  14   6  16       1478.04       1558.29        32.25 o
   1   7  16         24.69         23.34        16.12 o
   2   7  16       9420.83       9419.96       129.10 o
   3   7  16        484.51        452.13        20.73 o
   4   7  16       7913.94       8282.88       126.46 o
   5   7  16        513.69        472.68        24.27 o
   6   7  16        606.13        643.74        22.34 o
   7   7  16       1148.53       1176.12        28.20 o
   8   7  16       7940.71       8091.13       121.78 o
   9   7  16        110.25        100.49        16.04 o
  10   7  16       1347.37       1360.61        34.50 o
  11   7  16          0.53         -0.14        13.66 o
  12   7  16       1931.75       1956.21       122.81 o
   0   8  16       6495.48       6539.75       186.32 o
   1   8  16        255.12        304.40        31.16 o
   2   8  16       2309.31       2288.53        68.78 o
   3   8  16        156.20        169.77        24.83 o
   4   8  16       2477.19       2529.35        67.54 o
   5   8  16         77.66        101.90        17.04 o
   6   8  16       3249.15       3144.62        93.40 o
   7   8  16         69.26         89.05        16.74 o
   8   8  16          0.28        -17.16        17.16 o
   9   8  16        261.98        289.08        59.81 o
   1   1  17       3896.92       3811.90        49.57 o
   2   1  17       1853.46       1752.22        32.19 o
   3   1  17        857.18        852.27        20.67 o
   4   1  17        344.65        313.42        15.32 o
   5   1  17       6432.87       6331.52        79.13 o
   6   1  17        125.30        103.98        15.49 o
   7   1  17          4.12        -15.05        15.05 o
   8   1  17         72.19         95.72        15.27 o
   9   1  17       3472.41       3309.14        52.75 o
  10   1  17        497.36        535.64        22.55 o
  11   1  17       7292.95       7426.36       111.48 o
  12   1  17        226.95        267.28        20.09 o
  13   1  17       1401.54       1378.40        40.29 o
  14   1  17        744.27        747.62        26.79 o
  15   1  17        732.18        786.17        27.60 o
  16   1  17        113.30        112.20        23.68 o
  17   1  17        181.16        177.51        22.78 o
  18   1  17         32.17         28.75        23.25 o
  19   1  17         92.92        154.51        44.86 o
   0   2  17        506.84        449.61        24.00 o
   1   2  17       7833.86       7822.81        94.60 o
   2   2  17        851.98        823.38        24.97 o
   3   2  17      13378.53      13451.95       182.61 o
   4   2  17       7457.48       6921.02        88.01 o
   5   2  17        265.87        261.46        16.95 o
   6   2  17       5204.36       5148.92        72.13 o
   7   2  17      26923.51      27085.29       341.07 o
   8   2  17          4.44         39.62        16.03 o
   9   2  17       4760.84       4930.21        75.25 o
  10   2  17       1199.26       1292.28        29.42 o
  11   2  17       1450.15       1509.34        42.90 o
  12   2  17       3699.61       3626.83        57.88 o
  13   2  17       5989.58       6298.43        98.29 o
  14   2  17       1340.82       1212.74        30.21 o
  15   2  17       1760.60       1858.42        39.55 o
  16   2  17       4809.96       4870.86        82.07 o
  17   2  17        878.19        799.00        29.99 o
  18   2  17       1950.84       1900.35        60.79 o
  19   2  17        274.44        234.25        44.86 o
   1   3  17       9722.90       9646.06       118.34 o
   2   3  17      11188.18      11355.05       152.18 o
   3   3  17        222.67        237.81        17.23 o
   4   3  17       6099.99       6173.30        80.77 o
   5   3  17      19472.53      20208.31       236.87 o
   6   3  17       2579.01       2802.71        49.57 o
   7   3  17         49.04         36.02        16.42 o
   8   3  17      22278.14      22872.75       289.53 o
   9   3  17      14481.30      14974.26       193.09 o
  10   3  17       4955.29       5313.07        74.32 o
  11   3  17      21713.53      22629.60       274.39 o
  12   3  17       1534.31       1579.56        37.80 o
  13   3  17        520.19        584.29        19.33 o
  14   3  17      10964.03      11084.49       163.57 o
  15   3  17       7345.02       7087.98       117.83 o
  16   3  17       5625.27       5664.46       118.41 o
  17   3  17        188.43        189.86        21.38 o
  18   3  17       4405.87       4408.28       143.54 o
   0   4  17       9093.93       9032.11       153.84 o
   1   4  17       1414.73       1461.49        30.73 o
   2   4  17         23.36          4.63        15.44 o
   3   4  17      10213.79      10183.46       141.19 o
   4   4  17       4417.70       4600.51        63.20 o
   5   4  17         75.47         71.20        15.74 o
   6   4  17      11738.95      12030.21       141.04 o
   7   4  17      13444.83      14161.99       169.66 o
   8   4  17          3.57         22.22        14.95 o
   9   4  17       6370.93       6867.50        95.19 o
  10   4  17      10085.87      10761.91       147.05 o
  11   4  17        412.43        387.68        16.97 o
  12   4  17       9174.11       9497.12       111.84 o
  13   4  17      10786.92      10922.19       126.32 o
  14   4  17         82.72        108.67        12.74 o
  15   4  17       1252.21       1349.24        25.21 o
  16   4  17       8054.55       7895.71       154.54 o
  17   4  17       1801.19       1822.81       115.45 o
   1   5  17       1791.40       1754.57        34.39 o
   2   5  17        931.18        929.19        24.20 o
   3   5  17        633.27        654.07        22.09 o
   4   5  17       3348.34       3287.58        50.19 o
   5   5  17      11536.07      11814.82       130.62 o
   6   5  17       2189.82       2298.87        37.72 o
   7   5  17        277.58        317.00        16.38 o
   8   5  17        823.34        872.08        27.05 o
   9   5  17        356.59        351.38        18.76 o
  10   5  17        191.10        147.82        14.19 o
  11   5  17       2811.87       2845.19        41.55 o
  12   5  17       1590.31       1588.80        28.14 o
  13   5  17          4.68         17.83        11.95 o
  14   5  17        811.80        762.45        20.28 o
  15   5  17       2139.58       2124.49        51.24 o
  16   5  17         69.00         29.90        37.38 o
   0   6  17       2931.06       2989.93        71.72 o
   1   6  17        164.43        166.14        17.72 o
   2   6  17       1435.12       1490.73        32.82 o
   3   6  17       1232.09       1202.15        27.80 o
   4   6  17         83.88         79.45        15.12 o
   5   6  17         48.47         43.75        14.68 o
   6   6  17          6.60         12.97        13.95 o
   7   6  17        135.34        135.71        14.71 o
   8   6  17       1339.19       1549.28        33.47 o
   9   6  17        518.83        520.89        18.76 o
  10   6  17       2318.23       2488.54        42.97 o
  11   6  17       1042.64       1070.44        39.79 o
  12   6  17        137.70        142.91        18.80 o
  13   6  17         76.41         55.61        14.95 o
   1   7  17        449.93        468.65        20.03 o
   2   7  17       1187.88       1356.13        33.12 o
   3   7  17       1968.05       1934.57        41.15 o
   4   7  17       2467.83       2482.57        45.56 o
   5   7  17         44.46         63.43        15.58 o
   6   7  17         84.63        133.71        15.51 o
   7   7  17         23.40         39.69        14.15 o
   8   7  17         47.73         34.90        14.62 o
   9   7  17       3431.25       3465.03        71.72 o
  10   7  17          0.51          1.32        13.33 o
  11   7  17         13.64         -0.19        17.48 o
   0   8  17         42.50        -18.53        24.63 o
   1   8  17        753.17        812.53        34.27 o
   2   8  17          0.20        -14.60        16.06 o
   3   8  17        999.44       1067.18        31.11 o
   4   8  17          1.74        -15.23        15.23 o
   5   8  17        612.40        597.74        22.24 o
   6   8  17          0.87         -5.65        21.62 o
   7   8  17       2877.01       2997.50       115.33 o
   0   0  18       5375.90       5375.23       183.24 o
   1   0  18        254.49        222.79        28.79 o
   2   0  18        723.95        610.25        30.54 o
   3   0  18      23992.23      22392.07       397.38 o
   4   0  18       2236.02       2088.06        57.25 o
   5   0  18       6785.42       6613.76       127.62 o
   6   0  18       3191.60       2999.83        91.72 o
   7   0  18        385.77        422.10        43.07 o
   8   0  18        491.52        498.97        37.53 o
   9   0  18       1998.33       2129.59        89.56 o
  10   0  18        410.94        448.28        33.91 o
  11   0  18       1213.63       1078.30        48.27 o
  12   0  18        264.71        284.86        45.18 o
  13   0  18       8330.49       8439.16       171.30 o
  14   0  18       4853.24       5006.73       134.64 o
  15   0  18       1511.42       1483.27        72.84 o
  16   0  18        655.92        542.00        35.18 o
  17   0  18       4434.95       4222.10       391.25 o
  18   0  18        247.55        289.08        47.35 o
   1   1  18      14629.37      14218.53       175.58 o
   2   1  18        836.77        841.71        23.28 o
   3   1  18        538.46        466.78        19.03 o
   4   1  18        172.22        147.59        16.31 o
   5   1  18      10074.63      10112.66       131.69 o
   6   1  18        897.37        913.94        23.11 o
   7   1  18       8354.45       8320.43       127.21 o
   8   1  18         43.35         -8.47        17.03 o
   9   1  18       2711.01       2646.52        48.37 o
  10   1  18        567.98        564.02        22.08 o
  11   1  18       2764.21       2655.92        50.84 o
  12   1  18       1118.71       1136.08        29.84 o
  13   1  18       3466.14       3387.67        61.54 o
  14   1  18        421.08        440.50        24.23 o
  15   1  18       9175.20       9019.88       154.59 o
  16   1  18        180.54        186.42        22.21 o
  17   1  18       9472.59       9122.11       202.89 o
  18   1  18        152.20        152.99        38.46 o
   0   2  18         59.06         89.98        22.80 o
   1   2  18       1175.33       1112.49        25.76 o
   2   2  18        373.24        380.40        18.24 o
   3   2  18      24439.30      24332.32       288.46 o
   4   2  18        407.20        454.91        18.98 o
   5   2  18       3414.32       3276.07        49.78 o
   6   2  18        268.55        296.06        18.24 o
   7   2  18       5917.93       6054.28        82.48 o
   8   2  18        499.72        484.86        19.99 o
   9   2  18       7835.89       8194.57       106.54 o
  10   2  18        403.60        429.54        18.89 o
  11   2  18        404.21        409.06        23.25 o
  12   2  18        205.91        220.35        19.78 o
  13   2  18       5358.30       5212.61        83.43 o
  14   2  18        224.85        229.46        17.77 o
  15   2  18       2639.70       2467.98        64.08 o
  16   2  18         79.14        109.11        18.40 o
  17   2  18        685.74        654.28        32.57 o
  18   2  18        255.30        218.97        34.72 o
   1   3  18         20.01          6.58        15.67 o
   2   3  18         49.72         45.59        15.45 o
   3   3  18         14.89         11.02        15.17 o
   4   3  18        226.02        228.23        18.07 o
   5   3  18       2526.71       2682.44        44.68 o
   6   3  18         71.62         66.55        16.77 o
   7   3  18        223.97        230.95        21.57 o
   8   3  18         48.97         56.64        16.12 o
   9   3  18        886.86        886.98        29.66 o
  10   3  18         51.03         71.89        15.66 o
  11   3  18       2106.41       2127.47        48.43 o
  12   3  18        889.15        929.72        26.90 o
  13   3  18        283.37        227.95        14.91 o
  14   3  18         13.48          3.44        14.50 o
  15   3  18        867.22        815.42        21.72 o
  16   3  18        339.60        342.95        21.74 o
  17   3  18        695.35        635.74        37.29 o
   0   4  18        449.22        400.38        25.54 o
   1   4  18       2231.56       2198.81        40.58 o
   2   4  18       1852.53       1913.33        37.49 o
   3   4  18       1654.25       1768.06        35.78 o
   4   4  18       2406.49       2428.20        40.60 o
   5   4  18       4694.35       4946.92        66.52 o
   6   4  18       2856.21       2954.09        46.21 o
   7   4  18        166.65        137.41        15.99 o
   8   4  18         98.04        126.53        15.57 o
   9   4  18       2923.02       3094.43        46.39 o
  10   4  18          0.18         21.74        13.99 o
  11   4  18        783.96        819.45        20.55 o
  12   4  18        660.54        676.88        18.78 o
  13   4  18       1575.72       1582.39        29.08 o
  14   4  18         25.81         20.89        11.10 o
  15   4  18       1643.47       1722.46        38.60 o
  16   4  18        476.43        515.47        29.28 o
   1   5  18       6538.50       6907.49        86.96 o
   2   5  18        335.62        346.59        17.84 o
   3   5  18        429.20        426.53        19.44 o
   4   5  18        869.63        857.33        21.70 o
   5   5  18       1134.79       1222.64        25.59 o
   6   5  18        208.85        239.34        17.62 o
   7   5  18       8282.95       8664.07       100.63 o
   8   5  18        634.28        657.84        19.13 o
   9   5  18        210.10        264.62        14.68 o
  10   5  18        482.03        513.58        16.45 o
  11   5  18       2545.18       2552.08        37.90 o
  12   5  18        233.69        262.84        14.19 o
  13   5  18        519.91        521.40        20.43 o
  14   5  18          9.42         -1.42        12.36 o
  15   5  18       2185.28       2207.69       117.13 o
   0   6  18       1568.06       1699.12        61.49 o
   1   6  18       2290.87       2375.44        42.24 o
   2   6  18         58.01         98.13        16.09 o
   3   6  18       4965.66       5144.44        72.39 o
   4   6  18        444.21        534.64        25.63 o
   5   6  18        962.32       1112.96        31.06 o
   6   6  18        198.98        166.69        14.51 o
   7   6  18        312.03        363.76        16.29 o
   8   6  18        254.66        261.55        15.22 o
   9   6  18       1191.83       1123.70        26.57 o
  10   6  18         68.96         94.90        15.38 o
  11   6  18          5.23         16.27        19.08 o
  12   6  18        168.20        182.11        22.15 o
   1   7  18       5275.05       5601.84        84.60 o
   2   7  18        494.01        462.88        19.85 o
   3   7  18         77.82         85.77        15.34 o
   4   7  18         52.29         50.45        14.49 o
   5   7  18       4315.32       4437.80        66.08 o
   6   7  18        214.72        256.55        15.52 o
   7   7  18       1772.00       1865.79        38.36 o
   8   7  18          0.15        -13.42        13.42 o
   9   7  18        565.02        539.09        19.11 o
  10   7  18        135.46        144.54        52.33 o
   0   8  18       1326.23       1396.96        79.47 o
   1   8  18       1683.91       1934.53        70.68 o
   2   8  18        314.07        344.39        34.84 o
   3   8  18      11751.55      11836.82       208.86 o
   4   8  18        546.20        492.40        29.32 o
   5   8  18        473.93        458.45        46.67 o
   1   1  19         15.04         24.97        15.41 o
   2   1  19       1110.80       1101.23        35.93 o
   3   1  19        362.44        386.15        18.36 o
   4   1  19        569.74        478.71        19.16 o
   5   1  19        938.45        980.70        28.93 o
   6   1  19       3236.49       3370.30        55.36 o
   7   1  19          4.89          4.85        16.98 o
   8   1  19        538.60        573.00        22.10 o
   9   1  19        490.73        478.43        22.06 o
  10   1  19        238.08        222.25        17.87 o
  11   1  19        357.54        375.92        21.93 o
  12   1  19       2006.59       2086.80        50.27 o
  13   1  19        533.61        513.50        24.74 o
  14   1  19        111.02        104.71        20.75 o
  15   1  19       1445.27       1394.16        42.58 o
  16   1  19          4.13         -4.46        25.75 o
  17   1  19         82.73         95.40        28.03 o
   0   2  19      13079.10      13853.27       242.59 o
   1   2  19       6572.95       6822.28        90.32 o
   2   2  19         21.17         32.88        15.13 o
   3   2  19       5537.50       5477.82        98.46 o
   4   2  19       2025.52       2069.09        37.91 o
   5   2  19        177.78        142.63        15.68 o
   6   2  19       4711.72       4989.51        76.25 o
   7   2  19       7839.13       7945.90       115.15 o
   8   2  19      10052.24      10293.74       130.40 o
   9   2  19       1235.07       1263.88        28.83 o
  10   2  19      15828.35      16820.33       215.29 o
  11   2  19       1613.18       1462.84        46.34 o
  12   2  19       5234.43       5480.81        86.62 o
  13   2  19       2111.08       2289.00        44.01 o
  14   2  19         29.03         74.80        15.06 o
  15   2  19        248.50        229.64        18.79 o
  16   2  19       1589.36       1435.69        68.34 o
  17   2  19       1319.54       1148.14        57.09 o
   1   3  19       8064.50       8278.66       107.13 o
   2   3  19      12559.24      12906.47       155.03 o
   3   3  19       4005.40       4065.77        56.52 o
   4   3  19       6280.07       6801.74        81.90 o
   5   3  19      17716.19      18074.97       205.27 o
   6   3  19       9891.06      10370.77       122.87 o
   7   3  19       7966.60       8228.72       107.06 o
   8   3  19      25941.93      27298.37       345.30 o
   9   3  19       3861.26       4077.97        61.17 o
  10   3  19       3506.93       3729.22        55.55 o
  11   3  19       7099.83       7249.13       108.75 o
  12   3  19       7770.89       7838.35       118.69 o
  13   3  19          4.07         17.44        14.12 o
  14   3  19      13003.46      12971.81       194.04 o
  15   3  19       4020.59       4164.74       115.35 o
  16   3  19         51.43         59.36        28.72 o
   0   4  19       4426.59       4517.57        89.36 o
   1   4  19       4543.28       4880.50        65.15 o
   2   4  19       1283.61       1285.72        28.63 o
   3   4  19      10501.43      10715.36       141.77 o
   4   4  19      10777.61      10845.80       133.01 o
   5   4  19       1406.38       1514.78        30.73 o
   6   4  19      11799.11      12259.25       142.44 o
   7   4  19       5232.00       5505.05        78.79 o
   8   4  19        437.85        394.24        17.20 o
   9   4  19       8105.29       8317.72       103.08 o
  10   4  19      12572.53      13357.06       181.20 o
  11   4  19        565.95        529.46        21.28 o
  12   4  19       7503.50       7805.43       121.84 o
  13   4  19       4497.02       4611.42        91.57 o
  14   4  19        430.57        344.56        19.02 o
  15   4  19       2346.92       2408.76       239.23 o
   1   5  19       2917.59       3094.79        48.58 o
   2   5  19       1593.98       1543.75        33.56 o
   3   5  19          8.33         25.36        14.29 o
   4   5  19       1132.62       1081.18        29.43 o
   5   5  19       2421.26       2425.40        38.20 o
   6   5  19       1130.07       1173.51        25.21 o
   7   5  19         24.71         25.89        16.12 o
   8   5  19       2922.97       3166.62        46.40 o
   9   5  19       2757.42       2950.31        42.18 o
  10   5  19         12.87         22.98        11.51 o
  11   5  19       3177.77       3241.89        58.48 o
  12   5  19        229.65        250.06        14.26 o
  13   5  19        259.69        250.85        13.29 o
   0   6  19          2.32         -7.30        21.53 o
   1   6  19        100.89         80.13        16.17 o
   2   6  19          9.09          0.07        15.27 o
   3   6  19        879.81        921.75        25.56 o
   4   6  19        669.17        699.66        21.28 o
   5   6  19         83.64        119.50        15.83 o
   6   6  19        331.96        334.67        17.09 o
   7   6  19         23.59         50.21        14.05 o
   8   6  19        988.09       1147.64        30.71 o
   9   6  19        125.36         79.68        14.78 o
  10   6  19        736.04        766.91        40.00 o
  11   6  19          7.66         28.24        12.94 o
   1   7  19        339.23        307.70        16.52 o
   2   7  19        315.77        337.11        16.74 o
   3   7  19        261.60        208.52        15.06 o
   4   7  19       2506.53       2506.27        45.69 o
   5   7  19          3.42          5.45        13.38 o
   6   7  19        636.00        751.29        20.21 o
   7   7  19         41.51         54.14        13.17 o
   8   7  19        369.75        423.89        45.71 o
   0   0  20      19601.10      18990.94       466.63 o
   1   0  20       4599.56       4617.82        97.09 o
   2   0  20        720.93        736.62        36.19 o
   3   0  20         13.33         48.16        29.24 o
   4   0  20       1466.03       1636.14        61.22 o
   5   0  20        217.23        241.82        34.27 o
   6   0  20       3182.76       3335.00       126.07 o
   7   0  20       1081.00       1080.05        65.00 o
   8   0  20       1461.43       1464.95        84.86 o
   9   0  20        503.73        417.62        35.67 o
  10   0  20       4541.34       4456.73       182.36 o
  11   0  20       3018.70       2885.51       117.98 o
  12   0  20       7487.89       7289.83       249.67 o
  13   0  20       1007.71        877.08        39.58 o
  14   0  20        511.47        473.31        30.87 o
  15   0  20       1233.87       1332.99        89.71 o
  16   0  20       9505.67       9398.93       403.71 o
   1   1  20       4012.49       4029.12        73.37 o
   2   1  20       5934.35       5889.83        79.85 o
   3   1  20       2610.82       2790.90        48.71 o
   4   1  20      14184.42      13912.62       222.68 o
   5   1  20          0.70         -3.88        17.24 o
   6   1  20        318.92        327.53        20.78 o
   7   1  20          1.22        -10.53        16.80 o
   8   1  20      10057.67      10024.76       133.61 o
   9   1  20         89.19        101.59        17.85 o
  10   1  20       1887.60       1932.47        45.44 o
  11   1  20        403.96        409.19        24.72 o
  12   1  20         57.26         76.88        19.73 o
  13   1  20          8.24         46.13        19.09 o
  14   1  20       9533.97       9068.17       256.29 o
  15   1  20         52.90         72.67        23.94 o
  16   1  20        138.27        141.01        28.72 o
   0   2  20      16176.43      16874.36       292.10 o
   1   2  20        143.89        133.92        16.25 o
   2   2  20       2390.79       2463.33        42.75 o
   3   2  20        950.48        928.10        23.06 o
   4   2  20        691.64        744.44        25.58 o
   5   2  20        127.55        163.85        15.60 o
   6   2  20       6200.52       6482.72        90.56 o
   7   2  20          1.17         22.69        18.55 o
   8   2  20        273.76        289.34        19.92 o
   9   2  20        730.93        749.77        24.46 o
  10   2  20       6037.62       6014.16        89.06 o
  11   2  20         27.50         41.32        16.79 o
  12   2  20       7225.95       7288.09       122.50 o
  13   2  20        624.93        645.34        35.63 o
  14   2  20        476.79        465.16        25.24 o
  15   2  20          0.51          5.78        21.35 o
  16   2  20       5472.75       5398.32       181.92 o
   1   3  20        575.99        593.79        25.50 o
   2   3  20        253.09        261.71        17.06 o
   3   3  20        480.99        467.94        18.49 o
   4   3  20       1679.90       1729.51        31.98 o
   5   3  20       1377.21       1272.29        29.88 o
   6   3  20       1183.90       1154.32        29.43 o
   7   3  20        395.89        404.78        17.91 o
   8   3  20        416.17        440.79        17.91 o
   9   3  20         36.63         36.75        14.38 o
  10   3  20        294.58        294.28        15.36 o
  11   3  20        941.86       1002.34        22.84 o
  12   3  20       1071.87       1062.64        27.96 o
  13   3  20         34.42         29.58        12.97 o
  14   3  20        183.33        161.36        17.15 o
  15   3  20         59.34         71.38        72.27 o
   0   4  20       1533.07       1750.75        45.20 o
   1   4  20        912.23        946.00        24.42 o
   2   4  20       1743.44       1815.51        34.55 o
   3   4  20       2090.62       2329.15        40.44 o
   4   4  20        273.25        298.88        17.44 o
   5   4  20       1634.63       1754.02        33.00 o
   6   4  20       1327.84       1352.45        31.44 o
   7   4  20        160.46        195.63        14.81 o
   8   4  20       1369.26       1420.96        35.34 o
   9   4  20        129.98        136.53        13.25 o
  10   4  20        335.96        407.71        15.21 o
  11   4  20         15.48          6.15        11.43 o
  12   4  20       3243.23       3304.70        52.05 o
  13   4  20         57.15         78.66        15.54 o
  14   4  20        322.45        382.13        35.11 o
   1   5  20       3651.82       3895.58        52.22 o
   2   5  20       1587.11       1663.91        32.44 o
   3   5  20        161.72        260.09        15.09 o
   4   5  20       3891.84       4211.64        57.27 o
   5   5  20        112.27         81.70        12.94 o
   6   5  20       1114.58       1173.06        23.93 o
   7   5  20         13.99         11.61        11.95 o
   8   5  20       1336.25       1408.79        29.95 o
   9   5  20          7.91         23.71        12.49 o
  10   5  20       1218.73       1257.61        32.37 o
  11   5  20          2.08         37.07        16.87 o
  12   5  20        611.13        517.50        23.76 o
   0   6  20       2564.23       2640.91        68.32 o
   1   6  20          0.65          5.25        14.94 o
   2   6  20        891.62        922.09        25.05 o
   3   6  20        190.23        195.55        16.46 o
   4   6  20        747.99        681.67        21.50 o
   5   6  20        339.89        401.28        19.07 o
   6   6  20       2467.79       2586.89        45.56 o
   7   6  20        637.12        685.74        25.79 o
   8   6  20          3.37          9.98        13.32 o
   9   6  20        234.14        297.93        26.93 o
  10   6  20        833.70        755.08        69.78 o
   1   7  20         23.35         -2.69        12.05 o
   2   7  20       5934.57       6181.42        87.38 o
   3   7  20        641.11        571.43        17.38 o
   4   7  20       2889.22       2888.90        46.28 o
   5   7  20        212.41        179.94        17.00 o
   1   1  21         55.57         90.63        19.34 o
   2   1  21       9006.51       9021.99       134.66 o
   3   1  21        261.46        272.29        21.12 o
   4   1  21       2280.97       2319.32        49.32 o
   5   1  21        110.37        126.92        20.68 o
   6   1  21         55.39         79.20        21.18 o
   7   1  21       1496.44       1420.00        42.59 o
   8   1  21       2436.66       2444.03        53.84 o
   9   1  21       3350.74       3271.77        63.05 o
  10   1  21         55.50         52.26        19.24 o
  11   1  21        393.84        434.75        23.22 o
  12   1  21       1418.33       1294.51        50.59 o
  13   1  21        167.71        175.89        21.62 o
  14   1  21        812.15        840.58        37.80 o
  15   1  21        147.27        197.10        54.82 o
   0   2  21      10545.48      10783.88       191.69 o
   1   2  21       1685.77       1745.10        33.55 o
   2   2  21       4402.98       4477.81        63.85 o
   3   2  21        222.13        251.07        16.76 o
   4   2  21       7676.55       8000.76        99.72 o
   5   2  21          3.53        -14.19        14.19 o
   6   2  21      10635.91      10830.00       135.84 o
   7   2  21       5456.65       5773.29        86.36 o
   8   2  21       1288.80       1308.21        46.23 o
   9   2  21       3812.16       3917.02        81.55 o
  10   2  21       1677.93       1678.10        35.13 o
  11   2  21        107.41        118.45        16.82 o
  12   2  21        186.08        179.94        18.90 o
  13   2  21       3309.94       3193.81       105.32 o
  14   2  21       2234.39       2329.64        67.26 o
  15   2  21       3428.92       3195.70       185.66 o
   1   3  21       6128.46       6647.28        82.30 o
   2   3  21      15544.36      16045.80       176.88 o
   3   3  21         48.33         86.39        14.39 o
   4   3  21       3300.80       3466.15        49.94 o
   5   3  21      11207.42      11657.40       135.18 o
   6   3  21         22.36          5.90        13.79 o
   7   3  21       2017.23       2153.88        37.19 o
   8   3  21       8858.99       9079.62       110.76 o
   9   3  21       5742.60       6072.52        80.50 o
  10   3  21         58.22         68.72        14.70 o
  11   3  21      17011.44      17534.25       253.08 o
  12   3  21       2884.11       2959.38        61.34 o
  13   3  21       6514.89       6862.65       200.29 o
  14   3  21        512.30        499.30        37.86 o
   0   4  21       5133.73       5298.82        96.59 o
   1   4  21       2593.36       2724.77        41.09 o
   2   4  21       2569.30       2770.47        42.85 o
   3   4  21       6996.11       7169.41        90.91 o
   4   4  21       3749.27       3952.99        54.24 o
   5   4  21        241.17        268.52        15.06 o
   6   4  21       4937.89       5256.14        66.47 o
   7   4  21       7536.14       7991.27        94.84 o
   8   4  21         36.09         46.22        12.33 o
   9   4  21       5521.59       5866.17        69.13 o
  10   4  21       4461.38       4416.54        66.99 o
  11   4  21         58.36         96.23        14.24 o
  12   4  21        591.30        522.56        24.06 o
   1   5  21         23.13         -8.28        12.76 o
   2   5  21       5289.67       5374.23        67.61 o
   3   5  21        658.85        717.88        18.26 o
   4   5  21       2589.13       2893.34        42.72 o
   5   5  21       3975.89       3987.50        49.22 o
   6   5  21         58.74         66.20        11.32 o
   7   5  21       1120.32       1205.67        25.66 o
   8   5  21       3746.93       3762.93        58.58 o
   9   5  21         69.62         56.75        17.35 o
  10   5  21         13.06         18.76        13.66 o
   0   6  21       1207.53       1263.70        41.47 o
   1   6  21        196.86        152.37        14.61 o
   2   6  21          2.34          5.73        13.49 o
   3   6  21        448.59        458.59        17.45 o
   4   6  21         97.57        117.46        15.12 o
   5   6  21         12.14         -1.07        12.41 o
   6   6  21         18.27          1.38        15.40 o
   7   6  21         14.94          8.09        12.38 o
   8   6  21        111.31        137.06        49.84 o
   0   0  22       5136.30       5677.42       456.04 o
   1   0  22       2246.71       2148.21        68.22 o
   2   0  22       7418.63       7673.63       188.84 o
   3   0  22      18062.74      17964.12       465.52 o
   4   0  22        307.06        365.95        36.01 o
   5   0  22         40.17          3.41        36.42 o
   6   0  22         64.14         38.89        29.51 o
   7   0  22      11712.64      11643.54       311.78 o
   8   0  22       3574.67       3541.51       113.99 o
   9   0  22       5041.72       4966.91       120.16 o
  10   0  22          7.97        -10.95        25.16 o
  11   0  22         92.70        138.71        29.14 o
  12   0  22       2748.03       2593.53        98.26 o
  13   0  22      10601.70       9739.30       610.55 o
  14   0  22        489.13        428.63        49.84 o
   1   1  22       8064.78       8213.71       131.86 o
   2   1  22       1805.82       1819.71        47.22 o
   3   1  22        177.48        226.18        22.83 o
   4   1  22       1076.38       1111.63        39.78 o
   5   1  22       8386.35       8390.52       142.88 o
   6   1  22         13.50        -17.03        19.50 o
   7   1  22       1178.86       1129.36        33.53 o
   8   1  22        109.82        133.53        19.50 o
   9   1  22       5439.49       5243.13       120.45 o
  10   1  22        545.56        574.95        25.29 o
  11   1  22       9621.00       9453.38       249.35 o
  12   1  22         85.68         67.24        26.01 o
  13   1  22       3178.99       3444.25        84.48 o
  14   1  22         11.29         -9.97        39.87 o
   0   2  22        545.58        513.39        26.57 o
   1   2  22         46.40         41.77        14.41 o
   2   2  22       3264.47       3250.51        46.79 o
   3   2  22       4877.00       5016.30        64.38 o
   4   2  22       1219.92       1229.30        27.28 o
   5   2  22        435.35        420.98        19.05 o
   6   2  22       1740.14       1845.35        48.43 o
   7   2  22       4542.40       4655.90        71.37 o
   8   2  22         85.35        144.59        15.60 o
   9   2  22       2778.81       2875.98        47.95 o
  10   2  22        135.57        133.05        16.89 o
  11   2  22        199.14        197.25        18.13 o
  12   2  22        145.22        149.17        25.32 o
  13   2  22       5514.42       5424.77       141.02 o
   1   3  22         15.24         14.97        13.56 o
   2   3  22        354.11        400.43        16.62 o
   3   3  22          7.73          9.31        13.20 o
   4   3  22         90.06        107.17        14.39 o
   5   3  22       4657.50       4863.88        62.08 o
   6   3  22        309.77        302.52        15.14 o
   7   3  22         33.23         46.72        13.40 o
   8   3  22        106.60         93.91        14.49 o
   9   3  22         15.35         17.30        13.07 o
  10   3  22         48.46         19.26        12.64 o
  11   3  22        115.57         88.17        18.13 o
  12   3  22        593.89        666.66        46.12 o
   0   4  22       9636.93      10015.59       165.24 o
   1   4  22          3.20         11.72        12.83 o
   2   4  22       1772.16       1940.32        35.00 o
   3   4  22         55.98         84.04        14.37 o
   4   4  22        316.00        327.61        14.79 o
   5   4  22        140.80        136.64        13.31 o
   6   4  22       1565.84       1696.92        29.42 o
   7   4  22        218.34        209.03        12.69 o
   8   4  22        214.80        210.79        12.45 o
   9   4  22         98.47         97.18        14.95 o
  10   4  22        694.53        718.43        36.96 o
  11   4  22          7.32        -18.17        32.38 o
   1   5  22       2117.32       2178.90        35.28 o
   2   5  22       4264.41       4413.87        56.08 o
   3   5  22         34.29         29.10        12.08 o
   4   5  22       1684.64       1730.29        35.59 o
   5   5  22       1176.50       1287.52        32.51 o
   6   5  22          2.50         -0.26        12.57 o
   7   5  22        325.16        315.96        14.78 o
   8   5  22          3.22          8.97        12.11 o
   9   5  22       1600.04       1569.73       107.16 o
   0   6  22         50.92         69.21        18.58 o
   1   6  22       2407.00       2421.36        43.07 o
   2   6  22         20.68          5.58        12.03 o
   3   6  22       4491.61       4549.69        69.41 o
   4   6  22         15.07         10.85        16.09 o
   5   6  22        397.95        439.59        42.93 o
   1   1  23      11115.37      11187.61       172.22 o
   2   1  23        370.21        386.05        24.00 o
   3   1  23         46.85         31.82        19.64 o
   4   1  23        208.04        209.13        21.65 o
   5   1  23       3898.75       3899.56        71.21 o
   6   1  23          8.05        -10.23        18.04 o
   7   1  23       1226.60       1141.75        49.28 o
   8   1  23        883.14        840.85        32.04 o
   9   1  23        531.92        468.69        23.67 o
  10   1  23         98.75         92.75        25.48 o
  11   1  23       2405.99       2582.33        70.02 o
  12   1  23          4.90        -17.32        20.37 o
   0   2  23       5404.43       5758.72       119.53 o
   1   2  23       5169.88       5291.97        79.57 o
   2   2  23       1553.38       1793.01        36.90 o
   3   2  23       9309.85       9509.08       121.14 o
   4   2  23        375.43        436.94        19.79 o
   5   2  23       2651.29       2728.43        57.94 o
   6   2  23        181.05        249.62        20.60 o
   7   2  23       1908.08       1957.97        44.32 o
   8   2  23         24.91         24.23        19.99 o
   9   2  23       1658.27       1651.17        38.75 o
  10   2  23       4518.96       4747.60       101.01 o
  11   2  23         62.33         35.96        25.58 o
  12   2  23       7221.27       7570.79       398.72 o
   1   3  23       5673.43       6064.15        72.05 o
   2   3  23        924.49        966.01        20.29 o
   3   3  23         15.90         44.74        12.56 o
   4   3  23       3992.77       4081.45        52.98 o
   5   3  23       1234.25       1188.25        26.47 o
   6   3  23        280.43        274.34        15.94 o
   7   3  23       1054.45        958.16        23.34 o
   8   3  23       4589.77       4544.32        62.37 o
   9   3  23        981.14        965.37        45.80 o
  10   3  23       1531.43       1597.51        47.95 o
  11   3  23        745.77        688.13       134.57 o
   0   4  23       2254.57       2186.49        52.97 o
   1   4  23        944.35       1012.94        28.68 o
   2   4  23        134.58        172.97        12.89 o
   3   4  23       6900.54       6992.65        82.88 o
   4   4  23       2198.34       2257.08        33.97 o
   5   4  23        438.74        468.00        14.56 o
   6   4  23       5261.06       5347.20        80.74 o
   7   4  23        543.90        506.91        16.38 o
   8   4  23        154.95        157.24        15.21 o
   9   4  23       1222.14       1184.82        44.62 o
   1   5  23       4117.65       4216.76        63.06 o
   2   5  23       1398.38       1284.90        28.94 o
   3   5  23         99.49        106.11        14.13 o
   4   5  23        847.08        759.55        25.87 o
   5   5  23       2616.79       2637.25        58.54 o
   6   5  23        195.49        206.74        39.38 o
   0   0  24      27832.74      28461.20      1183.71 o
   1   0  24        951.75        933.27        85.97 o
   2   0  24       1185.11       1168.64        80.87 o
   3   0  24         15.43         21.18        37.00 o
   4   0  24       7503.05       7204.74       199.46 o
   5   0  24        359.50        293.80        33.03 o
   6   0  24      15226.51      14360.70       351.49 o
   7   0  24        509.86        509.78        37.02 o
   8   0  24       5144.78       5105.43       178.18 o
   9   0  24        108.33        109.94        31.57 o
  10   0  24      20498.78      20255.41       904.48 o
  11   0  24        864.01        762.56        62.30 o
   1   1  24       1407.05       1409.56        37.26 o
   2   1  24      11214.92      10866.77       166.25 o
   3   1  24        725.76        699.00        29.71 o
   4   1  24       1322.11       1238.17        40.61 o
   5   1  24       1305.48       1340.63        33.04 o
   6   1  24       3200.98       3128.18        54.67 o
   7   1  24        273.23        247.18        20.01 o
   8   1  24      11357.67      11335.49       216.15 o
   9   1  24          1.51         -0.07        21.90 o
  10   1  24       1945.39       2140.50        54.50 o
  11   1  24         29.69          2.49        39.87 o
   0   2  24        394.16        377.48        27.52 o
   1   2  24        213.07        252.93        18.27 o
   2   2  24        584.76        537.81        20.29 o
   3   2  24        526.20        527.72        20.90 o
   4   2  24       1273.71       1207.95        29.11 o
   5   2  24         17.19          5.68        16.07 o
   6   2  24       2637.81       2714.38        49.42 o
   7   2  24        304.16        286.04        23.16 o
   8   2  24        568.31        540.50        27.53 o
   9   2  24          5.89          8.93        18.73 o
  10   2  24       2318.53       2485.21       103.16 o
   1   3  24        127.40        110.64        13.63 o
   2   3  24        624.83        576.55        16.61 o
   3   3  24         29.09         23.82        11.93 o
   4   3  24        423.32        402.51        14.98 o
   5   3  24         14.40         -0.27        20.76 o
   6   3  24         48.47         13.81        17.97 o
   7   3  24         28.70         31.37        19.76 o
   8   3  24         31.12         25.94        18.62 o
   9   3  24         85.05         91.73        30.88 o
   0   4  24       1168.84       1251.31        35.63 o
   1   4  24        817.14        758.09        19.15 o
   2   4  24         85.63        107.30        12.13 o
   3   4  24       1435.46       1589.77        31.66 o
   4   4  24        399.31        431.41        16.33 o
   5   4  24        150.07        160.86        18.30 o
   6   4  24        504.41        575.67        31.32 o
   1   5  24        864.99        814.89        77.25 o
   1   1  25       3933.82       3939.90        73.12 o
   2   1  25       3994.96       3937.15        69.20 o
   3   1  25        302.22        302.99        22.14 o
   4   1  25       1585.22       1604.93        47.41 o
   5   1  25         68.61         57.88        19.90 o
   6   1  25        233.19        223.84        21.97 o
   7   1  25       2545.13       2512.59        54.58 o
   8   1  25        813.02        725.37        28.31 o
   0   2  25       6293.44       6331.13       118.23 o
   1   2  25        830.64        817.66        24.51 o
   2   2  25       5346.66       5534.04        91.96 o
   3   2  25       2389.81       2408.34        54.97 o
   4   2  25         91.60        112.23        21.58 o
   5   2  25       1484.74       1593.55        46.56 o
   6   2  25        247.66        216.04        21.04 o
   7   2  25        139.52        122.67        21.45 o
   1   3  25       2424.87       2475.00        57.00 o
   2   3  25       1220.95       1253.51        38.39 o
   3   3  25        212.04        252.98        20.84 o
   4   3  25       2136.48       2212.13        66.03 o
   5   3  25        177.06        184.63        25.20 o
   6   3  25        362.17        327.67        26.74 o
   0   4  25       1915.16       1990.21        93.45 o
   1   4  25        405.54        384.69        32.05 o
   0   0  26        447.69        443.58        52.33 o
   1   0  26       6561.14       6449.05       165.87 o
   2   0  26         39.71         41.37        25.32 o
   3   0  26      11050.29      11265.35       336.51 o
   4   0  26         25.61         59.81        28.19 o
   5   0  26        196.29        178.64        34.89 o
   6   0  26        686.37        590.61        54.82 o
   1   1  26       7058.10       7042.76       126.66 o
   2   1  26        484.95        475.11        22.55 o
   3   1  26       1186.83       1160.25        37.71 o
   4   1  26        342.72        318.75        33.42 o
   5   1  26       7252.47       7372.10       199.27 o
   0   2  26        112.10        108.59        27.75 o
   1   2  26        251.14        224.27        18.93 o
   2   2  26          0.33          3.03        17.87 o
   3   2  26       1514.01       1381.37        42.24 o
   4   2  26        169.54        166.92        27.11 o
                                                
