# Supplementary material for: Two isomers of [1-benzyl-4-(pyridin-2-yl-κN)-1H-1,2,3-triazole-κN 3]di­chlorido­bis­(dimethyl sulfoxide-κS)ruthenium(II)
Source: Acta Crystallogr E Crystallogr Commun. 2019 Jul 4;75(Pt 8):1108–11. doi: 10.1107/S2056989019008375 (PMC6690446; doi:10.1107/S2056989019008375)
Supplement: Supplementary file 4 [file e-75-01108-3sup3.hkl]

#
# h,k,l, Fc-squared, Fo-squared, sigma(Fo-squared), status flag
#
data_3
_shelx_title ' Complex 3 in P-1'
_shelx_refln_list_code          4
_shelx_F_calc_maximum      220.27
_exptl_crystal_F_000       572.00
_reflns_d_resolution_high  0.8383

loop_
 _space_group_symop_operation_xyz
 'x, y, z'
 '-x, -y, -z'

_cell_length_a     9.3535
_cell_length_b     9.4900
_cell_length_c    13.9038
_cell_angle_alpha  98.893
_cell_angle_beta  106.772
_cell_angle_gamma 106.276

_shelx_F_squared_multiplier     1.000

loop_
 _refln_index_h
 _refln_index_k
 _refln_index_l
 _refln_F_squared_calc
 _refln_F_squared_meas
 _refln_F_squared_sigma
 _refln_observed_status
   1   0   0       4954.89       5416.85       153.84 o
   2   0   0       4189.53       4218.37       192.39 o
   3   0   0       2036.91       2046.94        61.83 o
   4   0   0        600.72        584.09        22.83 o
   5   0   0        881.73        812.47        42.44 o
   6   0   0       1284.21       1371.67        41.74 o
   7   0   0       1744.90       1724.15        87.22 o
   8   0   0        895.82        846.05        18.53 o
   9   0   0       1078.34       1004.42        44.07 o
 -10   1   0        521.80        492.88        15.16 o
  -9   1   0        612.31        576.93        18.69 o
  -8   1   0       3939.89       3992.25       125.23 o
  -7   1   0       2496.76       2629.49       192.39 o
  -6   1   0         14.31         17.26         3.73 o
  -5   1   0       1905.65       1775.59        80.22 o
  -4   1   0         62.91         87.75         8.85 o
  -3   1   0          1.60          1.40         7.46 o
  -2   1   0        496.15        401.78        15.00 o
  -1   1   0      21155.21      23496.02       997.63 o
   0   1   0       8027.56       9251.41       732.48 o
   1   1   0       3329.88       3498.64        87.00 o
   2   1   0       7592.87       7608.14       176.88 o
   3   1   0       3507.51       3653.23       113.43 o
   4   1   0        404.07        333.54        13.66 o
   5   1   0         10.76         17.72         3.73 o
   6   1   0         14.45         14.61         2.33 o
   7   1   0       1697.43       1625.26        39.04 o
   8   1   0       1279.42       1245.66        30.33 o
   9   1   0       1954.35       1862.08        53.42 o
 -10   2   0       1260.52       1318.06        52.47 o
  -9   2   0        850.80        884.30        22.23 o
  -8   2   0         16.77         17.05         2.79 o
  -7   2   0          1.76         10.88         2.31 o
  -6   2   0       6697.10       7168.58       285.90 o
  -5   2   0        186.35        208.01        18.66 o
  -4   2   0        147.23        143.43        11.29 o
  -3   2   0        184.09        545.30        85.58 o
  -2   2   0       1796.99       2456.55        73.05 o
  -1   2   0       6049.71       7422.60       212.22 o
   0   2   0        329.44         88.15         7.93 o
   1   2   0      13714.90      14065.42       284.22 o
   2   2   0      10312.73      10368.83       240.63 o
   3   2   0       4559.47       4893.58       202.88 o
   4   2   0       1013.17       1044.68        34.26 o
   5   2   0         68.26         77.22        11.66 o
   6   2   0         75.18         74.25         4.18 o
   7   2   0       1861.56       1869.64        44.61 o
   8   2   0       1587.74       1513.00        36.17 o
   9   2   0       1203.93       1011.16        41.04 o
 -10   3   0       1764.04       1564.99        78.55 o
  -9   3   0        136.23        152.85         6.71 o
  -8   3   0        139.09        158.15        15.62 o
  -7   3   0       5934.40       6527.74       240.75 o
  -6   3   0       3882.90       3858.07       155.31 o
  -5   3   0         94.25        137.12        16.32 o
  -4   3   0       4161.04       4563.98       134.72 o
  -3   3   0      11119.25      14439.98       409.93 o
  -2   3   0        171.75        202.39        13.02 o
  -1   3   0       7964.76       9243.62       263.67 o
   1   3   0      17086.66      17113.58       344.13 o
   2   3   0       3208.36       3505.41       102.20 o
   3   3   0       3664.37       3871.22       113.55 o
   4   3   0         14.81         22.39         4.20 o
   5   3   0          9.82         12.62         2.26 o
   6   3   0       1577.91       1697.21        44.63 o
   7   3   0        197.29        181.71         6.31 o
   8   3   0         89.56         85.13         3.49 o
 -10   4   0        174.48        165.55         8.13 o
  -9   4   0        878.81        823.24        20.55 o
  -8   4   0       4430.02       4572.09       106.18 o
  -7   4   0        701.00        829.12        24.92 o
  -6   4   0        163.19        277.08        21.45 o
  -5   4   0         18.46        391.31        27.52 o
  -4   4   0       6330.73       6953.96       221.31 o
  -3   4   0         54.62        155.24        23.32 o
  -2   4   0       3600.85       3995.32       119.05 o
  -1   4   0       4932.40       5295.84       155.33 o
   0   4   0        481.95        468.06        14.75 o
   1   4   0       2842.80       3029.02        96.31 o
   2   4   0       3621.69       3602.68       106.12 o
   3   4   0       1365.33       1437.41        35.08 o
   4   4   0        110.67        122.67         5.07 o
   5   4   0        477.31        522.00        14.15 o
   6   4   0        298.41        277.96         8.48 o
   7   4   0         20.73         24.41         2.26 o
 -10   5   0        260.03        274.70         7.97 o
  -9   5   0       5368.68       5430.85       150.19 o
  -8   5   0        343.48        412.32        11.56 o
  -7   5   0       1651.10       1758.71        44.06 o
  -5   5   0       3470.27       3854.80       155.31 o
  -4   5   0        697.54        858.72        34.45 o
  -3   5   0       1220.51       1254.65        44.52 o
  -2   5   0       2978.41       3102.50        96.13 o
  -1   5   0       4082.21       4524.79       135.71 o
   0   5   0       5016.44       4792.52       139.91 o
   1   5   0       6460.39       6678.68       247.74 o
   2   5   0       1829.79       1787.31        53.88 o
   3   5   0         15.16         18.13         3.17 o
   4   5   0       2328.81       2661.56        62.74 o
   5   5   0        634.10        667.27        17.30 o
   6   5   0          0.77          3.07         1.64 o
   7   5   0        322.02        289.90         9.55 o
 -10   6   0       2793.48       2787.49       153.21 o
  -9   6   0        944.48        992.87        21.10 o
  -8   6   0       1567.70       1987.84        51.22 o
  -7   6   0       2734.90       3757.20       159.92 o
  -6   6   0        511.69        568.23        12.86 o
  -5   6   0          0.39          5.14         1.95 o
  -4   6   0         36.61         34.16         6.06 o
  -3   6   0        651.86        620.31        28.45 o
  -2   6   0       3525.71       3394.00       137.59 o
  -1   6   0       3940.34       3808.82       109.65 o
   0   6   0       9294.38       9332.87       419.06 o
   1   6   0        826.45        816.44        35.67 o
   2   6   0        330.30        364.90        13.26 o
   3   6   0        597.84        664.45        20.05 o
   4   6   0        133.23        152.84         5.75 o
   5   6   0         16.02         19.63         2.76 o
   6   6   0         59.69         46.99         5.13 o
 -10   7   0        514.31        574.61        24.72 o
  -9   7   0        578.53        740.17        81.62 o
  -8   7   0       4056.22       4514.03       128.62 o
  -7   7   0       1964.01       2201.71        64.31 o
  -6   7   0       1365.53       1266.55        38.26 o
  -5   7   0         34.68         37.55         3.16 o
  -4   7   0        110.26        104.04         3.78 o
  -3   7   0        501.44        522.18        27.88 o
  -2   7   0        923.98        897.21        33.50 o
  -1   7   0       3902.89       3928.97        91.19 o
   0   7   0       1370.52       1327.14        31.92 o
   1   7   0          2.37          6.94         3.03 o
   2   7   0       3322.52       3725.57       106.52 o
   3   7   0        327.33        344.84         9.81 o
   4   7   0         25.21         29.42         2.32 o
   5   7   0         58.02         55.62         5.83 o
  -9   8   0       1031.10       1024.22        42.91 o
  -8   8   0       2742.15       2770.68        79.64 o
  -7   8   0        745.72        724.29        22.92 o
  -6   8   0       4574.97       4386.94       125.16 o
  -5   8   0        673.15        628.40        16.39 o
  -4   8   0         74.47         76.74         3.69 o
  -3   8   0         82.50         78.94         3.73 o
  -2   8   0       1050.36       1040.57        25.45 o
  -1   8   0         49.22         63.70         3.91 o
   0   8   0         83.46         91.83         4.01 o
   1   8   0       4508.51       4861.73       112.64 o
   2   8   0        872.88        937.93        22.87 o
   3   8   0        152.12        172.54         5.30 o
   4   8   0         31.92         40.31         2.80 o
  -8   9   0        335.45        336.27        15.86 o
  -7   9   0       2788.84       2589.91        74.70 o
  -6   9   0       1587.12       1514.40        63.90 o
  -5   9   0        122.18        132.46        10.26 o
  -4   9   0        248.95        226.39         8.74 o
  -3   9   0        202.36        204.60         6.34 o
  -2   9   0        236.84        248.01         7.32 o
  -1   9   0         12.55         16.75         1.86 o
   0   9   0       2292.26       2424.45        56.81 o
   1   9   0       1372.22       1410.35        33.47 o
   2   9   0         43.64         59.61         2.67 o
  -5  10   0       1029.44        966.66        29.02 o
  -4  10   0        509.53        459.87        21.92 o
  -3  10   0         66.22         59.48         3.60 o
  -2  10   0         25.25         27.30         2.40 o
  -1  10   0       1059.73       1047.43        25.02 o
   0  10   0        234.04        241.77         7.59 o
  -1 -10   1        326.55        292.90        13.06 o
   0 -10   1         12.33         12.85         1.47 o
   1 -10   1         71.94         70.79         4.14 o
   2 -10   1         13.13         13.61         5.36 o
   3 -10   1        372.41        352.85        11.82 o
   4 -10   1        650.20        604.80        19.12 o
   5 -10   1       1778.00       1748.83        51.12 o
   6 -10   1       1915.43       1851.52        90.95 o
   7 -10   1        172.73        181.92         7.46 o
  -3  -9   1        793.27        759.77        31.25 o
  -2  -9   1       3256.99       3344.09        77.37 o
  -1  -9   1        644.17        637.34        15.95 o
   0  -9   1         62.59         86.93         3.69 o
   1  -9   1        128.50        148.95         5.08 o
   2  -9   1         16.19         23.57         2.22 o
   3  -9   1        451.67        424.96        11.63 o
   4  -9   1       1392.35       1431.64        42.35 o
   5  -9   1       3629.76       3430.84       139.92 o
   6  -9   1        500.04        477.59        23.32 o
   7  -9   1        982.74        971.98        41.04 o
   8  -9   1       1708.45       1659.45        67.63 o
  -4  -8   1        298.99        314.47         9.89 o
  -3  -8   1       2073.24       2091.06        49.00 o
  -2  -8   1       2025.56       2164.53        50.88 o
  -1  -8   1       1878.09       1884.84        44.69 o
   0  -8   1       2176.10       2267.30        62.91 o
   1  -8   1         87.83         85.33         3.87 o
   2  -8   1         52.90         51.10         3.05 o
   3  -8   1        221.05        228.14        15.39 o
   4  -8   1         21.64         29.11         3.18 o
   5  -8   1         11.79         15.47         2.46 o
   6  -8   1       1080.43       1102.91        33.96 o
   7  -8   1       3580.47       3609.77       111.47 o
   8  -8   1         66.83         56.16         4.37 o
   9  -8   1        547.74        593.26        25.65 o
  -5  -7   1        629.10        665.67        20.11 o
  -4  -7   1        175.15        186.91         6.23 o
  -3  -7   1       1027.18       1039.25        25.57 o
  -2  -7   1       1122.31       1125.55        40.32 o
  -1  -7   1       3920.13       4162.96       118.72 o
   0  -7   1        584.59        594.69        15.62 o
   1  -7   1          9.19         18.75         2.00 o
   2  -7   1        689.98        651.42        16.47 o
   3  -7   1        888.02        882.61        27.02 o
   4  -7   1          1.97          5.30         3.50 o
   5  -7   1        638.30        605.22        15.93 o
   6  -7   1       5891.96       5722.70       132.93 o
   7  -7   1       1063.83       1037.19        31.99 o
   8  -7   1       1954.57       1978.13        78.59 o
   9  -7   1       1259.06       1203.35        38.01 o
  -6  -6   1        512.55        500.73        15.49 o
  -5  -6   1        776.54        818.36        20.45 o
  -4  -6   1       1691.39       1730.76        41.55 o
  -3  -6   1       1192.00       1273.02        31.05 o
  -2  -6   1       2800.38       2794.02        65.43 o
  -1  -6   1       1419.28       1462.50        58.33 o
   0  -6   1          0.38          5.87         2.79 o
   1  -6   1       2588.69       2575.04        75.18 o
   2  -6   1        396.90        351.20        17.72 o
   3  -6   1        539.37        530.76        24.72 o
   4  -6   1       1738.45       1574.57        66.23 o
   5  -6   1       3042.18       2675.72        53.26 o
   6  -6   1       1175.59       1144.51        38.05 o
   7  -6   1        317.06        338.59         9.91 o
   8  -6   1       1965.61       2159.09        63.16 o
   9  -6   1        579.33        645.57        19.55 o
  10  -6   1        517.49        531.37        31.25 o
  -7  -5   1        109.00         87.78         4.43 o
  -6  -5   1        831.27        844.85        21.08 o
  -5  -5   1        247.79        284.88         8.67 o
  -4  -5   1       2639.95       2894.62        67.94 o
  -3  -5   1       3157.85       3337.53        77.91 o
  -2  -5   1          3.02         20.52         5.60 o
  -1  -5   1         54.57         58.75         6.53 o
   0  -5   1       2645.83       2506.34        61.85 o
   1  -5   1         25.25         58.86         7.00 o
   2  -5   1        753.52        849.18        48.51 o
   3  -5   1         52.12         61.51        10.21 o
   4  -5   1       3201.46       2725.82       156.94 o
   5  -5   1        189.90        203.67        12.59 o
   6  -5   1       2114.88       2430.35        57.35 o
   7  -5   1       1022.21       1256.08        41.87 o
   8  -5   1       1137.88       1135.21        32.98 o
   9  -5   1         56.82        100.28         7.93 o
  10  -5   1        703.42        718.17        21.76 o
  -8  -4   1         16.80         12.59         2.33 o
  -7  -4   1        334.88        307.86         8.78 o
  -6  -4   1       1265.73       1358.44        32.93 o
  -5  -4   1        778.96        867.08        21.89 o
  -4  -4   1       5059.12       5337.57       162.48 o
  -3  -4   1        419.89        457.77        27.75 o
  -2  -4   1       6541.81       6996.05       200.82 o
  -1  -4   1      10455.64      10459.62       241.98 o
   0  -4   1       1159.23       1295.06        33.79 o
   1  -4   1        817.46        931.15        33.14 o
   2  -4   1        467.56        649.54        38.94 o
   3  -4   1       3278.62       3655.64       110.32 o
   4  -4   1         36.30         45.26         8.73 o
   5  -4   1       3551.70       3602.70        92.07 o
   6  -4   1       1495.07       2420.05        99.34 o
   7  -4   1        493.92        542.69        17.53 o
   8  -4   1        390.82        417.69        11.66 o
   9  -4   1       1073.63       1066.54        32.73 o
  10  -4   1         30.15         31.93         3.12 o
  -8  -3   1         18.34         12.87         1.85 o
  -7  -3   1       1459.10       1510.89        36.43 o
  -6  -3   1         27.84         39.72         3.08 o
  -5  -3   1       1975.80       2125.72        50.35 o
  -4  -3   1        361.33        335.33        12.42 o
  -3  -3   1       3922.81       4180.47       121.82 o
  -2  -3   1      15159.33      14807.12       420.14 o
  -1  -3   1       3634.39       3522.49       139.01 o
   0  -3   1       1524.95       1545.03        38.37 o
   2  -3   1       1617.44       1764.57       121.50 o
   3  -3   1        784.91       1171.95        74.86 o
   4  -3   1       1901.02       2465.83       225.27 o
   5  -3   1       5298.06       5852.49       173.31 o
   7  -3   1       2450.30       2598.91        98.97 o
   8  -3   1        607.51        656.02        16.95 o
   9  -3   1          8.42         10.59         2.12 o
  10  -3   1         83.17         94.21         7.46 o
  -9  -2   1        141.64        126.86         6.53 o
  -8  -2   1          3.30          8.75         1.92 o
  -7  -2   1         51.87         46.48         3.48 o
  -6  -2   1        292.07        365.26        10.29 o
  -5  -2   1        217.37        202.92         7.09 o
  -4  -2   1        571.99        574.28        19.10 o
  -3  -2   1      16099.99      16580.64       471.10 o
  -2  -2   1       5619.17       5655.16       143.56 o
  -1  -2   1       3735.09       4247.23        85.75 o
   0  -2   1       2854.94       3102.59        73.15 o
   2  -2   1         18.89          4.37         5.37 o
   3  -2   1        188.47        735.98        37.78 o
   4  -2   1        123.41        197.75        17.26 o
   5  -2   1        425.09        432.82        28.45 o
   6  -2   1       5169.35       4888.81       195.89 o
   7  -2   1       7984.76       7725.51       279.35 o
   8  -2   1        311.31        325.07        11.68 o
   9  -2   1         28.37         37.16         2.94 o
  10  -2   1        917.48        827.76        64.60 o
  -9  -1   1         60.48         53.39         3.36 o
  -8  -1   1       2006.77       1880.08        44.70 o
  -7  -1   1       1003.75       1094.28        47.47 o
  -6  -1   1          0.06          4.28         2.33 o
  -5  -1   1        139.54        153.47         9.33 o
  -4  -1   1       7727.82       7920.32       225.40 o
  -3  -1   1         53.13         61.20         5.36 o
  -2  -1   1       4610.31       5010.33       116.23 o
  -1  -1   1      34439.55      36908.73      1077.85 o
   0  -1   1       4522.39       5613.13       226.67 o
   1  -1   1        547.07        569.94        25.65 o
   2  -1   1         59.25        157.64        13.53 o
   3  -1   1       1687.29       1552.25        54.34 o
   4  -1   1        499.04        559.28        24.49 o
   5  -1   1       1792.20       1621.67        75.09 o
   6  -1   1       3948.61       3788.06       413.93 o
   7  -1   1       1096.32       1133.11        48.51 o
   8  -1   1         43.83         46.11         6.06 o
   9  -1   1       2489.69       2364.14        67.51 o
 -10   0   1         52.58         49.44         3.73 o
  -9   0   1       2464.51       2264.07        53.31 o
  -8   0   1       1511.92       1535.09        58.22 o
  -7   0   1         48.61         41.28         3.04 o
  -6   0   1         53.04         44.77         5.60 o
  -5   0   1       2636.27       2553.08       110.54 o
  -4   0   1        574.47        597.93        30.78 o
  -3   0   1       7180.55       7979.41       228.13 o
  -2   0   1       2908.35       2849.19        66.95 o
  -1   0   1       2270.11       3059.12       121.73 o
   0   0   1       2111.97       2592.88        99.36 o
   1   0   1       9892.47      10883.01       313.29 o
   2   0   1        317.48        364.77        14.94 o
   3   0   1         71.38         56.24         7.25 o
   4   0   1        996.13        909.35        32.60 o
   5   0   1        136.95        112.40         7.93 o
   6   0   1        912.51        885.04        62.26 o
   7   0   1         59.27         63.23         6.30 o
   8   0   1       3461.91       3232.64        65.53 o
   9   0   1        808.22        722.92        21.92 o
 -10   1   1       1632.22       1526.44        64.83 o
  -9   1   1        428.77        443.09        12.17 o
  -8   1   1        384.12        429.11        15.86 o
  -7   1   1        747.16        802.02        43.61 o
  -6   1   1       2086.12       2053.10        83.49 o
  -5   1   1        836.24        918.81        46.64 o
  -4   1   1       1341.50       1275.73        41.39 o
  -3   1   1       2042.70       2042.00       149.01 o
  -2   1   1       6357.81       7701.55       219.94 o
  -1   1   1       2571.73       3280.28        94.98 o
   0   1   1      20399.37      22588.51       707.30 o
   1   1   1       1664.42       1575.18        48.51 o
   2   1   1        887.31        957.93        30.41 o
   3   1   1       6789.88       6746.58       157.68 o
   4   1   1        460.21        476.19        28.45 o
   5   1   1        645.21        603.52        27.05 o
   6   1   1        629.26        685.78        32.18 o
   7   1   1        590.86        601.56        19.12 o
   8   1   1       1677.55       1568.51        37.60 o
   9   1   1          4.31          8.86         1.87 o
 -10   2   1        281.90        285.04        12.77 o
  -9   2   1         25.89         31.54         2.86 o
  -8   2   1        533.22        572.42        18.30 o
  -7   2   1       2892.53       3069.75       137.82 o
  -6   2   1        828.08        838.12        35.45 o
  -5   2   1       1049.80       1042.87        51.77 o
  -4   2   1       2120.08       2051.44        63.48 o
  -2   2   1      21823.88      27603.06      1073.19 o
  -1   2   1       2374.99       2629.06        78.16 o
   0   2   1       1148.53       1197.01        37.73 o
   1   2   1       1767.21       1925.96        46.95 o
   2   2   1       4118.11       4372.69       103.45 o
   3   2   1        528.99        475.54        15.20 o
   4   2   1        688.46        629.64        27.98 o
   5   2   1        671.95        703.22        34.05 o
   6   2   1       1607.09       1732.51        52.70 o
   7   2   1        111.32        115.56         4.94 o
   8   2   1         79.93         73.79         5.03 o
 -10   3   1       1316.17       1239.49        37.10 o
  -9   3   1        468.84        461.15        12.69 o
  -8   3   1        402.48        461.70        36.27 o
  -7   3   1        115.72        133.13         5.67 o
  -5   3   1        338.19        319.48        23.32 o
  -4   3   1        587.46        563.81        36.38 o
  -3   3   1       4292.65       5228.36       152.36 o
  -2   3   1       9291.41      11833.41       718.02 o
  -1   3   1        902.30       1098.80        36.60 o
   0   3   1          5.00          4.62         2.76 o
   1   3   1        912.13        901.41        24.30 o
   2   3   1       4321.44       4316.33       103.16 o
   3   3   1          5.16         11.19         3.60 o
   4   3   1         10.98         19.38         2.58 o
   5   3   1       3468.82       3634.26        84.82 o
   6   3   1         12.05         34.73         4.34 o
   7   3   1        553.79        522.43        13.72 o
   8   3   1        553.16        534.88        25.89 o
 -10   4   1       1138.02       1060.14        38.69 o
  -9   4   1       1544.52       1503.04        31.42 o
  -8   4   1         27.97         47.40         7.76 o
  -6   4   1        245.57        630.57        27.98 o
  -5   4   1       1405.26       1421.12        69.49 o
  -4   4   1       2609.98       3075.33       190.76 o
  -3   4   1       7106.54       8201.56       237.29 o
  -2   4   1       1355.80       1715.58        86.75 o
  -1   4   1       1260.21       1196.32        41.06 o
   0   4   1       3144.13       2769.13        72.97 o
   1   4   1         51.51         41.23         5.28 o
   2   4   1         19.16         15.03         2.77 o
   3   4   1         14.01         15.98         2.23 o
   4   4   1       1098.19       1172.84        30.09 o
   5   4   1         68.63         58.17         4.87 o
   6   4   1        680.24        717.53        18.30 o
   7   4   1        772.47        709.39        17.59 o
 -10   5   1        724.10        753.93        16.70 o
  -9   5   1        524.00        527.11        19.97 o
  -8   5   1       2600.07       2901.29        68.21 o
  -7   5   1         39.62        113.80         9.33 o
  -6   5   1        169.67        145.34         4.67 o
  -5   5   1          3.50         12.59         4.20 o
  -4   5   1       1551.02       1549.60        53.92 o
  -3   5   1        284.36        270.37        17.47 o
  -2   5   1        535.14        532.04        24.73 o
  -1   5   1      14205.40      14011.51       325.88 o
   0   5   1        420.27        334.45        14.32 o
   1   5   1        592.51        554.81        18.61 o
   2   5   1          5.59         10.62         1.90 o
   3   5   1         12.42         23.38         4.41 o
   4   5   1        576.68        666.15        24.98 o
   5   5   1        752.38        780.66        19.73 o
   6   5   1        563.88        513.35        13.26 o
 -10   6   1        659.55        634.50        16.38 o
  -9   6   1       2661.43       2921.01        59.17 o
  -8   6   1       1051.21       1239.22        30.33 o
  -7   6   1         94.60        222.01        13.53 o
  -6   6   1        232.03        273.06         7.11 o
  -5   6   1        330.57        348.17         8.42 o
  -4   6   1          4.44         15.53         6.30 o
  -3   6   1          4.03          9.56         2.97 o
  -2   6   1       4262.08       3887.92       157.64 o
  -1   6   1       4848.25       4513.54       131.52 o
   0   6   1        130.18        126.49         5.14 o
   1   6   1       2727.79       2831.44        81.45 o
   2   6   1       1129.39       1218.61        36.59 o
   3   6   1        117.06        123.21         6.51 o
   4   6   1        389.83        411.13        11.45 o
   5   6   1        143.02        137.49         4.87 o
 -10   7   1        965.70        991.57        41.04 o
  -9   7   1        630.01        729.79        51.54 o
  -8   7   1        601.31        701.67        28.96 o
  -7   7   1        856.83        960.18        38.11 o
  -6   7   1        636.08        653.07        14.55 o
  -5   7   1          2.41          6.74         1.69 o
  -4   7   1        898.07        816.06        22.28 o
  -3   7   1        736.86        695.19        17.46 o
  -2   7   1        987.62        933.46        22.95 o
  -1   7   1        233.78        259.24         7.71 o
   0   7   1       2060.78       2124.86        50.16 o
   1   7   1       4299.65       4296.33        99.71 o
   2   7   1         59.65         79.59         6.76 o
   3   7   1        785.83        792.79        24.38 o
   4   7   1         16.83         15.08         1.90 o
  -9   8   1         24.10         22.39         3.73 o
  -8   8   1       1219.51       1178.97        35.12 o
  -7   8   1       1510.88       1545.16        45.68 o
  -6   8   1         28.34         21.68         2.58 o
  -5   8   1         16.28         15.83         2.12 o
  -4   8   1        138.81        138.87         6.38 o
  -3   8   1        191.73        172.15         5.79 o
  -2   8   1        984.96       1005.49        24.74 o
  -1   8   1        391.33        443.44        11.78 o
   0   8   1       2994.66       3118.77        72.87 o
   1   8   1         90.16         76.25         3.69 o
   2   8   1       2069.63       2195.57        51.51 o
   3   8   1         59.56         56.38         2.70 o
  -8   9   1        335.01        333.48        15.86 o
  -7   9   1        174.64        180.30         7.41 o
  -6   9   1         19.33         14.27         1.73 o
  -5   9   1       1432.93       1368.78        41.28 o
  -4   9   1         49.03         58.32         4.23 o
  -3   9   1        540.35        538.52        17.26 o
  -2   9   1        656.68        654.50        16.47 o
  -1   9   1        964.36        954.89        23.31 o
   0   9   1         20.66         22.58         1.93 o
   1   9   1       1274.37       1265.12        30.14 o
   2   9   1        687.86        647.04        33.81 o
  -5  10   1        487.74        429.79        13.80 o
  -4  10   1        257.74        225.83         8.29 o
  -3  10   1        249.35        231.55         8.29 o
  -2  10   1       1231.54       1157.98        33.95 o
  -1  10   1        184.88        197.29         7.17 o
   0  10   1       1227.08       1223.37        49.44 o
  -1 -10   2          9.67          7.46         1.87 o
   0 -10   2        621.70        626.95        19.12 o
   1 -10   2         14.73         19.65         2.33 o
   2 -10   2        164.45        158.61         6.50 o
   3 -10   2        497.04        521.76        16.45 o
   4 -10   2       4584.61       4502.38       104.21 o
   5 -10   2        716.28        682.76        34.51 o
   6 -10   2       1054.42       1074.20        25.93 o
   7 -10   2        935.94        928.01        27.04 o
  -3  -9   2        204.03        210.72         6.93 o
  -2  -9   2         76.75         69.63         3.38 o
  -1  -9   2       1498.12       1475.75        34.91 o
   0  -9   2         14.55         13.50         3.73 o
   1  -9   2         87.78         93.89         5.26 o
   2  -9   2        384.69        395.77        13.47 o
   3  -9   2       1542.47       1519.96        36.61 o
   4  -9   2        114.85        105.05         5.60 o
   5  -9   2       1269.43       1369.95        52.00 o
   6  -9   2       1966.77       1922.04        80.22 o
   7  -9   2       1664.09       1496.02        43.86 o
   8  -9   2        419.11        430.09        13.35 o
  -4  -8   2         29.89         32.10         2.29 o
  -3  -8   2         40.39         38.10         2.19 o
  -2  -8   2       1603.66       1701.63        40.29 o
  -1  -8   2        831.54        838.17        20.71 o
   0  -8   2        337.36        362.50         9.98 o
   1  -8   2        736.64        801.70        37.08 o
   2  -8   2       2218.76       2180.68        70.30 o
   3  -8   2         30.10         33.98         3.36 o
   4  -8   2       1109.57       1124.01        33.95 o
   5  -8   2       1059.26       1050.32        40.58 o
   6  -8   2       3278.04       3152.57        91.02 o
   7  -8   2        710.23        758.94        23.91 o
   8  -8   2       1196.39       1159.01        48.51 o
   9  -8   2         23.18         15.79         1.79 o
  -5  -7   2         22.62         33.25         2.79 o
  -4  -7   2        809.04        857.74        21.26 o
  -3  -7   2       1855.82       2019.87        47.93 o
  -2  -7   2        770.93        838.67        21.07 o
  -1  -7   2        402.29        468.35        15.60 o
   0  -7   2        959.69        994.58        36.22 o
   1  -7   2       2249.11       2141.50       118.78 o
   2  -7   2        216.25        274.21         9.96 o
   3  -7   2       5513.07       5299.80       150.38 o
   4  -7   2       1215.99       1153.22        34.61 o
   5  -7   2        747.91        679.11        17.66 o
   6  -7   2         42.53         61.72         5.25 o
   7  -7   2        977.86        997.28        25.48 o
   8  -7   2         78.18         79.99         5.37 o
   9  -7   2        102.15         95.61         6.53 o
  -6  -6   2         60.33         55.50         3.45 o
  -5  -6   2       1739.99       1856.17        44.07 o
  -4  -6   2       5067.24       5575.58       129.07 o
  -3  -6   2         59.45         73.05         4.00 o
  -2  -6   2       1064.17       1046.18        38.05 o
  -1  -6   2         80.85        105.57         5.04 o
   0  -6   2       1805.68       1864.04        55.22 o
   1  -6   2         33.83         65.23         5.37 o
   2  -6   2       1611.12       1463.56        61.10 o
   3  -6   2       3736.91       3317.51       134.79 o
   4  -6   2        515.46        411.31        14.67 o
   5  -6   2       1784.44       1833.50        44.72 o
   6  -6   2       2104.74       2066.21        49.55 o
   7  -6   2        397.51        423.05        14.84 o
   8  -6   2        152.76        140.06         7.08 o
   9  -6   2       1551.12       1551.27        63.20 o
  10  -6   2        367.28        376.19        40.34 o
  -7  -5   2          5.94          7.53         2.33 o
  -6  -5   2        316.33        345.67         9.75 o
  -5  -5   2       5694.99       6220.12       143.88 o
  -4  -5   2       1043.17       1144.79        28.08 o
  -3  -5   2       4425.93       4414.34       105.49 o
  -2  -5   2        733.60        734.13        23.68 o
  -1  -5   2       2108.66       2294.14        58.52 o
   0  -5   2        121.32        119.73         6.88 o
   1  -5   2       1397.78       1653.50        52.32 o
   2  -5   2        489.09        492.05        33.11 o
   3  -5   2        595.58        521.44        35.45 o
   4  -5   2       3791.72       3399.57       119.40 o
   5  -5   2       5715.86       5352.04       233.90 o
   7  -5   2         17.73         23.79         3.52 o
   8  -5   2        993.81       1068.33        38.01 o
   9  -5   2        443.23        443.52        20.06 o
  10  -5   2        239.32        235.53         8.23 o
  -8  -4   2         66.62         65.28         3.50 o
  -7  -4   2          1.10          3.24         1.69 o
  -6  -4   2       2917.22       3113.82        72.97 o
  -5  -4   2        315.51        355.78        10.25 o
  -4  -4   2       5720.56       5985.56       156.70 o
  -3  -4   2       6640.81       6695.82       156.23 o
  -2  -4   2       4762.48       5110.37       147.72 o
  -1  -4   2        989.70       1035.20        23.86 o
   0  -4   2       2086.44       2347.65        70.16 o
   1  -4   2       2221.48       2298.77        70.73 o
   2  -4   2         16.56         14.09         5.43 o
   3  -4   2       3216.98       3229.64        98.10 o
   4  -4   2      14371.49      14096.22       404.60 o
   5  -4   2       1296.82       1962.46       259.55 o
   6  -4   2        846.31        829.05        20.82 o
   7  -4   2       1293.83       1380.86        33.56 o
   8  -4   2        275.01        263.93        11.23 o
   9  -4   2        208.29        246.62         9.55 o
  10  -4   2        268.19        205.96        24.49 o
  -9  -3   2        121.94        111.47         6.06 o
  -8  -3   2         23.82         25.69         3.07 o
  -7  -3   2        622.04        677.43        17.39 o
  -6  -3   2        165.13        192.16         6.57 o
  -5  -3   2       1851.20       1919.69        39.89 o
  -4  -3   2       4454.10       4556.56       107.56 o
  -3  -3   2       6534.85       6991.25       162.44 o
  -2  -3   2       1299.96       1482.78        37.05 o
  -1  -3   2       9740.80      10477.92       505.63 o
   0  -3   2        546.74        582.25        17.63 o
   1  -3   2        133.61        140.12        10.71 o
   2  -3   2       1813.69       1912.87        58.86 o
   3  -3   2       1973.50       1918.31        60.34 o
   4  -3   2        270.28        430.02        27.98 o
   5  -3   2        121.76        201.88        10.76 o
   6  -3   2       9203.14       9034.91       266.32 o
   7  -3   2       2434.75       2492.87        58.88 o
   8  -3   2          7.04         11.56         2.51 o
   9  -3   2         20.03         18.96         1.98 o
  10  -3   2         39.71         35.91         4.66 o
  -9  -2   2        327.29        278.44        12.59 o
  -8  -2   2       1460.34       1413.41        34.01 o
  -7  -2   2          5.08          8.20         1.98 o
  -6  -2   2       1110.59       1179.68        28.71 o
  -5  -2   2        801.19        768.13        16.93 o
  -4  -2   2        171.65        135.43         5.86 o
  -3  -2   2        498.57        544.81        18.72 o
  -2  -2   2       8778.27       9454.62       268.74 o
  -1  -2   2       2104.41       2041.83        59.19 o
   0  -2   2          1.02          5.97         2.87 o
   1  -2   2        732.86        650.97        21.74 o
   2  -2   2        725.33        749.51        36.38 o
   3  -2   2       1976.25       2096.90       124.53 o
   4  -2   2        285.73        298.20        18.89 o
   5  -2   2       8664.04       7043.25       451.01 o
   6  -2   2       4970.40       4844.42       323.92 o
   7  -2   2       1243.85       1204.68        29.35 o
   8  -2   2        634.20        635.58        16.41 o
   9  -2   2         47.44         43.97         3.36 o
  10  -2   2        200.80        166.97         9.33 o
 -10  -1   2        103.98         84.42         5.13 o
  -9  -1   2       1810.82       1750.91        50.46 o
  -8  -1   2        207.77        234.18         7.32 o
  -7  -1   2       1722.91       1786.30        38.37 o
  -6  -1   2        469.27        457.95        16.79 o
  -5  -1   2        345.32        315.29        12.16 o
  -4  -1   2       5630.10       5775.62       165.22 o
  -3  -1   2      17720.62      18727.82       533.60 o
  -2  -1   2       2834.76       3019.01       121.26 o
  -1  -1   2        423.88        442.19        14.32 o
   0  -1   2      28607.08      27344.60      1085.31 o
   1  -1   2       5993.19       6409.30       213.61 o
   2  -1   2       3997.04       3848.54       111.63 o
   3  -1   2        645.59        888.53        44.07 o
   4  -1   2       1044.79        813.81        46.17 o
   5  -1   2       4409.45       3697.62       148.78 o
   6  -1   2        241.74        236.93        13.19 o
   7  -1   2       2309.21       2313.07        66.95 o
   8  -1   2       1642.00       1560.28        45.83 o
   9  -1   2        330.22        327.30         9.02 o
 -10   0   2        792.71        680.64        21.32 o
  -9   0   2       1536.17       1486.51        35.72 o
  -8   0   2       1298.81       1315.74        32.03 o
  -7   0   2        858.00        955.58        50.55 o
  -6   0   2        200.94        190.76        10.26 o
  -5   0   2       2537.57       2308.22        99.81 o
  -4   0   2      12495.91      12493.00       505.11 o
  -3   0   2        289.28        349.23        14.23 o
  -2   0   2        642.60        756.50        31.72 o
  -1   0   2       5209.51       8126.56       323.22 o
   0   0   2      11500.70      12535.95       515.68 o
   1   0   2        803.60       1017.73        31.81 o
   2   0   2        219.66        175.98         9.97 o
   3   0   2        399.68        354.37        15.93 o
   4   0   2       1861.67       1830.98        91.18 o
   5   0   2        320.01        286.37        14.46 o
   6   0   2        258.90        247.29        16.09 o
   7   0   2       6308.22       6268.36       177.43 o
   8   0   2         52.93         58.76         3.56 o
   9   0   2       1443.06       1215.53        69.73 o
 -10   1   2         38.24         38.78         2.66 o
  -9   1   2        312.71        309.52         9.15 o
  -8   1   2         12.98         16.00         2.34 o
  -7   1   2       1239.76       1219.32        35.78 o
  -6   1   2        561.32        594.19        25.65 o
  -5   1   2       6538.04       6397.15       263.05 o
  -4   1   2        190.57        173.97        14.46 o
  -2   1   2       1598.74       1852.57        54.90 o
  -1   1   2       7762.90      11298.09       458.01 o
   0   1   2        294.21         -0.19         1.29 o
   1   1   2        472.18        496.11        18.72 o
   2   1   2       1054.33        982.71        25.98 o
   3   1   2         30.78         50.43        11.19 o
   4   1   2       1912.21       1811.03        83.02 o
   5   1   2       1045.24       1024.19        53.40 o
   6   1   2       2381.07       2376.36       143.42 o
   7   1   2         32.62         37.41         3.58 o
   8   1   2       2352.13       2203.10        51.88 o
 -10   2   2       1355.90       1260.18        30.33 o
  -9   2   2          8.58         13.56         2.34 o
  -8   2   2        244.62        291.78         8.99 o
  -7   2   2        680.20        818.25        32.88 o
  -6   2   2       5373.25       5297.38       211.28 o
  -5   2   2        114.07        116.60        13.99 o
  -4   2   2       1656.72       2095.71       132.22 o
  -3   2   2      16468.91      18208.33       519.75 o
  -2   2   2      21399.96      27906.36       794.78 o
  -1   2   2       7446.79       8611.10       244.87 o
   0   2   2       1477.04       1703.44        52.58 o
   1   2   2       5642.38       6046.70       141.34 o
   2   2   2        142.68        121.06         6.45 o
   3   2   2       3685.74       3826.82       162.31 o
   4   2   2       2747.62       2626.30       106.81 o
   5   2   2        674.01        665.45        20.92 o
   6   2   2          5.46         15.06         3.96 o
   7   2   2       1238.96       1244.44        32.45 o
   8   2   2        558.14        519.98        19.23 o
 -10   3   2       1029.34        907.80        32.72 o
  -9   3   2          9.85         13.75         2.34 o
  -7   3   2        489.36        571.81        26.12 o
  -6   3   2        189.52        295.23        14.46 o
  -5   3   2        203.40        280.77        22.39 o
  -4   3   2       9323.62      10943.98       312.81 o
  -3   3   2      14013.18      17483.23       496.97 o
  -2   3   2       3936.96       4318.51       126.97 o
  -1   3   2         85.35         53.15         9.06 o
   0   3   2         40.04         45.24         4.29 o
   1   3   2       1844.64       1927.36        48.42 o
   2   3   2        763.85        817.08        31.28 o
   3   3   2        458.43        425.36        20.52 o
   4   3   2       1813.14       1853.37        87.92 o
   5   3   2         62.97         60.23         6.06 o
   6   3   2       4663.68       4587.21       106.63 o
   7   3   2        762.20        726.23        18.30 o
 -10   4   2         17.57         22.30         6.30 o
  -9   4   2       1149.94       1182.01        25.12 o
  -8   4   2       1479.69       1699.22        62.03 o
  -7   4   2        111.54        118.36         5.10 o
  -6   4   2        918.13        908.17        27.04 o
  -5   4   2        694.51        855.91        49.21 o
  -4   4   2       2162.70       2410.63        76.18 o
  -3   4   2        270.38        230.93        15.31 o
  -2   4   2      13043.13      13997.70       399.21 o
  -1   4   2       4868.06       4815.08       142.63 o
   0   4   2         10.19         17.96         3.22 o
   1   4   2       2009.48       2003.07        64.95 o
   2   4   2          2.82          5.13         3.73 o
   3   4   2        254.07        232.13        12.39 o
   4   4   2        210.21        262.25         8.65 o
   5   4   2       4840.57       4900.41       113.81 o
   6   4   2       1202.32       1160.79        28.27 o
   7   4   2         11.78         14.71         2.10 o
 -10   5   2        921.71       1062.45        56.55 o
  -9   5   2       3574.97       3805.05        76.84 o
  -8   5   2          3.77          7.68         1.93 o
  -7   5   2         25.67         37.83         3.02 o
  -6   5   2        280.63        318.36         7.89 o
  -5   5   2        983.66       1066.19        45.24 o
  -4   5   2        575.03        505.86        20.52 o
  -3   5   2       5791.29       6043.21       269.81 o
  -2   5   2      11117.62      11285.39       581.37 o
  -1   5   2        188.84        203.01         9.43 o
   0   5   2       7777.32       7086.25       144.84 o
   1   5   2         16.16         34.98         5.60 o
   2   5   2        123.31        137.94         5.33 o
   3   5   2        112.55        108.13         7.13 o
   4   5   2       1465.85       1534.95        37.06 o
   5   5   2        817.35        785.07        19.73 o
   6   5   2        140.94        136.48         4.60 o
 -10   6   2       1615.68       1699.60        88.83 o
  -9   6   2        194.10        263.76        19.73 o
  -7   6   2        202.25        344.60        18.37 o
  -6   6   2         54.35         56.02         3.11 o
  -5   6   2        277.73        286.71         8.31 o
  -4   6   2        628.03        633.63        53.40 o
  -3   6   2       4957.25       4421.08       222.49 o
  -2   6   2        646.31        601.64        15.58 o
  -1   6   2       6858.37       6219.35       143.79 o
   0   6   2       3779.07       3615.74        84.10 o
   1   6   2        103.37        107.10         5.83 o
   2   6   2         43.14         57.47         4.23 o
   3   6   2        175.25        188.32         8.60 o
   4   6   2         18.97         34.25         2.58 o
   5   6   2          0.56          2.34         1.29 o
 -10   7   2        139.79        156.71         8.40 o
  -9   7   2        281.30        451.48        20.99 o
  -8   7   2       1077.62       1210.52        44.24 o
  -7   7   2       1456.99       1657.76        34.27 o
  -6   7   2       1424.32       1412.64        29.49 o
  -5   7   2        342.11        361.83        11.48 o
  -4   7   2         53.68         54.36         3.33 o
  -3   7   2         39.87         44.99         3.25 o
  -2   7   2       4700.50       4455.96       103.22 o
  -1   7   2       3827.82       3787.47        88.13 o
   0   7   2        456.65        442.84        11.88 o
   1   7   2       1033.19       1080.24        26.45 o
   2   7   2        387.73        431.36        11.61 o
   3   7   2         60.90         79.08         4.13 o
   4   7   2         79.47        102.76         4.03 o
  -9   8   2        411.72        388.31        50.60 o
  -8   8   2        733.47        765.40        23.75 o
  -7   8   2        238.94        229.90         7.12 o
  -6   8   2       1219.81       1194.09        29.16 o
  -5   8   2        762.20        757.02        20.65 o
  -4   8   2        219.28        227.60         8.96 o
  -3   8   2       3308.12       2956.67       105.41 o
  -2   8   2       1615.30       1512.62        36.23 o
  -1   8   2        195.21        171.72         5.79 o
   0   8   2        556.82        596.19        15.29 o
   1   8   2       2352.09       2417.39        56.72 o
   2   8   2          0.45          2.43         1.24 o
   3   8   2        198.24        219.21        10.26 o
  -8   9   2         81.97         85.82         6.06 o
  -7   9   2        339.64        312.74        10.88 o
  -6   9   2       1619.40       1545.62        36.62 o
  -5   9   2         56.76         58.35         3.80 o
  -4   9   2       3355.43       3252.97        92.83 o
  -3   9   2       1249.51       1167.17        34.76 o
  -2   9   2          2.85          4.56         2.04 o
  -1   9   2        640.68        726.16        22.22 o
   0   9   2       1464.90       1514.26        44.18 o
   1   9   2         14.25         18.07         2.04 o
  -6  10   2        226.10        225.74        10.26 o
  -5  10   2        565.62        587.20        24.72 o
  -4  10   2        722.08        674.72        28.92 o
  -3  10   2        108.78        115.82         5.00 o
  -2  10   2       1488.55       1503.88        43.52 o
  -1  10   2       2172.71       2234.52        89.55 o
   2 -11   3        450.95        430.02        18.19 o
   3 -11   3       1725.52       1520.00        61.56 o
  -1 -10   3        151.13        140.39         7.46 o
   0 -10   3         65.75         51.60         3.36 o
   1 -10   3       1066.39       1109.28        32.64 o
   2 -10   3        574.20        607.36        18.94 o
   3 -10   3       1164.77       1179.50        28.45 o
   4 -10   3         78.94         97.02         4.10 o
   5 -10   3       2709.40       2753.74        78.99 o
   6 -10   3        105.77         92.89         5.13 o
   7 -10   3        509.28        514.44        15.49 o
  -3  -9   3        179.24        166.97         8.40 o
  -2  -9   3        703.13        660.36        19.95 o
  -1  -9   3          0.37          3.15         1.90 o
   0  -9   3       2243.90       2236.42        64.47 o
   1  -9   3         37.46         39.73         3.58 o
   2  -9   3         49.92         63.65         3.75 o
   3  -9   3         26.01         36.49         2.94 o
   4  -9   3        777.94        854.78        27.23 o
   5  -9   3        338.67        310.72         8.90 o
   6  -9   3        317.13        343.46        12.01 o
   7  -9   3        133.17        132.60         5.79 o
   8  -9   3        180.78        171.35         7.65 o
  -5  -8   3       1470.66       1472.89        59.70 o
  -4  -8   3        331.70        339.34         8.79 o
  -3  -8   3        359.07        355.19         8.32 o
  -2  -8   3        189.86        168.02         6.50 o
  -1  -8   3       1117.32       1095.94        32.80 o
   0  -8   3        205.01        197.69         7.95 o
   1  -8   3          1.63          4.20         1.73 o
   2  -8   3       1230.50       1197.78        41.98 o
   3  -8   3       3225.08       3326.34        99.58 o
   4  -8   3         62.81         61.27         4.48 o
   5  -8   3         66.86         74.45         5.00 o
   6  -8   3       1023.41       1009.41        31.00 o
   7  -8   3        419.74        393.52        13.51 o
   8  -8   3       1051.62       1027.13        30.34 o
   9  -8   3        741.58        699.60        31.72 o
  -6  -7   3       1123.17       1097.91        44.77 o
  -5  -7   3       1654.07       1765.49        54.34 o
  -4  -7   3        495.83        524.08        13.63 o
  -3  -7   3         51.91         52.87         3.27 o
  -2  -7   3         64.73         83.50         4.10 o
  -1  -7   3        895.06        878.35        26.69 o
   0  -7   3         22.32         36.66         3.10 o
   1  -7   3        980.62        959.82        30.02 o
   2  -7   3       6168.00       5918.64       167.53 o
   3  -7   3        172.86        162.27         6.95 o
   4  -7   3        244.02        232.64         9.16 o
   5  -7   3       1641.74       1676.44        40.29 o
   6  -7   3        863.43        829.20        21.06 o
   7  -7   3        387.01        408.28        14.34 o
   8  -7   3        203.00        201.49        11.19 o
   9  -7   3        277.68        313.84        10.21 o
  -7  -6   3        843.67        776.56        31.72 o
  -6  -6   3       1799.58       1837.57        53.08 o
  -5  -6   3        905.63        973.99        23.95 o
  -4  -6   3        155.18        164.97         5.96 o
  -3  -6   3        215.99        240.28         7.47 o
  -2  -6   3        509.58        492.99        13.07 o
  -1  -6   3        116.16         87.70         6.81 o
   0  -6   3         33.12         31.68         3.71 o
   1  -6   3       2114.07       1948.32        54.02 o
   2  -6   3         23.75         11.27         5.13 o
   3  -6   3        689.24        623.58        28.45 o
   4  -6   3       5160.17       4731.00       134.39 o
   5  -6   3       1309.88       1250.11        30.59 o
   6  -6   3        252.88        247.50        10.92 o
   7  -6   3         81.51         87.05         5.91 o
   9  -6   3          0.76          5.13         2.80 o
  -7  -5   3        635.35        642.88        19.60 o
  -6  -5   3        253.18        277.77        10.16 o
  -5  -5   3        590.25        659.52        17.12 o
  -4  -5   3       8662.13       9168.05       210.75 o
  -3  -5   3         72.71         85.05         4.75 o
  -2  -5   3        515.34        534.72        18.06 o
  -1  -5   3        122.25        106.46         6.74 o
   0  -5   3         21.79         47.01         6.57 o
   1  -5   3        103.03        146.16        11.43 o
   2  -5   3        660.85        641.77        38.71 o
   3  -5   3       6333.52       5304.37       225.27 o
   4  -5   3       7091.89       6809.45       272.84 o
   5  -5   3        903.46        943.84        73.29 o
   6  -5   3       1272.19       1360.20        90.65 o
   7  -5   3          4.57          5.36         2.64 o
   8  -5   3        284.45        307.91        11.54 o
   9  -5   3       1219.15       1150.31        45.47 o
  -8  -4   3         79.68         88.24         4.90 o
  -7  -4   3        185.72        177.31         7.17 o
  -6  -4   3          4.67         22.37         2.37 o
  -5  -4   3       5985.49       6318.62       146.03 o
  -4  -4   3       1510.99       1585.22        38.65 o
  -3  -4   3        887.50        936.64        31.58 o
  -2  -4   3       2009.04       2036.60        43.08 o
  -1  -4   3        136.83        131.62         6.86 o
   0  -4   3          5.66         15.22         3.31 o
   1  -4   3        202.53        233.67        20.52 o
   2  -4   3       1637.62       1453.30        68.56 o
   3  -4   3       2947.60       2331.24        73.37 o
   4  -4   3         18.05         18.66        11.19 o
   5  -4   3       4993.51       5743.26       230.87 o
   6  -4   3       1024.87       1059.15        28.95 o
   7  -4   3        235.91        263.98        10.38 o
   8  -4   3        467.94        533.17        17.80 o
   9  -4   3         77.06        104.48         9.79 o
  -9  -3   3        276.98        267.71        12.13 o
  -8  -3   3         55.19         55.11         3.70 o
  -7  -3   3          5.71         14.67         2.14 o
  -6  -3   3       1760.98       1845.06        43.97 o
  -5  -3   3        875.00        903.72        19.88 o
  -4  -3   3         43.80         48.09         3.91 o
  -3  -3   3       3114.52       3420.53        80.75 o
  -2  -3   3       5770.78       5841.61       136.43 o
  -1  -3   3       3804.70       4221.67        92.29 o
   0  -3   3        303.71        324.53        16.32 o
   1  -3   3         29.07         34.51         8.86 o
   2  -3   3       1147.76       1083.84        36.41 o
   3  -3   3       1180.02       1287.18        43.36 o
   4  -3   3       4890.95       5274.19       171.17 o
   5  -3   3       5077.18       4764.38       278.91 o
   6  -3   3        296.88        314.65         9.13 o
   7  -3   3       3237.09       3118.03       106.81 o
   9  -3   3        613.32        595.49        18.63 o
  -9  -2   3         53.23         71.36         5.13 o
  -8  -2   3        706.66        686.50        17.31 o
  -7  -2   3       1008.04       1075.87        26.38 o
  -6  -2   3         24.69         35.55         2.94 o
  -5  -2   3        293.69        261.57        10.08 o
  -4  -2   3       5212.62       5438.04       126.81 o
  -3  -2   3       8416.95       9332.72       263.83 o
  -2  -2   3        125.07        109.66         6.04 o
  -1  -2   3        469.70        473.54        16.56 o
   0  -2   3         64.68         91.12         4.65 o
   1  -2   3        680.81        810.26        65.06 o
   2  -2   3       7015.15       7770.94       222.12 o
   3  -2   3       1412.44       2148.71        92.81 o
   4  -2   3       1692.84       1608.01        76.96 o
   5  -2   3        127.25        122.88         6.42 o
   6  -2   3       4915.17       4480.53       127.14 o
   7  -2   3       1093.26       1023.76        28.80 o
   8  -2   3        230.72        225.76        13.96 o
   9  -2   3        605.97        554.08        24.72 o
 -10  -1   3        419.57        383.38        16.32 o
  -9  -1   3          2.25         11.19         2.33 o
  -8  -1   3       2213.08       2229.79        72.79 o
  -7  -1   3         40.10         52.92         3.11 o
  -6  -1   3        844.36        791.77        19.65 o
  -5  -1   3       2823.28       2475.81        72.78 o
  -4  -1   3       1051.92        936.05        29.66 o
  -3  -1   3         84.35         96.54         7.46 o
  -2  -1   3         73.52         74.16         6.06 o
  -1  -1   3         28.12         58.30         7.00 o
   0  -1   3       3935.97       3786.63       108.00 o
   3  -1   3       5445.04       5255.36       153.35 o
   4  -1   3        352.33        334.41        24.72 o
   5  -1   3       5112.52       4566.53       183.30 o
   6  -1   3       2504.30       2312.03        54.57 o
   7  -1   3         19.68         26.20         2.50 o
   8  -1   3       1251.60       1170.79        52.47 o
 -10   0   3         55.46         67.29         6.06 o
  -9   0   3        823.46        854.95        25.50 o
  -8   0   3       1003.25        990.21        26.26 o
  -7   0   3        381.64        386.42        10.80 o
  -6   0   3       3078.41       2726.09        77.67 o
  -5   0   3       5678.98       5820.21       238.80 o
  -4   0   3        648.28        547.09        27.98 o
  -3   0   3       1372.65       1313.38        54.57 o
  -2   0   3        334.75        367.99        16.79 o
  -1   0   3        541.99        546.16        22.85 o
   0   0   3       5113.04       5547.29       293.83 o
   1   0   3       1577.75       1195.85        55.97 o
   2   0   3       1259.74       1123.09        36.92 o
   3   0   3       1633.66       1584.64        51.42 o
   4   0   3      10442.80       9234.52       289.17 o
   5   0   3        584.27        514.24        16.48 o
   6   0   3          4.40          6.35         3.50 o
   7   0   3        247.88        238.47         9.16 o
   8   0   3        950.46        852.83        30.62 o
 -10   1   3        319.39        295.88        10.49 o
  -9   1   3        588.82        612.04        15.86 o
  -8   1   3          3.36          9.39         2.22 o
  -7   1   3       2563.85       2492.77        58.69 o
  -6   1   3       4784.38       4062.82       162.31 o
  -5   1   3       3002.96       2629.57       112.87 o
  -4   1   3       6654.70       6727.83       273.31 o
  -3   1   3       5390.48       6507.69       263.05 o
  -2   1   3       5940.58       7094.42       284.97 o
  -1   1   3         82.42        113.88         9.29 o
   0   1   3       2269.68       2343.66        69.58 o
   1   1   3         22.83         56.10         9.33 o
   2   1   3        450.64        485.10        20.32 o
   3   1   3      12721.23      11516.01       330.61 o
   4   1   3       3455.49       3251.28       131.52 o
   5   1   3        143.64        139.64         6.76 o
   6   1   3        538.21        549.82        17.77 o
   7   1   3        839.09        800.83        31.25 o
   8   1   3        227.70        237.91         9.06 o
 -10   2   3         48.65         49.43         4.18 o
  -9   2   3        676.35        696.39        17.92 o
  -8   2   3        699.75        675.84        21.88 o
  -7   2   3       2103.76       2010.17        47.83 o
  -6   2   3        525.20        519.10        22.85 o
  -5   2   3       4443.20       4115.05       173.50 o
  -4   2   3       8640.15       9448.81       382.45 o
  -3   2   3       1487.79       2433.94        73.04 o
  -2   2   3       5081.13       6344.37       182.04 o
   0   2   3        418.28        472.27        14.02 o
   1   2   3         74.97         65.76         8.27 o
   2   2   3       4883.46       4641.37       138.00 o
   3   2   3       3140.21       3073.11       133.86 o
   4   2   3          7.82         15.85         2.58 o
   5   2   3       8402.14       8511.55       239.92 o
   6   2   3       1545.91       1488.51        43.85 o
   7   2   3        629.42        636.65        21.66 o
   8   2   3        431.33        333.01        16.79 o
 -11   3   3          2.09          5.68         1.62 o
 -10   3   3         13.72         12.26         2.61 o
  -9   3   3        319.61        307.18         9.17 o
  -8   3   3        475.09        493.11        12.52 o
  -7   3   3         87.82        113.47         9.33 o
  -6   3   3       1811.21       1648.73        67.16 o
  -5   3   3       1468.38       1412.73        68.56 o
  -4   3   3        161.53        178.17        18.19 o
  -3   3   3      20290.20      24764.84       702.96 o
  -2   3   3       6857.01       9124.75       683.74 o
  -1   3   3        211.64        200.07        13.14 o
   0   3   3          7.91         10.36         2.48 o
   1   3   3        910.91        875.23        32.90 o
   2   3   3        105.29        102.73        11.19 o
   3   3   3         30.47         34.51         5.60 o
   4   3   3       5072.34       5211.38       195.89 o
   5   3   3       3082.12       3148.01        90.36 o
   6   3   3        267.35        286.46         8.55 o
   7   3   3        942.51        913.50        22.25 o
 -11   4   3        618.75        544.29        23.79 o
 -10   4   3       1194.81       1078.60        69.63 o
  -9   4   3         43.28         51.10         3.11 o
  -8   4   3        188.35        217.30         6.39 o
  -7   4   3        123.36        118.51         6.40 o
  -6   4   3        567.97        523.68        16.32 o
  -5   4   3         80.25        147.81        13.53 o
  -4   4   3       9130.07      11437.08       466.40 o
  -3   4   3       1464.31       1603.91        67.16 o
  -2   4   3        609.26        647.13        26.88 o
  -1   4   3        666.19        584.70        25.04 o
   0   4   3         56.71         19.12         8.86 o
   1   4   3       1530.37       1500.96        51.73 o
   2   4   3         59.21         63.90         7.46 o
   3   4   3        552.76        547.93        17.77 o
   4   4   3       3932.96       3886.67        90.74 o
   5   4   3          0.89          6.04         1.93 o
   6   4   3       2059.98       1976.50        46.67 o
 -10   5   3        844.10        845.74        39.83 o
  -9   5   3        173.87        261.18        14.46 o
  -8   5   3        315.63        472.30        22.50 o
  -7   5   3        455.50        440.19        12.11 o
  -6   5   3         89.33        135.12         5.99 o
  -5   5   3       7598.74       8685.26       631.27 o
  -4   5   3       2906.26       3696.69       148.78 o
  -3   5   3        312.78        284.17        19.60 o
  -2   5   3       1334.29       1331.22        47.82 o
  -1   5   3       6537.69       5466.43       195.19 o
   0   5   3          7.53         17.20         5.13 o
   1   5   3       1310.53       1285.29        38.06 o
   2   5   3        266.52        278.98        10.29 o
   3   5   3        921.98        909.74        22.87 o
   4   5   3       1739.59       1827.14        43.70 o
   5   5   3       1816.56       1720.63        40.83 o
 -10   6   3        147.84        204.28        10.73 o
  -9   6   3        390.71        596.99        41.04 o
  -8   6   3       2517.19       2550.07        89.54 o
  -6   6   3       3720.51       4397.37       102.14 o
  -5   6   3       1513.31       1710.88        78.52 o
  -4   6   3        404.77        465.21        12.69 o
  -3   6   3       3722.81       3661.38        84.91 o
  -2   6   3       3875.23       3481.13        81.22 o
  -1   6   3         17.79         13.88         1.43 o
   0   6   3        840.75        867.81        21.42 o
   1   6   3        437.39        435.06        14.74 o
   2   6   3        217.01        185.94         7.84 o
   3   6   3        873.91        927.82        28.31 o
   4   6   3        657.08        616.48        15.68 o
   5   6   3        505.36        524.23        21.92 o
 -10   7   3        147.98        150.75        16.56 o
  -9   7   3        138.23        147.19         5.34 o
  -8   7   3        410.76        480.87        13.01 o
  -7   7   3        982.68       1163.54        24.59 o
  -6   7   3        806.57        854.39        21.26 o
  -5   7   3         11.45         25.66         2.75 o
  -4   7   3       1670.31       1663.25        39.58 o
  -3   7   3       1546.93       1523.22        36.25 o
  -2   7   3        730.62        761.35        23.35 o
  -1   7   3          7.99         24.28         5.61 o
   0   7   3       1104.06       1122.61        27.44 o
   1   7   3        735.02        720.20        19.59 o
   2   7   3       1312.35       1423.49        34.17 o
   3   7   3       1393.82       1388.71        40.70 o
   4   7   3        315.78        291.97        12.59 o
  -9   8   3         86.06        109.60        14.23 o
  -8   8   3        213.59        210.14         9.17 o
  -7   8   3        900.28        955.55        33.56 o
  -6   8   3        126.76        134.35         4.31 o
  -5   8   3       3327.05       3275.57        65.99 o
  -4   8   3       4548.22       4604.94       130.76 o
  -3   8   3        647.13        627.34        19.75 o
  -2   8   3       1479.51       1513.21        60.40 o
  -1   8   3        199.46        210.74         8.40 o
   0   8   3        190.76        214.52         8.40 o
   1   8   3        383.55        367.68        12.42 o
   2   8   3        720.80        720.39        21.74 o
  -8   9   3          3.83          3.26         2.33 o
  -7   9   3         35.63         31.84         2.17 o
  -6   9   3        169.50        171.91         5.60 o
  -5   9   3       2653.21       2581.85        73.87 o
  -4   9   3        399.60        413.88        16.09 o
  -3   9   3       3676.86       3602.44       196.82 o
  -2   9   3        980.51        922.01        27.83 o
  -1   9   3         71.45         61.14         3.88 o
   0   9   3         79.54         87.23         4.31 o
   1   9   3          7.19         11.66         1.87 o
  -6  10   3        990.38        889.89        36.38 o
  -5  10   3        133.77        144.58         7.00 o
  -4  10   3       2480.47       2420.62        97.01 o
  -3  10   3       1608.24       1457.50        58.77 o
  -2  10   3         13.61         13.53         2.33 o
   1 -11   4       1780.33       1442.58        59.70 o
   2 -11   4        224.77        214.54         9.79 o
   3 -11   4         88.93         88.15         5.13 o
  -2 -10   4         53.43         62.03         4.20 o
  -1 -10   4        292.25        300.36        13.53 o
   0 -10   4       1232.57       1266.28        36.77 o
   1 -10   4        104.66        116.29         5.37 o
   2 -10   4        494.93        537.18        13.81 o
   3 -10   4        690.98        740.00        18.48 o
   4 -10   4       1163.30       1187.57        28.62 o
   5 -10   4        161.80        182.36         4.79 o
   6 -10   4        239.35        232.80        13.06 o
  -3  -9   4         27.07         36.38         3.26 o
  -2  -9   4         22.30         27.05         3.26 o
  -1  -9   4       1772.92       1679.91        48.81 o
   0  -9   4        346.84        332.30        11.35 o
   1  -9   4        881.29        868.93        21.62 o
   2  -9   4       2844.65       2880.21        67.50 o
   3  -9   4       1387.69       1393.08        33.83 o
   4  -9   4        131.19        167.24         5.14 o
   5  -9   4        439.77        483.84        11.23 o
   6  -9   4        705.33        706.60        26.38 o
   7  -9   4          9.12         10.56         1.49 o
  -5  -8   4         60.94         56.90         3.73 o
  -4  -8   4        335.82        318.40        10.54 o
  -3  -8   4         29.36         35.33         2.91 o
  -2  -8   4       1161.54       1129.50        27.28 o
  -1  -8   4        203.39        212.27        10.43 o
   0  -8   4        987.19        989.13        29.83 o
   1  -8   4       4219.42       4013.38       106.52 o
   2  -8   4       2849.24       2818.73        89.09 o
   3  -8   4        947.13        958.66        33.93 o
   4  -8   4         49.72         65.64         3.77 o
   5  -8   4         99.12        113.49         5.94 o
   6  -8   4         40.72         37.03         2.82 o
   7  -8   4         95.88        102.10         3.72 o
   8  -8   4        751.99        771.69        22.92 o
  -6  -7   4        415.58        399.30        15.86 o
  -5  -7   4        292.55        299.33        10.02 o
  -4  -7   4        197.81        203.20         7.83 o
  -3  -7   4         12.65         22.93         2.26 o
  -2  -7   4        323.92        345.30        11.18 o
  -1  -7   4          8.69         11.85         1.90 o
   0  -7   4       2309.17       2072.16        46.23 o
   1  -7   4       4775.43       4352.08        88.80 o
   2  -7   4       1306.68       1232.05        27.00 o
   3  -7   4       5974.27       5843.14       165.39 o
   4  -7   4        461.19        480.13        15.93 o
   5  -7   4        111.37        103.10         4.79 o
   6  -7   4        529.94        554.24        14.69 o
   7  -7   4          5.56          7.00         2.58 o
   8  -7   4         34.39         29.40         2.21 o
   9  -7   4        182.42        180.96         9.33 o
  -7  -6   4         89.01        102.79         4.11 o
  -6  -6   4         85.86        104.02         4.82 o
  -5  -6   4       2103.02       2184.52        68.56 o
  -4  -6   4       2798.74       2944.68        84.50 o
  -3  -6   4          4.84          2.57         2.64 o
  -2  -6   4         10.85         14.26         2.64 o
  -1  -6   4        476.86        544.81        30.79 o
   0  -6   4       2641.48       2442.82        59.67 o
   1  -6   4       2016.89       1942.95        51.76 o
   2  -6   4       9215.58       8406.82       238.11 o
   3  -6   4       3473.70       3098.00        98.41 o
   4  -6   4        151.76        163.10         6.28 o
   5  -6   4       4197.55       4079.68        95.14 o
   6  -6   4        291.25        286.41         8.74 o
   7  -6   4        164.07        173.40         8.23 o
   8  -6   4        146.98        144.84         6.24 o
   9  -6   4       1113.88       1163.20        48.04 o
  -8  -5   4          5.37          6.53         1.87 o
  -7  -5   4        567.82        607.00        18.76 o
  -6  -5   4       1512.83       1558.72        45.83 o
  -5  -5   4       1909.15       2100.20        87.22 o
  -4  -5   4        231.11        233.76         9.36 o
  -3  -5   4       1113.91       1037.32        39.89 o
  -2  -5   4          7.42          9.59         2.12 o
  -1  -5   4       1524.97       1733.85        44.72 o
   0  -5   4        283.24        294.90        11.24 o
   1  -5   4       2866.08       2481.41        75.35 o
   2  -5   4       3494.98       3339.89       146.45 o
   3  -5   4        337.81        305.49        15.86 o
   4  -5   4       8777.04       8609.75       344.20 o
   5  -5   4        823.83        794.40        20.27 o
   6  -5   4        877.60        860.50        21.79 o
   7  -5   4        192.20        276.87        46.87 o
   8  -5   4        737.78        716.60        31.48 o
   9  -5   4         68.35         56.90         5.13 o
  -8  -4   4        816.21        844.88        25.21 o
  -7  -4   4        990.48       1015.52        30.49 o
  -6  -4   4       1767.68       1884.26        78.82 o
  -5  -4   4         64.95         74.58         5.76 o
  -4  -4   4        484.59        509.56        12.07 o
  -3  -4   4        994.59        993.41        26.05 o
  -2  -4   4        681.59        652.51        14.25 o
  -1  -4   4       1510.11       1477.28        37.81 o
   0  -4   4       1243.94       1132.15        29.96 o
   1  -4   4       3696.96       3663.72       106.95 o
   2  -4   4          0.94          3.73         8.86 o
   3  -4   4       8479.88       6738.09       279.84 o
   4  -4   4       8878.49       8752.47       349.33 o
   5  -4   4        118.56        137.00         5.39 o
   6  -4   4        684.18        742.05        33.97 o
   7  -4   4       1891.72       1938.35        57.56 o
   8  -4   4        172.56        190.76        11.19 o
   9  -4   4        483.75        451.94        20.06 o
  -9  -3   4        526.97        456.17        62.50 o
  -8  -3   4       1454.01       1390.68        41.04 o
  -7  -3   4       2133.29       2081.62        60.34 o
  -6  -3   4       1287.49       1223.37        52.70 o
  -5  -3   4       2215.91       2308.90        48.12 o
  -4  -3   4        182.72        190.36         8.07 o
  -3  -3   4       3858.45       3962.82       179.56 o
  -2  -3   4       1798.94       2036.81        60.97 o
  -1  -3   4       1206.20       1119.06        28.59 o
   0  -3   4         27.87         30.76         3.44 o
   1  -3   4       1994.48       2017.46        59.92 o
   2  -3   4      12847.68      11256.58       454.74 o
   3  -3   4       1576.53       1263.48        62.50 o
   4  -3   4         82.05         73.81         7.79 o
   5  -3   4        502.26        422.01        46.87 o
   6  -3   4       2296.63       2104.27        50.44 o
   7  -3   4        296.54        292.41        11.20 o
   8  -3   4        313.19        346.55        12.52 o
   9  -3   4         24.37         24.25         3.26 o
  -9  -2   4        941.10        915.08        37.78 o
  -8  -2   4       1687.59       1614.68        65.76 o
  -7  -2   4       1611.93       1566.17        46.34 o
  -6  -2   4       4489.59       4399.48       102.05 o
  -5  -2   4        162.33        141.59         5.24 o
  -4  -2   4        514.89        532.63        20.75 o
  -3  -2   4       2044.63       2450.93       100.74 o
  -2  -2   4       5383.35       5781.52       164.72 o
  -1  -2   4          1.82         -1.65         2.80 o
   0  -2   4        221.75        193.56         6.84 o
   1  -2   4      21586.68      19487.06       551.39 o
   2  -2   4       4221.34       4135.10       121.02 o
   3  -2   4       2455.20       2457.91        76.30 o
   4  -2   4        868.49        745.29        29.74 o
   5  -2   4       2093.17       1750.61        42.01 o
   6  -2   4         13.36         13.68         1.89 o
   7  -2   4       1893.55       1943.16        57.05 o
   8  -2   4        672.58        631.02        20.11 o
   9  -2   4         54.66         50.37         5.60 o
 -10  -1   4         68.62         63.90         4.20 o
  -9  -1   4       2029.69       1924.74        75.79 o
  -8  -1   4        589.86        610.09        19.57 o
  -7  -1   4       5068.22       4609.71       139.88 o
  -6  -1   4       2542.80       2460.09        70.41 o
  -5  -1   4          0.43          6.91         2.12 o
  -4  -1   4       3118.15       3084.77       125.93 o
  -3  -1   4        195.94        240.20        13.06 o
  -2  -1   4       2438.42       2612.78       105.87 o
  -1  -1   4        259.45        222.51        22.39 o
   0  -1   4      48517.18      46567.80      1317.53 o
   1  -1   4      18005.29      18439.67       427.87 o
   2  -1   4       2068.85       1952.46        60.17 o
   3  -1   4       5279.14       4485.50       132.73 o
   4  -1   4       4087.25       3217.57        99.25 o
   5  -1   4         78.08         86.82         3.41 o
   6  -1   4        249.46        236.84         7.50 o
   7  -1   4        292.66        296.88        11.35 o
   8  -1   4         17.52         12.59         4.20 o
 -10   0   4        513.84        498.20        15.64 o
  -9   0   4         16.04         25.16         2.75 o
  -8   0   4       1835.01       1885.56        46.85 o
  -7   0   4       1895.58       1799.42        66.00 o
  -6   0   4        438.38        467.09        14.67 o
  -5   0   4       8589.55       8055.34       228.51 o
  -4   0   4       2379.77       2293.29        96.08 o
  -2   0   4       6253.57       6462.91       257.45 o
   0   0   4       1847.34       1631.57        81.59 o
   1   0   4       1525.60       1717.64        52.91 o
   2   0   4       5869.71       5258.47       153.67 o
   3   0   4      16156.31      15007.21       428.23 o
   4   0   4        491.84        459.87        15.17 o
   5   0   4        822.93        760.61        19.20 o
   6   0   4          4.70          7.45         1.90 o
   7   0   4         81.27         67.16         7.93 o
   8   0   4        997.29        895.86        27.21 o
 -10   1   4        118.45        115.47         6.53 o
  -9   1   4        130.55        148.10         5.40 o
  -8   1   4        210.41        224.39         7.15 o
  -7   1   4        238.83        248.32        16.56 o
  -6   1   4      13741.35      12396.75       595.83 o
  -5   1   4       8417.55       7698.87       312.95 o
  -4   1   4         95.89         98.41        11.66 o
  -3   1   4        652.60        717.79        35.45 o
  -2   1   4       3802.46       4661.21       190.29 o
  -1   1   4         98.74         85.82        13.53 o
   0   1   4        379.62        466.17        18.19 o
   1   1   4       4510.61       4718.45       138.17 o
   2   1   4       6696.13       5965.54       174.78 o
   3   1   4        572.32        586.96        31.25 o
   4   1   4      10437.90       9647.00       271.92 o
   5   1   4        287.60        259.54        14.69 o
   6   1   4         15.62          8.75         2.40 o
   7   1   4        415.01        392.71        19.59 o
   8   1   4        441.17        388.98        17.72 o
 -11   2   4         29.47         34.59         7.46 o
 -10   2   4       1894.00       1660.15        48.47 o
  -9   2   4         56.09         62.20         3.75 o
  -8   2   4         61.44         66.29         3.75 o
  -7   2   4       7209.12       6824.13       157.25 o
  -6   2   4       7435.26       6596.77       262.58 o
  -5   2   4        322.59        395.97        26.58 o
  -4   2   4       5596.84       6610.76       270.98 o
  -3   2   4      14933.36      17604.29       712.66 o
  -2   2   4        777.33       1024.82        34.43 o
  -1   2   4        264.96        290.28        14.80 o
   0   2   4        123.42        120.01         9.62 o
   1   2   4       2780.27       2596.03        80.28 o
   2   2   4        115.64        147.88        28.68 o
   3   2   4       6317.42       6157.72       174.30 o
   4   2   4       2220.88       2110.90        61.17 o
   5   2   4        733.96        664.55        25.19 o
   6   2   4       1338.40       1323.84        92.58 o
   7   2   4         36.42         30.03         3.30 o
 -11   3   4       1084.99       1018.96        41.98 o
 -10   3   4         68.03         59.07         4.00 o
  -9   3   4          3.55          5.66         2.40 o
  -8   3   4       1535.04       1540.38        37.15 o
  -7   3   4       1277.83       1287.55        26.98 o
  -6   3   4        211.19        199.62        10.73 o
  -5   3   4       1213.92       1377.75        67.16 o
  -4   3   4       4967.69       4875.28       204.75 o
  -3   3   4       5082.86       6302.00       260.25 o
  -2   3   4       2594.81       2848.12        87.06 o
  -1   3   4        611.68        565.99        23.54 o
   0   3   4          5.84         13.61         4.51 o
   1   3   4       2640.59       2728.00        85.85 o
   2   3   4       5301.95       4947.32       140.49 o
   3   3   4       2833.53       2754.09        79.14 o
   4   3   4        712.59        661.52        20.89 o
   5   3   4       2494.33       2419.44       101.44 o
   6   3   4        633.74        633.81        22.15 o
   7   3   4        418.18        421.63        19.12 o
 -11   4   4        512.55        454.29        23.32 o
 -10   4   4        199.20        194.03         9.13 o
  -9   4   4       3498.40       3482.05        70.42 o
  -8   4   4        881.70        903.09        19.64 o
  -7   4   4       1223.65       1179.44        24.94 o
  -6   4   4       3061.25       2951.80        84.10 o
  -5   4   4       5253.43       5220.89       208.48 o
  -4   4   4        605.69        631.97        38.71 o
  -3   4   4       4002.91       4525.02       192.62 o
  -2   4   4       1758.37       1710.58        95.61 o
  -1   4   4       3043.40       2629.57       116.13 o
   0   4   4       2570.26       2397.84        77.12 o
   1   4   4       3113.32       2865.33        82.45 o
   2   4   4       1040.43       1037.04        31.31 o
   3   4   4         34.08         48.05         7.23 o
   4   4   4       2068.98       2087.62        49.62 o
   5   4   4       3050.42       2922.48       188.09 o
   6   4   4         23.78         20.76         2.80 o
 -10   5   4       1161.88       1279.19        52.06 o
  -9   5   4       2161.57       2178.78        44.60 o
  -8   5   4        748.26        792.24        20.01 o
  -7   5   4       2738.06       2894.29        80.97 o
  -6   5   4       1962.29       2306.29        54.03 o
  -5   5   4        659.07        809.44        19.92 o
  -4   5   4       3513.15       3770.38       152.05 o
  -3   5   4        173.82        171.17        10.73 o
  -2   5   4       3626.15       3503.60       141.32 o
  -1   5   4        282.86        307.82        15.39 o
   0   5   4       2778.60       2645.91        76.51 o
   1   5   4         37.77         39.72         4.82 o
   2   5   4        121.34         97.87         5.43 o
   3   5   4        518.18        470.05        12.88 o
   4   5   4       1210.34       1234.60        37.09 o
   5   5   4         42.73         53.53         4.03 o
 -10   6   4        695.62        692.74        17.23 o
  -9   6   4          3.26          8.26         1.85 o
  -8   6   4       1227.23       1410.72        34.01 o
  -7   6   4       2873.71       3110.71        63.02 o
  -6   6   4       1322.00       1563.65        37.88 o
  -5   6   4       4739.43       5089.62       117.49 o
  -4   6   4        775.69        792.81        20.65 o
  -3   6   4         23.45         39.15         4.28 o
  -2   6   4          4.31         10.70         1.75 o
  -1   6   4       1648.68       1649.83        39.04 o
   0   6   4        114.16        120.85         4.99 o
   1   6   4         72.47         94.19         4.39 o
   2   6   4       2126.05       2222.42        64.44 o
   3   6   4       1221.09       1229.94        36.57 o
   4   6   4         64.17         82.04         4.23 o
 -10   7   4          1.26          3.21         1.46 o
  -9   7   4         39.16         46.52         3.58 o
  -8   7   4       2919.89       2821.59        66.06 o
  -7   7   4        143.54        171.03         5.14 o
  -6   7   4       7389.43       7838.99       156.36 o
  -5   7   4       4863.57       5097.48       117.94 o
  -4   7   4        197.79        184.31         6.12 o
  -3   7   4       1903.69       1831.63        43.35 o
  -2   7   4        864.24        862.40        24.40 o
  -1   7   4         57.72         62.62         4.70 o
   0   7   4          1.07          3.73         2.09 o
   1   7   4       1750.95       1906.20        55.71 o
   2   7   4        688.01        762.31        24.02 o
   3   7   4        253.78        288.12         9.62 o
  -9   8   4        153.96        141.55        13.99 o
  -8   8   4         31.28         30.87         2.84 o
  -7   8   4       1967.62       1939.53        39.64 o
  -6   8   4       2239.83       2229.01        45.41 o
  -5   8   4        175.66        186.42         5.95 o
  -4   8   4       2449.95       2443.49        57.17 o
  -3   8   4       1544.83       1558.48        45.67 o
  -2   8   4          0.09          5.99         1.98 o
  -1   8   4        222.00        210.92         8.40 o
   0   8   4        130.17        146.13         6.38 o
   1   8   4        367.86        388.31        12.62 o
   2   8   4        141.03        152.51         7.46 o
  -8   9   4        291.51        291.50        13.99 o
  -7   9   4        138.78        121.14         4.18 o
  -6   9   4         71.02         75.10         3.36 o
  -5   9   4       1361.54       1317.51        31.59 o
  -4   9   4       2666.22       2556.27       100.04 o
  -3   9   4         61.41         53.87         3.70 o
  -2   9   4        225.55        226.67        10.73 o
  -1   9   4        202.21        204.38         7.62 o
   0   9   4         14.18         18.19         2.33 o
  -5  10   4       2009.95       1883.33        75.56 o
  -4  10   4          5.86          8.40         1.87 o
  -3  10   4        265.62        240.20        10.73 o
   2 -11   5        340.67        333.01        14.46 o
   3 -11   5         83.89         64.83         4.66 o
  -2 -10   5       1072.38       1024.68        41.51 o
  -1 -10   5       1260.73       1224.77        49.90 o
   0 -10   5        734.95        783.55        32.65 o
   1 -10   5       1503.29       1525.74        44.19 o
   2 -10   5         16.09         23.09         3.24 o
   3 -10   5         16.45         15.49         2.77 o
   4 -10   5         40.07         44.86         2.81 o
   5 -10   5        542.20        498.76        10.89 o
   6 -10   5        127.67        137.26         5.25 o
  -3  -9   5         38.59         34.39         2.46 o
  -2  -9   5        751.19        726.09        22.40 o
  -1  -9   5        501.82        492.99        21.45 o
   0  -9   5       4163.30       4120.85       117.08 o
   1  -9   5        848.59        868.22        21.63 o
   2  -9   5        203.52        205.15         6.85 o
   3  -9   5        115.25        130.19         5.28 o
   4  -9   5         49.58         62.59         3.15 o
   5  -9   5        537.79        559.19        12.52 o
   6  -9   5        430.00        399.90        10.85 o
   7  -9   5       2084.55       2092.04        93.05 o
  -5  -8   5        330.15        328.82        10.22 o
  -4  -8   5         24.87         24.09         2.24 o
  -3  -8   5        320.04        308.42        10.35 o
  -2  -8   5         14.58         19.99         3.03 o
  -1  -8   5       4016.91       3813.22        88.68 o
   0  -8   5       1453.41       1408.21        33.92 o
   1  -8   5         32.39         32.77         2.66 o
   2  -8   5       4174.39       4354.89       101.33 o
   3  -8   5        777.04        815.32        17.88 o
   4  -8   5         24.70         28.70         2.49 o
   5  -8   5        176.41        198.90         5.86 o
   6  -8   5       1050.38       1081.17        22.79 o
   7  -8   5         55.55         51.01         2.67 o
   8  -8   5        802.85        761.70        22.42 o
  -6  -7   5        622.08        556.03        13.64 o
  -5  -7   5        420.19        398.02        13.00 o
  -4  -7   5        527.15        504.34        16.12 o
  -3  -7   5         10.51         16.29         2.33 o
  -2  -7   5        703.19        670.33        18.06 o
  -1  -7   5         11.16         15.54         2.02 o
   0  -7   5          1.61          8.00         1.52 o
   1  -7   5       5605.62       5061.39        91.90 o
   2  -7   5       1959.93       1704.14        32.57 o
   3  -7   5        609.43        610.81        15.87 o
   4  -7   5        624.42        645.38        20.75 o
   5  -7   5         21.27         25.81         3.67 o
   6  -7   5         93.91         98.12         3.83 o
   7  -7   5        420.90        396.67        10.93 o
   8  -7   5        443.76        428.69        13.51 o
  -7  -6   5        762.41        726.24        17.49 o
  -6  -6   5        182.76        200.19         6.05 o
  -5  -6   5        418.95        424.42        20.99 o
  -4  -6   5        819.09        875.43        38.71 o
  -3  -6   5        368.72        388.05        19.59 o
  -2  -6   5        327.06        300.51        10.87 o
  -1  -6   5         64.19         82.34         3.66 o
   0  -6   5       3818.69       3279.31        77.08 o
   1  -6   5       2124.59       1785.21        38.34 o
   2  -6   5        201.77        190.70         6.47 o
   3  -6   5       1235.12       1115.63        33.46 o
   4  -6   5       1133.83       1201.41        35.93 o
   5  -6   5        375.44        364.59        10.55 o
   6  -6   5       1772.46       1804.65        43.26 o
   7  -6   5        379.70        372.13        10.56 o
   8  -6   5        161.55        138.51         6.42 o
   9  -6   5         78.96         72.29         5.13 o
  -8  -5   5       1030.16       1073.65        43.38 o
  -7  -5   5         83.44         80.00         3.58 o
  -6  -5   5        716.20        735.98        33.11 o
  -5  -5   5          9.26         13.53         5.13 o
  -4  -5   5       2318.87       2485.45       102.14 o
  -3  -5   5        449.19        468.73        22.39 o
  -2  -5   5       2054.81       1932.19        56.42 o
  -1  -5   5       5599.72       5364.28       167.82 o
   0  -5   5       5528.44       5306.02       126.60 o
   1  -5   5       1644.16       1573.42        41.30 o
   2  -5   5       2531.35       2340.03        57.46 o
   3  -5   5       5429.63       5003.08       201.02 o
   4  -5   5         36.80         31.57         4.66 o
   5  -5   5       1762.84       1677.82        40.30 o
   6  -5   5         39.99         46.92         3.96 o
   7  -5   5         14.78         23.75         3.45 o
   8  -5   5       1115.17       1120.80        70.66 o
   9  -5   5        767.62        744.84        31.25 o
  -8  -4   5        242.66        212.72         6.16 o
  -7  -4   5          0.67          0.00         3.26 o
  -6  -4   5        245.58        249.06        14.92 o
  -5  -4   5        323.82        343.06        12.86 o
  -4  -4   5        748.56        715.51        18.78 o
  -3  -4   5        176.11        203.72         8.51 o
  -2  -4   5       4719.98       4554.55       107.21 o
  -1  -4   5        431.55        383.57        13.90 o
   0  -4   5       1927.18       1791.31        45.08 o
   1  -4   5       2659.49       2372.51        58.69 o
   2  -4   5       3616.28       2925.73       128.26 o
   3  -4   5          2.41         10.03         3.08 o
   4  -4   5       1820.05       1671.22        48.97 o
   5  -4   5        449.67        458.47        15.16 o
   6  -4   5         82.64         86.63         5.15 o
   7  -4   5       1427.09       1601.69        50.37 o
   8  -4   5       1335.53       1324.58        55.50 o
   9  -4   5          6.08          9.79         2.33 o
  -9  -3   5        201.86        207.65         6.93 o
  -8  -3   5        611.70        575.17        14.62 o
  -7  -3   5       1584.00       1531.66        64.36 o
  -6  -3   5        623.79        659.97        21.27 o
  -5  -3   5         76.37         72.61         6.30 o
  -4  -3   5        408.90        370.32        20.06 o
  -3  -3   5       3957.91       4139.21       118.05 o
  -2  -3   5       1227.02       1095.50        34.84 o
  -1  -3   5       3327.26       3324.66        96.76 o
   0  -3   5       4705.61       4451.97       105.09 o
   1  -3   5       4379.51       3898.16        92.58 o
   2  -3   5        338.85        391.31        27.05 o
   3  -3   5       1863.16       1504.61        74.16 o
   4  -3   5          8.26          9.79         3.73 o
   5  -3   5         26.75         27.42         2.58 o
   6  -3   5       2063.31       2023.70        48.28 o
   7  -3   5       3656.06       3644.04       104.55 o
   8  -3   5        205.98        199.95        14.46 o
   9  -3   5         84.62         95.15         7.93 o
  -9  -2   5         55.29         61.19         3.30 o
  -7  -2   5       3363.92       3155.42       152.31 o
  -6  -2   5        313.73        277.75        10.38 o
  -5  -2   5         26.24         14.42         2.75 o
  -4  -2   5         69.71         74.02         4.57 o
  -3  -2   5       2245.43       2331.07        96.54 o
  -2  -2   5        837.84        957.95        35.21 o
  -1  -2   5      11171.31      11568.83       375.22 o
   0  -2   5       4986.03       4377.89       102.31 o
   1  -2   5        167.29        174.18        10.62 o
   2  -2   5       5889.75       5302.51       220.61 o
   3  -2   5       1477.67       1443.51        70.43 o
   4  -2   5        338.72        377.00        13.19 o
   5  -2   5        858.49        824.06        20.72 o
   6  -2   5        490.53        454.70        15.66 o
   7  -2   5         20.92         33.20         3.78 o
   8  -2   5         53.92         58.35         5.60 o
 -10  -1   5         54.34         51.59         2.64 o
  -9  -1   5       1780.75       1749.77        50.93 o
  -8  -1   5       2627.76       2410.82        99.81 o
  -7  -1   5        304.43        302.96        11.49 o
  -6  -1   5       1176.26       1039.61        43.84 o
  -5  -1   5       2966.76       2917.80       117.53 o
  -4  -1   5        283.31        264.72         9.83 o
  -3  -1   5        557.10        590.00        26.58 o
  -2  -1   5         11.69         19.59         3.73 o
  -1  -1   5        353.43        228.22        10.73 o
   0  -1   5       9945.58      11050.12       313.62 o
   1  -1   5      12663.63      11874.92       336.38 o
   2  -1   5       5101.07       4468.58       187.96 o
   3  -1   5        136.35        152.51        18.19 o
   4  -1   5       2165.08       2078.75        85.35 o
   5  -1   5         71.49         87.03         4.10 o
   6  -1   5        424.04        450.25        12.74 o
   7  -1   5        102.42         92.33         5.71 o
   8  -1   5        736.01        641.77        28.92 o
 -10   0   5        716.12        714.42        29.38 o
  -9   0   5        814.23        805.05        24.86 o
  -8   0   5        229.27        256.52        15.86 o
  -7   0   5       3253.19       2982.90        97.71 o
  -6   0   5       5462.32       5256.33       210.35 o
  -5   0   5         69.24         55.50         5.13 o
  -1   0   5        934.68       1297.99        56.90 o
   0   0   5      16053.60      17179.40       693.54 o
   1   0   5       1357.33       1081.48        36.35 o
   2   0   5        621.54        568.38        23.44 o
   3   0   5       8148.69       7920.88       330.21 o
   4   0   5       3711.88       3451.83        98.44 o
   5   0   5       1368.43       1332.08        32.58 o
   6   0   5        467.32        442.78        15.16 o
   7   0   5        119.45        111.47         9.33 o
   8   0   5         64.99         73.69         6.06 o
 -10   1   5        136.31        146.07         8.63 o
  -9   1   5        246.87        250.24         9.53 o
  -8   1   5        666.90        708.46        33.58 o
  -7   1   5       4322.86       3922.79        91.27 o
  -6   1   5        186.16        138.50         5.58 o
  -5   1   5       1019.39        951.93        30.21 o
  -4   1   5       2332.67       2500.37       106.81 o
  -3   1   5         11.07          4.20         6.06 o
  -2   1   5        607.66        836.72        40.58 o
  -1   1   5       4931.98       5442.89       222.94 o
   0   1   5        536.35        441.06        18.89 o
   1   1   5        346.32        301.84        15.46 o
   2   1   5       4959.64       4566.02       136.84 o
   3   1   5       7063.79       6549.20       261.65 o
   4   1   5         17.60         18.13         1.93 o
   5   1   5       1753.39       1741.02        51.28 o
   6   1   5        432.05        406.23        20.52 o
   7   1   5        363.99        370.79        18.66 o
 -11   2   5       1094.72       1007.89        42.44 o
 -10   2   5        309.46        297.96        13.53 o
  -9   2   5        677.79        664.08        21.04 o
  -8   2   5        538.12        522.79        13.84 o
  -7   2   5         48.11         72.91        14.69 o
  -6   2   5       4058.59       3846.35       108.83 o
  -5   2   5       1070.42        957.10        58.07 o
  -4   2   5       1085.22        998.10        49.44 o
  -3   2   5       2166.80       2685.53       115.67 o
  -2   2   5       2787.73       2952.78       126.39 o
  -1   2   5        573.11        586.27        34.05 o
   0   2   5        541.39        594.69        36.85 o
   1   2   5       5298.77       4928.01       146.89 o
   2   2   5       3165.25       2617.44       106.34 o
   3   2   5        178.83        162.95         5.88 o
   4   2   5        202.41        216.74        11.89 o
   5   2   5       1078.01       1108.17        48.51 o
   6   2   5        155.97        185.63        12.13 o
   7   2   5       1135.90       1061.53        44.31 o
 -11   3   5          3.77          7.93         1.62 o
 -10   3   5       1743.25       1594.44        46.66 o
  -9   3   5        389.16        386.61        10.70 o
  -8   3   5        291.13        309.83         9.07 o
  -7   3   5       3471.91       3334.18        67.39 o
  -6   3   5        857.10        901.88        32.51 o
  -5   3   5        367.66        276.27        11.39 o
  -4   3   5       3041.65       4074.01       173.97 o
  -3   3   5        555.44        528.43        32.65 o
  -2   3   5          5.15         16.32         8.86 o
  -1   3   5        539.31        542.89        34.51 o
   0   3   5       1774.93       1646.86        80.69 o
   1   3   5       1224.45        966.38        41.04 o
   2   3   5        615.72        616.16        19.12 o
   3   3   5         74.95         75.44         5.37 o
   4   3   5       1918.87       1874.46        78.82 o
   5   3   5        688.04        659.02        30.78 o
   6   3   5       1593.60       1568.96        46.01 o
 -11   4   5        110.02         96.56         5.60 o
 -10   4   5       1084.22       1045.93        31.15 o
  -9   4   5        322.07        358.65        10.19 o
  -8   4   5       5199.92       5148.84       103.42 o
  -7   4   5        685.01        670.50        18.20 o
  -6   4   5        145.00        141.75         4.83 o
  -5   4   5       1262.99       1830.16        74.62 o
  -4   4   5        931.99        924.41        39.18 o
  -3   4   5        488.74        411.14        17.72 o
  -2   4   5          2.52         12.72         3.44 o
  -1   4   5       3995.83       3327.12       209.88 o
   0   4   5       1662.44       1519.07        62.96 o
   1   4   5       1252.70       1309.56        38.58 o
   2   4   5       1903.70       1793.67        53.09 o
   3   4   5       1902.25       1811.50        76.49 o
   4   4   5        230.37        227.46         9.36 o
   5   4   5        961.06        922.84        28.18 o
 -10   5   5          3.58          5.79         1.90 o
  -9   5   5       2402.85       2566.58        60.23 o
  -8   5   5       1695.39       1648.13        39.40 o
  -7   5   5         54.38         61.79         3.20 o
  -6   5   5       2024.11       2683.84       105.57 o
  -5   5   5       5553.60       6572.08       202.83 o
  -4   5   5        630.99        669.55        16.77 o
  -3   5   5          2.79          3.30         1.90 o
  -2   5   5         27.92         45.08         3.03 o
  -1   5   5        948.39        877.52        18.53 o
   0   5   5        482.24        479.33        12.46 o
   1   5   5       2083.44       2086.91        60.18 o
   2   5   5       4154.83       4004.52       163.24 o
   3   5   5          8.14         19.59         5.60 o
   4   5   5        465.21        412.44        11.56 o
 -10   6   5        186.55        187.64         6.75 o
  -9   6   5        460.29        473.90        19.58 o
  -8   6   5          0.58          4.34         2.12 o
  -7   6   5       2235.90       3186.53       122.61 o
  -6   6   5       2861.12       3336.72        91.27 o
  -5   6   5        111.86        135.64         5.14 o
  -4   6   5         10.57         19.24         2.91 o
  -3   6   5         11.91         16.94         1.93 o
  -2   6   5        133.50        146.24         5.17 o
  -1   6   5         97.68         97.06         3.99 o
   0   6   5        526.07        585.58        18.43 o
   1   6   5       3484.60       3547.29        83.97 o
   2   6   5        286.84        260.88         9.53 o
   3   6   5       2567.19       2579.37        74.03 o
 -10   7   5          3.70          6.94         1.46 o
  -9   7   5         54.25         68.21         3.36 o
  -8   7   5       1540.10       1640.06        39.04 o
  -7   7   5       3149.65       3312.97        66.92 o
  -6   7   5         27.09         46.05         3.58 o
  -5   7   5        840.37        853.48        21.09 o
  -4   7   5       1585.51       1621.93        40.40 o
  -3   7   5        222.92        226.26         6.87 o
  -2   7   5       1311.93       1346.50        41.11 o
  -1   7   5         27.29         27.80         4.90 o
   0   7   5        501.36        547.06        17.29 o
   1   7   5        374.29        373.68        12.75 o
   2   7   5       2795.00       2836.95        80.95 o
  -9   8   5        350.66        316.93        40.11 o
  -8   8   5        490.50        480.66        19.85 o
  -7   8   5         53.24         65.16         3.97 o
  -6   8   5        655.82        664.83        14.51 o
  -5   8   5       3051.68       3030.91        70.55 o
  -4   8   5       1023.28       1019.07        24.68 o
  -3   8   5       1122.33       1165.39        34.45 o
  -2   8   5         62.41         73.05         4.20 o
  -1   8   5         52.27         61.63         3.70 o
   0   8   5         57.42         56.30         3.60 o
   1   8   5        925.42        922.07        37.78 o
  -8   9   5        248.92        271.45        12.59 o
  -7   9   5        451.19        415.64        28.01 o
  -6   9   5       1489.43       1415.55        33.48 o
  -5   9   5        197.76        189.50         5.73 o
  -4   9   5        708.17        674.98        24.95 o
  -3   9   5        277.20        281.35        11.89 o
  -2   9   5        276.08        280.31        12.59 o
  -1   9   5        186.88        230.87        10.73 o
  -2 -10   6        176.69        186.09         8.86 o
  -1 -10   6       2267.95       2160.83        86.75 o
   0 -10   6       1909.93       1825.03        73.69 o
   1 -10   6        426.40        430.97        13.68 o
   2 -10   6        266.20        270.93         7.62 o
   3 -10   6        112.61        110.10         4.18 o
   4 -10   6         77.32         84.16         3.05 o
   5 -10   6        853.31        842.39        20.19 o
  -3  -9   6         76.30         82.84         3.21 o
  -2  -9   6       2711.36       2565.64        73.05 o
  -1  -9   6       1303.76       1314.88        38.74 o
   0  -9   6        173.23        164.68         9.22 o
   1  -9   6       1498.20       1571.11        46.00 o
   2  -9   6        916.40        966.34        23.96 o
   3  -9   6         51.19         62.50         3.05 o
   4  -9   6        303.21        300.98         7.55 o
   5  -9   6          7.66         12.82         1.68 o
   6  -9   6        631.65        605.19        13.05 o
   7  -9   6          3.00          7.46         1.87 o
  -5  -8   6        105.98        119.40         6.53 o
  -4  -8   6         61.38         59.70         2.86 o
  -3  -8   6       1284.90       1305.27        38.71 o
  -2  -8   6        415.61        438.29        27.75 o
  -1  -8   6        135.26        136.70         5.14 o
   0  -8   6       1531.52       1455.70        30.31 o
   1  -8   6       3555.82       3438.28        98.27 o
   2  -8   6         65.07         60.95         3.13 o
   3  -8   6       2958.91       3025.84        92.07 o
   4  -8   6         17.00         24.08         5.34 o
   5  -8   6         37.59         36.66         2.44 o
   6  -8   6        146.56        148.57         4.52 o
   7  -8   6       1412.06       1336.17        27.57 o
  -6  -7   6         19.94         21.42         1.24 o
  -5  -7   6        198.39        188.31         7.37 o
  -4  -7   6       1783.12       1690.29        49.30 o
  -3  -7   6        636.54        644.10        29.38 o
  -2  -7   6       1939.80       1858.92        84.65 o
  -1  -7   6       2604.16       2415.13        56.91 o
   0  -7   6       1987.50       1820.45        40.97 o
   1  -7   6        226.76        199.73         5.09 o
   2  -7   6       1982.38       1792.17        37.66 o
   3  -7   6        511.66        486.48        10.63 o
   4  -7   6        154.93        169.90         5.44 o
   5  -7   6       1640.86       1749.03        36.26 o
   6  -7   6        920.67        913.90        19.64 o
   7  -7   6        212.16        195.12         5.46 o
   8  -7   6         53.23         55.50         4.66 o
  -7  -6   6          6.17          9.11         1.19 o
  -6  -6   6         32.38         34.53         4.20 o
  -5  -6   6       1208.27       1196.79        35.60 o
  -4  -6   6       2010.11       1961.78       132.69 o
  -3  -6   6       3805.18       3906.57       158.11 o
  -2  -6   6       2004.36       1896.79        46.88 o
  -1  -6   6       2688.43       2579.70        53.72 o
   0  -6   6          0.49          7.24         1.72 o
   1  -6   6       1898.45       1627.55        31.33 o
   2  -6   6        356.35        302.27         6.65 o
   3  -6   6         26.28         27.57         1.97 o
   4  -6   6       1359.60       1384.19        33.48 o
   5  -6   6        749.57        692.25        15.50 o
   6  -6   6          4.26          4.30         1.64 o
   7  -6   6         50.98         53.20         2.94 o
   8  -6   6        744.72        744.26        23.35 o
  -8  -5   6         65.40         59.64         2.46 o
  -7  -5   6         75.72         65.23         7.93 o
  -6  -5   6        260.29        273.96         9.96 o
  -5  -5   6        742.59        734.90        39.41 o
  -4  -5   6        944.69        992.20        65.06 o
  -3  -5   6       2485.63       2378.93        56.55 o
  -2  -5   6       3743.25       3433.99        82.21 o
  -1  -5   6        312.08        303.51        10.40 o
   0  -5   6       7056.70       5985.27       122.03 o
   1  -5   6        229.17        191.24         7.03 o
   2  -5   6         28.77         18.61         2.68 o
   3  -5   6        190.15        186.91         6.08 o
   4  -5   6       4540.97       4297.67        77.30 o
   5  -5   6         53.52         54.48         3.09 o
   6  -5   6        287.60        296.49         6.96 o
   7  -5   6       1653.64       1663.73        49.14 o
   8  -5   6       1024.33       1010.00        28.31 o
  -8  -4   6        513.36        514.88        38.01 o
  -7  -4   6       1115.79       1092.26        32.30 o
  -6  -4   6         37.31         41.82         3.45 o
  -5  -4   6         56.42         63.62         4.13 o
  -4  -4   6         94.25        106.03         5.91 o
  -3  -4   6       2237.89       2117.33        50.60 o
  -2  -4   6        561.54        560.80        15.80 o
  -1  -4   6      15331.33      14306.84       404.97 o
   0  -4   6       3389.30       3080.99        74.80 o
   1  -4   6        348.69        376.02        18.13 o
   2  -4   6        600.23        523.21        24.05 o
   3  -4   6        613.02        495.33        16.16 o
   4  -4   6        694.28        676.70        21.97 o
   5  -4   6         33.64         40.91         2.61 o
   6  -4   6       1496.82       1494.58        36.25 o
   7  -4   6       1443.86       1507.79        44.69 o
   8  -4   6         17.25         32.11         3.12 o
  -9  -3   6       1571.51       1441.92        40.89 o
  -8  -3   6       2653.65       2504.57       100.74 o
  -7  -3   6        170.41        176.86         6.18 o
  -6  -3   6       1882.77       1904.01        61.74 o
  -5  -3   6         38.90         38.44         3.67 o
  -4  -3   6         30.19         51.45         4.23 o
  -3  -3   6          3.90         41.83         8.63 o
  -2  -3   6      11223.28      11048.75       313.29 o
  -1  -3   6       2896.40       2505.07        74.28 o
   0  -3   6          3.22          6.18         2.67 o
   1  -3   6       4260.21       3953.68       149.25 o
   2  -3   6       3029.71       2692.63       156.94 o
   3  -3   6       1576.53       1560.58        64.83 o
   4  -3   6         16.79         22.43         2.10 o
   5  -3   6        215.67        212.84         7.16 o
   6  -3   6        913.26        866.18        30.65 o
   7  -3   6        572.01        639.71        20.61 o
   8  -3   6       1490.64       1507.41        62.03 o
  -9  -2   6       1188.25       1205.65        48.97 o
  -8  -2   6        230.14        213.74         6.86 o
  -7  -2   6       2572.76       2463.00        57.97 o
  -6  -2   6       1380.25       1312.84        46.74 o
  -5  -2   6          5.77          8.84         2.40 o
  -4  -2   6        667.82        816.76        25.19 o
  -3  -2   6       2815.02       2511.18       353.07 o
  -2  -2   6       2524.36       2423.42        98.88 o
  -1  -2   6        191.55        164.95        20.06 o
   0  -2   6      16690.96      16642.43       471.76 o
   1  -2   6      14850.46      13744.68       389.81 o
   2  -2   6        265.22        279.84        22.85 o
   3  -2   6        743.11        735.58        22.76 o
   4  -2   6        494.88        515.25        26.08 o
   5  -2   6        193.10        171.20         6.15 o
   6  -2   6        471.88        459.68        15.99 o
   7  -2   6        666.81        651.07        24.25 o
   8  -2   6       1877.78       1903.38        77.42 o
 -10  -1   6        299.18        285.82         7.51 o
  -9  -1   6        238.71        216.03        11.66 o
  -8  -1   6       2350.46       2266.16        53.48 o
  -7  -1   6       1580.08       1440.24        34.70 o
  -6  -1   6        296.26        267.89         9.88 o
  -5  -1   6        354.09        360.53        16.79 o
  -4  -1   6       1770.70       1718.13        50.27 o
  -3  -1   6       1310.09       1402.93        58.77 o
  -2  -1   6         91.85         85.35         6.53 o
   0  -1   6      15601.12      14201.08       839.05 o
   1  -1   6        945.41        891.29        46.17 o
   2  -1   6        668.41        518.64        33.11 o
   3  -1   6       1072.19       1075.99        45.71 o
   4  -1   6        181.70        176.60         6.08 o
   5  -1   6        664.73        645.00        16.77 o
   6  -1   6         12.50         14.28         2.91 o
   7  -1   6        737.76        733.65        32.18 o
 -10   0   6        400.15        421.88        10.90 o
  -9   0   6       2369.43       2321.31        67.08 o
  -8   0   6        608.85        571.00        18.91 o
  -7   0   6        168.48        139.55         5.09 o
  -6   0   6          4.06         18.19         3.73 o
  -5   0   6       7312.40       7305.70       291.03 o
  -4   0   6         37.42         63.90         5.13 o
   0   0   6        253.03        354.46        24.72 o
   1   0   6       4789.81       5001.21       210.81 o
   2   0   6       2694.99       2440.67       112.40 o
   3   0   6         24.54         10.26         3.73 o
   4   0   6       2692.91       2720.67        63.91 o
   5   0   6         20.96         33.64         3.58 o
   6   0   6         39.92         59.84         4.71 o
   7   0   6          1.70         -0.47         3.73 o
 -10   1   6       4057.88       3755.40        86.97 o
  -9   1   6        415.58        384.67        13.80 o
  -8   1   6        180.18        189.36        13.06 o
  -7   1   6       2168.31       2312.62        68.09 o
  -6   1   6       4376.17       4472.78       179.10 o
  -5   1   6        348.20        241.13        12.13 o
  -4   1   6        232.32        259.32        12.59 o
  -3   1   6       1616.31       1649.19        73.22 o
  -2   1   6       2357.92       2252.71        97.48 o
  -1   1   6        294.33        335.81        23.32 o
   0   1   6       1721.32       1597.89        75.09 o
   1   1   6       2581.66       2177.62       100.28 o
   2   1   6       2400.54       2269.04        92.35 o
   3   1   6       1325.61       1340.54        39.57 o
   4   1   6        673.18        726.00        18.48 o
   5   1   6          0.88          4.80         3.96 o
   6   1   6        106.38        106.34         9.33 o
   7   1   6        445.45        392.71        18.19 o
 -11   2   6       2313.25       2190.77       108.90 o
 -10   2   6        753.77        680.82        21.08 o
  -9   2   6        110.04        124.73         6.13 o
  -8   2   6       1194.37       1206.58        52.70 o
  -7   2   6       1035.92       1020.16        25.10 o
  -6   2   6         75.35         69.03         6.06 o
  -5   2   6        271.29        192.61         8.94 o
  -4   2   6         90.66         78.36        13.53 o
  -3   2   6       5352.20       5213.89       216.88 o
  -2   2   6       1052.23       1020.95        51.77 o
  -1   2   6       2299.05       2106.73        95.61 o
   0   2   6       2586.47       2297.02       105.41 o
   1   2   6       1200.81       1080.65        45.24 o
   2   2   6       2399.52       2412.79        69.42 o
   3   2   6        300.11        316.87         9.15 o
   4   2   6        383.45        408.57        13.84 o
   5   2   6        111.86        117.53        10.26 o
   6   2   6       1218.34       1079.72        46.17 o
 -11   3   6        734.42        735.60        44.07 o
 -10   3   6          1.82          8.16         2.04 o
  -9   3   6       4375.74       4418.53       125.81 o
  -8   3   6       4905.92       4662.10       108.06 o
  -7   3   6         30.68         29.46         2.36 o
  -6   3   6        274.72        322.38        10.87 o
  -5   3   6         65.58        114.27         7.46 o
  -4   3   6        953.97        795.79        43.61 o
  -3   3   6        960.78       1052.20        55.04 o
  -2   3   6       5125.20       4986.75       211.75 o
  -1   3   6       4237.15       3815.21       113.50 o
   0   3   6         22.63         11.66         3.26 o
   1   3   6       5961.37       5925.06       167.37 o
   2   3   6       2037.53       2037.41        58.85 o
   3   3   6        186.77        177.23        11.19 o
   4   3   6         30.12         32.88         6.06 o
   5   3   6        976.57        916.48        28.03 o
   6   3   6         66.01         54.10         5.13 o
 -11   4   6         34.37         39.18         4.20 o
 -10   4   6        684.77        740.35        22.85 o
  -9   4   6       5116.29       4851.70       112.28 o
  -8   4   6        182.38        201.19         5.84 o
  -7   4   6       1940.61       1922.56        55.41 o
  -6   4   6        700.79        744.09        15.97 o
  -5   4   6        120.46        110.93        19.59 o
  -4   4   6         51.74         86.75         7.46 o
  -3   4   6        155.63        208.95        11.19 o
  -2   4   6       3844.08       3615.07       145.52 o
  -1   4   6        491.56        463.14        21.45 o
   0   4   6       4161.90       3915.02       155.21 o
   1   4   6       3591.32       3523.17       100.59 o
   2   4   6        144.37        145.76         6.37 o
   3   4   6        228.89        250.46        13.99 o
   4   4   6        316.50        290.69        11.01 o
   5   4   6         33.55         33.58         4.20 o
 -10   5   6       1214.24       1080.65        44.77 o
  -9   5   6         35.67         43.51         4.58 o
  -8   5   6       2151.94       2257.31        53.31 o
  -7   5   6       1214.18       1418.56        33.84 o
  -6   5   6         94.32        115.09         3.99 o
  -5   5   6         54.00         75.55         3.60 o
  -4   5   6          6.55         44.77         4.66 o
  -3   5   6        129.85        142.35         4.23 o
  -2   5   6       1409.99       1423.60        40.12 o
  -1   5   6       3782.68       3626.01        84.10 o
   0   5   6       5507.30       5493.80       126.83 o
   1   5   6        714.36        674.21        14.56 o
   2   5   6        989.03        999.82        29.83 o
   3   5   6       1188.84       1157.14        50.37 o
   4   5   6        728.19        711.26        33.11 o
 -10   6   6         93.14         83.48         3.92 o
  -9   6   6       1283.10       1204.56        53.39 o
  -8   6   6       3777.49       3736.95        86.97 o
  -7   6   6        714.88        735.40        16.08 o
  -6   6   6       1799.05       1863.52        55.61 o
  -5   6   6       1909.19       1974.07        46.58 o
  -4   6   6        350.92        378.55        10.31 o
  -3   6   6          7.92         14.69         3.02 o
  -2   6   6       1299.06       1283.18        30.78 o
  -1   6   6       1297.30       1331.68        31.94 o
   0   6   6        378.56        401.99        13.33 o
   1   6   6       1588.78       1664.76        48.47 o
   2   6   6       2233.32       2258.78        90.95 o
  -9   7   6        420.56        415.05        10.67 o
  -8   7   6        372.73        366.53        10.04 o
  -7   7   6       1669.76       1783.11        39.25 o
  -6   7   6       1911.02       1890.04        44.52 o
  -5   7   6        666.98        678.77        17.04 o
  -4   7   6        874.66        883.64        21.72 o
  -3   7   6        202.91        219.89         6.63 o
  -2   7   6         65.29         58.09         3.22 o
  -1   7   6        196.01        185.89         7.37 o
   0   7   6        335.21        336.36        11.20 o
   1   7   6       3811.71       3809.09       152.05 o
   2   7   6        635.15        600.26        24.72 o
  -9   8   6         43.91         44.77         4.20 o
  -8   8   6        913.89        928.69        22.43 o
  -7   8   6       1367.55       1374.62        28.21 o
  -6   8   6        705.83        715.06        15.38 o
  -5   8   6          3.43         10.08         2.02 o
  -4   8   6        684.73        708.32        17.41 o
  -3   8   6        724.31        728.97        22.09 o
  -2   8   6        125.43        137.56         5.71 o
  -1   8   6        177.28        183.57         7.70 o
   0   8   6       1354.87       1368.89        55.50 o
  -7   9   6         32.43         28.92         3.26 o
  -6   9   6         33.06         31.18         2.30 o
  -5   9   6        395.41        380.38         9.87 o
  -4   9   6        221.60        243.05        13.99 o
  -3   9   6          5.50          6.53         1.87 o
  -2   9   6        452.51        491.12        20.52 o
  -2 -10   7        628.00        666.49        27.52 o
  -1 -10   7         37.46         45.65         3.73 o
   0 -10   7       1406.92       1321.89        38.25 o
   1 -10   7          8.64         11.62         1.90 o
   2 -10   7        709.41        767.07        23.08 o
   3 -10   7          4.81          9.19         1.90 o
   4 -10   7        302.81        304.50         8.15 o
   5 -10   7        182.45        174.69         6.24 o
  -3  -9   7        634.31        615.94        18.87 o
  -2  -9   7         98.05         95.05         3.63 o
  -1  -9   7       1736.99       1591.21        37.70 o
   0  -9   7        799.23        768.28        23.41 o
   1  -9   7         24.06         27.15         2.37 o
   2  -9   7        830.28        866.07        23.20 o
   3  -9   7        797.88        810.43        17.48 o
   4  -9   7         32.93         41.26         2.41 o
   5  -9   7        293.91        287.45         6.98 o
   6  -9   7       1454.02       1345.30        33.36 o
  -4  -8   7        255.70        280.40         9.55 o
  -3  -8   7         17.03         22.77         3.26 o
  -2  -8   7       2194.87       2165.31        62.83 o
  -1  -8   7        313.21        296.91         8.67 o
   0  -8   7          4.30          5.94         1.69 o
   1  -8   7        158.49        167.70         5.20 o
   2  -8   7        824.76        776.88        17.01 o
   3  -8   7        131.60        141.56         4.77 o
   4  -8   7        587.65        564.37        12.82 o
   5  -8   7        211.89        211.96         5.82 o
   6  -8   7       1872.33       1867.09        43.80 o
   7  -8   7          1.20          5.13         1.87 o
  -6  -7   7        219.07        194.49        10.26 o
  -5  -7   7        191.36        214.17         8.86 o
  -4  -7   7        263.79        289.75        10.16 o
  -3  -7   7       1386.54       1439.48        71.59 o
  -2  -7   7         87.71         91.91         5.94 o
  -1  -7   7        106.92        115.01         6.42 o
   0  -7   7         40.68         40.36         3.90 o
   1  -7   7        134.38        127.61         3.90 o
   2  -7   7          1.79          3.71         1.37 o
   3  -7   7        884.22        849.05        16.64 o
   4  -7   7        940.15        918.57        19.88 o
   5  -7   7       1749.49       1738.06        35.91 o
   6  -7   7        280.73        307.06         7.57 o
   7  -7   7        905.12        847.97        20.64 o
  -7  -6   7         30.21         20.52         4.66 o
  -6  -6   7        129.14        135.51         4.32 o
  -5  -6   7          7.38         17.85         2.40 o
  -4  -6   7       5556.19       5263.76       149.06 o
  -3  -6   7       3311.52       3230.99        78.33 o
  -2  -6   7       1197.89       1176.79        28.71 o
  -1  -6   7       2548.58       2472.69        60.27 o
   0  -6   7        570.55        504.92        10.84 o
   1  -6   7        854.92        808.73        16.45 o
   2  -6   7         31.37         36.77         2.14 o
   3  -6   7       1035.20        965.50        24.53 o
   4  -6   7        429.98        395.83         8.62 o
   5  -6   7        618.35        606.03        13.70 o
   6  -6   7       1608.98       1574.49        29.28 o
   7  -6   7        906.49        893.33        19.46 o
   8  -6   7          2.83          7.93         2.33 o
  -7  -5   7          1.17          2.92         1.51 o
  -6  -5   7        226.67        232.73         8.62 o
  -5  -5   7        805.91        796.87        24.34 o
  -4  -5   7       1165.56       1091.09        23.13 o
  -3  -5   7       1469.15       1504.00        36.17 o
  -2  -5   7       4057.66       3863.11        70.79 o
  -1  -5   7       4826.24       4399.94       117.87 o
   0  -5   7        648.85        621.13        26.52 o
   1  -5   7         28.16         27.72         2.86 o
   2  -5   7        500.64        470.48        11.77 o
   3  -5   7          9.71         19.23         1.75 o
   4  -5   7         39.80         53.21         2.71 o
   5  -5   7       1760.99       1681.02        34.97 o
   6  -5   7       1129.54       1144.80        28.08 o
   7  -5   7        182.86        192.10         6.94 o
   8  -5   7        995.30       1037.27        42.91 o
  -8  -4   7         12.24         11.21         1.32 o
  -7  -4   7         49.56         51.62         4.80 o
  -6  -4   7         53.90         73.32         3.75 o
  -5  -4   7         22.30         31.38         2.39 o
  -4  -4   7         45.72         42.21         3.57 o
  -3  -4   7       3061.72       3030.10        71.34 o
  -2  -4   7       8397.19       7589.79       176.86 o
  -1  -4   7        183.41        187.19         9.92 o
   0  -4   7       2754.20       2509.70       110.54 o
   1  -4   7         14.76         15.83         2.84 o
   2  -4   7         60.34         59.57         4.17 o
   3  -4   7        424.95        410.76        14.10 o
   4  -4   7       1240.68       1205.23        31.20 o
   5  -4   7       1125.85       1087.97        27.01 o
   6  -4   7         22.47         35.84         2.86 o
   7  -4   7       3613.64       3630.76        85.69 o
   8  -4   7       1670.37       1764.58        51.28 o
  -8  -3   7        252.76        239.79        15.39 o
  -7  -3   7       1027.30       1033.29        25.59 o
  -6  -3   7         30.96         37.55         2.44 o
  -5  -3   7        149.86        158.48         5.83 o
  -4  -3   7        861.40        885.24        46.41 o
  -3  -3   7       5971.18       5841.52       165.88 o
  -2  -3   7        420.53        440.97        12.90 o
  -1  -3   7       6588.11       6788.46       277.97 o
   0  -3   7       1619.25       1324.34        72.53 o
   1  -3   7        153.46        126.83        15.62 o
   2  -3   7       2850.53       2505.04       101.68 o
   3  -3   7         50.66         60.36         3.08 o
   4  -3   7          4.49          7.89         2.10 o
   5  -3   7         37.35         42.01         3.14 o
   6  -3   7       2857.31       2976.72        70.10 o
   7  -3   7       1917.23       1962.59        57.05 o
   8  -3   7        433.77        422.27        13.80 o
  -9  -2   7        317.64        308.27        11.66 o
  -8  -2   7       1321.23       1263.74        30.58 o
  -7  -2   7         69.30         60.57         3.23 o
  -6  -2   7         94.90        106.55         3.73 o
  -5  -2   7        203.16        212.91         6.17 o
  -4  -2   7         29.48         30.68         6.30 o
  -3  -2   7        531.69        610.76        19.42 o
  -2  -2   7       2413.39       2221.93        90.95 o
  -1  -2   7       1595.49       1346.03        61.10 o
   0  -2   7        755.24        643.87        36.38 o
   1  -2   7        161.18        138.07        27.28 o
   2  -2   7         21.24         29.85         4.20 o
   3  -2   7        205.57        201.08         6.54 o
   4  -2   7         13.62         21.62         2.39 o
   5  -2   7       1656.80       1757.11        42.18 o
   6  -2   7       1630.54       1652.47        48.97 o
   7  -2   7        127.49        143.24         6.42 o
 -10  -1   7        516.22        542.02        17.60 o
  -9  -1   7       1088.51       1081.49        32.09 o
  -8  -1   7        224.83        200.51         6.41 o
  -7  -1   7          4.40         11.56         1.82 o
  -6  -1   7        273.97        260.92         6.46 o
  -5  -1   7       1747.60       1755.07        71.83 o
  -4  -1   7       1919.95       2053.10        83.49 o
  -3  -1   7       1234.23       1075.71        31.97 o
   0  -1   7       9424.29       9438.55       382.45 o
   1  -1   7       2063.93       1645.46        77.42 o
   2  -1   7          7.31         13.06         3.26 o
   3  -1   7        368.64        401.76        29.15 o
   4  -1   7       2328.98       2336.36        55.29 o
   5  -1   7        124.25        126.69         5.46 o
   6  -1   7        252.96        232.65         9.39 o
   7  -1   7        374.69        364.08        13.76 o
 -10   0   7        784.12        799.33        23.87 o
  -9   0   7         31.08         33.83         2.87 o
  -8   0   7        163.35        185.46         6.05 o
  -7   0   7         39.44         48.34         2.59 o
  -6   0   7       2366.84       2415.09       134.46 o
  -5   0   7          8.07         31.72         4.20 o
  -4   0   7       5517.47       5194.77       207.55 o
  -3   0   7       1833.60       1614.21        65.76 o
  -1   0   7       4922.10       4827.25       200.09 o
   0   0   7       1396.82       1312.45        64.36 o
   2   0   7         38.84         57.83         5.60 o
   3   0   7       2645.88       2645.25        62.11 o
   4   0   7        355.48        369.64        10.49 o
   5   0   7        347.73        392.43        13.68 o
   6   0   7        774.90        781.27        24.24 o
 -10   1   7        245.65        260.51        12.14 o
  -9   1   7        290.27        320.65        12.36 o
  -8   1   7        356.31        350.55         8.67 o
  -7   1   7        209.19        176.57         9.63 o
  -6   1   7        311.77        258.85        13.53 o
  -5   1   7        315.21        312.95        14.92 o
  -4   1   7       2310.99       2136.58        86.75 o
  -2   1   7       8604.58       7993.64       326.01 o
  -1   1   7       5824.78       5580.48       232.73 o
   0   1   7        511.87        501.38        33.58 o
   1   1   7        347.41        349.33        16.79 o
   2   1   7        235.11        232.71         8.56 o
   3   1   7         58.33         58.77         3.96 o
   4   1   7         98.89        109.29         7.00 o
   5   1   7       1900.86       1892.87        55.24 o
 -11   2   7         19.07         34.05         4.20 o
 -10   2   7       2517.06       2282.19        53.31 o
  -9   2   7        925.82        884.57        27.52 o
  -8   2   7         85.75         74.99         5.26 o
  -7   2   7        238.93        307.40        11.62 o
  -6   2   7        204.53        218.35         7.89 o
  -5   2   7         18.69         35.91         4.20 o
  -4   2   7        152.05        102.61        14.46 o
  -3   2   7       9826.12       9586.86       391.31 o
  -2   2   7       6166.66       5707.34       238.80 o
  -1   2   7         43.85         57.37        14.46 o
   0   2   7        328.55        321.35        15.39 o
   1   2   7       2615.81       2565.89        73.71 o
   2   2   7        124.36        112.57         4.56 o
   3   2   7         14.39         15.16         2.12 o
   4   2   7        269.04        281.48        12.59 o
   5   2   7       1635.43       1662.25        69.03 o
   6   2   7        170.17        158.11         8.86 o
 -11   3   7        984.28        958.47        27.85 o
 -10   3   7       1709.62       1688.55        49.13 o
  -9   3   7         41.47         45.37         6.76 o
  -8   3   7       1591.11       1685.11        71.36 o
  -7   3   7         78.56         88.16         4.61 o
  -6   3   7         30.73         24.88         2.79 o
  -5   3   7        345.28        314.58         8.69 o
  -4   3   7        473.91        454.27        20.06 o
  -3   3   7       5178.96       4726.04       188.89 o
  -1   3   7       1724.61       1640.80        67.63 o
   0   3   7       5806.65       5632.59       159.13 o
   1   3   7         66.26         87.70         5.06 o
   2   3   7       1025.73       1033.90        25.48 o
   3   3   7         10.02          8.14         2.05 o
   4   3   7        201.64        213.15        12.13 o
   5   3   7         57.81         43.38         4.66 o
 -10   4   7        539.69        486.51        15.31 o
  -9   4   7       1477.45       1512.58        44.35 o
  -8   4   7       1990.56       1914.82        45.14 o
  -7   4   7        236.62        218.16         6.72 o
  -6   4   7        178.97        167.28         7.36 o
  -5   4   7       1913.78       1894.54        44.61 o
  -4   4   7        529.06        519.47        11.42 o
  -3   4   7          2.52          6.57         1.51 o
  -2   4   7       1980.42       1941.78        75.09 o
  -1   4   7       8642.98       8423.82       237.29 o
   0   4   7        387.04        360.30        12.19 o
   1   4   7       1470.98       1560.58        45.84 o
   2   4   7        712.26        725.66        22.42 o
   3   4   7         90.51        104.01         7.93 o
 -10   5   7        672.33        688.41        28.92 o
  -9   5   7       1928.54       1946.67        56.22 o
  -8   5   7        318.23        308.79         8.86 o
  -7   5   7        318.21        314.01         8.88 o
  -6   5   7        942.14        995.80        21.04 o
  -5   5   7         11.03         17.91         2.37 o
  -4   5   7         45.49         53.65         3.51 o
  -3   5   7        886.08        900.85        17.46 o
  -2   5   7       3681.01       3561.55        93.22 o
  -1   5   7        123.66        128.20         4.70 o
   0   5   7       1903.22       2002.01        58.04 o
   1   5   7       1274.95       1309.12        31.41 o
   2   5   7       1223.72       1182.79        49.90 o
 -10   6   7        438.35        410.63        15.86 o
  -9   6   7          1.42          5.02         1.42 o
  -8   6   7          5.81         10.86         2.24 o
  -7   6   7        744.45        856.65        22.29 o
  -6   6   7        411.44        387.33         9.09 o
  -5   6   7        303.79        303.83         8.61 o
  -4   6   7        231.81        236.16         7.07 o
  -3   6   7        813.61        834.90        18.44 o
  -2   6   7        176.35        185.63         5.88 o
  -1   6   7       1843.50       1854.70        47.42 o
   0   6   7       2319.90       2318.55        66.61 o
   1   6   7       2320.80       2291.89        93.75 o
   2   6   7        898.01        840.45        35.91 o
  -9   7   7        335.02        303.11        25.19 o
  -8   7   7        987.24        989.48        23.96 o
  -7   7   7        745.77        738.50        15.90 o
  -6   7   7        168.25        177.32         4.94 o
  -5   7   7        235.23        237.50         7.07 o
  -4   7   7       2503.55       2500.47        58.52 o
  -3   7   7        226.08        225.69         6.63 o
  -2   7   7       2604.41       2672.25        54.64 o
  -1   7   7        707.03        693.76        20.99 o
   0   7   7        367.31        362.75        11.68 o
   1   7   7        479.89        458.47        23.32 o
  -8   8   7          9.37         11.47         1.63 o
  -7   8   7        323.43        328.06         7.50 o
  -6   8   7         12.83         20.22         1.75 o
  -5   8   7        472.70        459.26        15.53 o
  -4   8   7          4.06          6.27         1.47 o
  -3   8   7       1713.64       1725.65        49.80 o
  -2   8   7       1251.68       1207.82        34.95 o
  -1   8   7        161.37        132.83         5.43 o
   0   8   7        543.67        612.85        27.52 o
  -6   9   7        577.91        531.65        15.99 o
  -5   9   7          0.17          0.67         1.12 o
  -4   9   7        426.92        438.42        18.66 o
  -1 -10   8        411.07        379.65        16.32 o
   0 -10   8         14.42         14.91         1.51 o
   1 -10   8        263.09        268.34         9.03 o
   2 -10   8        483.71        515.01        15.82 o
   3 -10   8        699.48        725.79        21.76 o
   4 -10   8         35.19         38.65         2.30 o
  -3  -9   8        493.83        511.53        15.87 o
  -2  -9   8        701.06        666.78        22.17 o
  -1  -9   8         55.44         55.68         2.55 o
   0  -9   8        179.29        172.61         5.60 o
   1  -9   8        137.66        153.98         6.50 o
   2  -9   8       1201.80       1207.77        29.07 o
   3  -9   8        469.70        467.79        10.84 o
   4  -9   8        660.43        670.74        14.40 o
   5  -9   8        137.24        131.15         4.29 o
  -4  -8   8       1226.78       1308.70        37.91 o
  -3  -8   8       1093.92       1116.78        32.80 o
  -2  -8   8         82.21         96.59         4.18 o
  -1  -8   8        438.91        443.98        15.00 o
   0  -8   8         92.30         89.77         4.23 o
   1  -8   8       1107.55       1013.71        21.56 o
   2  -8   8        529.18        523.94        10.67 o
   3  -8   8       3250.29       3273.71        66.11 o
   4  -8   8       1024.58       1003.63        21.33 o
   5  -8   8          0.05          4.26         1.42 o
   6  -8   8        822.75        853.27        24.90 o
  -5  -7   8       2069.79       2195.81        90.02 o
  -4  -7   8       4444.81       4420.34       125.15 o
  -3  -7   8         42.57         49.36         3.27 o
  -2  -7   8        931.04        937.04        23.32 o
  -1  -7   8         42.86         44.69         5.26 o
   0  -7   8         30.98         34.60         2.94 o
   1  -7   8         14.34         22.38         1.78 o
   2  -7   8       1359.87       1267.08        23.86 o
   3  -7   8        834.91        773.37        15.22 o
   4  -7   8          5.55         14.62         1.89 o
   5  -7   8       3143.43       3096.23        72.17 o
   6  -7   8       1164.00       1161.44        24.13 o
   7  -7   8         75.96         81.15         5.60 o
  -6  -6   8        220.84        229.47        12.59 o
  -5  -6   8       1949.73       2062.07        62.26 o
  -4  -6   8        522.95        532.45        13.96 o
  -3  -6   8       1483.82       1512.01        36.34 o
  -2  -6   8       1031.70       1005.03        24.75 o
  -1  -6   8        470.20        449.99        11.78 o
   0  -6   8         22.10         27.10         2.59 o
   1  -6   8         74.45         88.81         3.82 o
   2  -6   8         25.55         31.72         3.03 o
   3  -6   8        930.92        886.59        17.18 o
   4  -6   8       5621.64       5482.58       109.72 o
   5  -6   8       4021.16       3986.50        71.88 o
   6  -6   8         19.60         22.92         1.86 o
   7  -6   8        346.33        366.12        16.79 o
  -7  -5   8         70.65         67.63         6.53 o
  -6  -5   8        823.51        802.60        19.34 o
  -5  -5   8          0.88          8.58         1.79 o
  -4  -5   8       3252.95       3130.90        63.31 o
  -3  -5   8       2012.46       1914.91        35.12 o
  -2  -5   8        501.84        430.26        12.92 o
  -1  -5   8       1422.81       1412.75        35.41 o
   0  -5   8        888.47        766.87        20.60 o
   1  -5   8        797.68        730.01        15.35 o
   2  -5   8         16.16         19.59         1.70 o
   3  -5   8       1809.80       1792.40        37.02 o
   4  -5   8       3004.45       2835.72        43.76 o
   5  -5   8        273.38        274.48         6.22 o
   6  -5   8        474.60        470.46        10.06 o
   7  -5   8       1723.40       1788.78        51.78 o
  -7  -4   8       1041.56        915.54        39.18 o
  -6  -4   8        273.47        297.16         6.50 o
  -5  -4   8       4406.58       4374.49        87.85 o
  -4  -4   8        303.36        285.99         6.39 o
  -3  -4   8        697.39        646.16        14.71 o
  -2  -4   8       1886.71       1797.98        52.44 o
  -1  -4   8       2158.35       1916.82        58.89 o
   0  -4   8         19.89         24.72         3.75 o
   1  -4   8        942.50        846.45        22.36 o
   2  -4   8        660.32        616.09        13.63 o
   3  -4   8         50.50         51.69         2.14 o
   4  -4   8          9.91         10.62         1.50 o
   5  -4   8        955.16       1018.87        22.61 o
   6  -4   8       2619.82       2745.29        56.41 o
   7  -4   8        363.32        376.42         8.92 o
  -7  -3   8         12.56         19.66         1.57 o
  -6  -3   8       2441.68       2369.96        39.34 o
  -5  -3   8        125.80        120.12         5.20 o
  -4  -3   8         54.30         46.26         2.57 o
  -3  -3   8       3821.68       3638.97       129.19 o
  -2  -3   8       5365.22       4597.78       184.23 o
  -1  -3   8       1233.05       1277.94        61.10 o
   0  -3   8        151.40        159.04        14.92 o
   1  -3   8       3765.19       3377.11        68.90 o
   2  -3   8        470.67        493.10        11.36 o
   3  -3   8       1621.56       1605.22        30.22 o
   4  -3   8        365.02        410.68        10.41 o
   5  -3   8       3457.77       3532.66        72.31 o
   6  -3   8        191.86        206.14         6.23 o
   7  -3   8        958.22       1000.75        24.99 o
  -9  -2   8        961.35        842.79        36.85 o
  -8  -2   8         41.31         53.81         2.38 o
  -7  -2   8        598.20        597.00        13.11 o
  -6  -2   8       1395.82       1395.08        23.62 o
  -5  -2   8         13.46         23.91         2.27 o
  -4  -2   8       4709.73       4554.16       229.94 o
  -3  -2   8       3546.78       3251.28       130.59 o
  -2  -2   8        133.23        126.86         7.00 o
   0  -2   8       4601.61       4387.69       279.84 o
   1  -2   8       5854.87       5110.51       212.68 o
   2  -2   8       1411.23       1300.68        38.59 o
   3  -2   8        717.37        735.79        17.14 o
   4  -2   8       1382.36       1523.79        32.46 o
   5  -2   8          1.83          4.14         1.74 o
   6  -2   8        673.35        767.69        20.44 o
   7  -2   8        534.26        568.56        18.25 o
 -10  -1   8        168.80        135.26         8.40 o
  -9  -1   8         49.95         58.96         2.35 o
  -8  -1   8        198.85        211.76         5.59 o
  -7  -1   8        193.99        205.00         4.89 o
  -6  -1   8        280.25        253.40         5.65 o
  -5  -1   8       7510.10       7691.90       188.97 o
  -4  -1   8       6256.81       6158.35       245.79 o
  -3  -1   8       1295.27       1348.83        55.50 o
  -2  -1   8         23.42         18.66         2.80 o
   0  -1   8        226.60        208.95        20.52 o
   1  -1   8        265.27        252.32        12.59 o
   2  -1   8        505.57        481.30        12.74 o
   3  -1   8       1461.49       1478.62        31.52 o
   4  -1   8         54.65         61.99         3.82 o
   5  -1   8       1623.39       1709.21        43.57 o
   6  -1   8        928.36        994.93        25.31 o
   7  -1   8        328.49        354.36        11.82 o
 -10   0   8        299.53        341.87        17.26 o
  -9   0   8        636.45        601.06        18.45 o
  -8   0   8          4.91         14.30         1.94 o
  -7   0   8         79.68         77.68         3.25 o
  -6   0   8       1957.36       2029.39        37.33 o
  -5   0   8       7216.32       7252.78       204.64 o
  -4   0   8         14.14         29.85         4.20 o
  -3   0   8       3711.10       3342.23       134.32 o
  -2   0   8       6848.10       6086.99       242.53 o
  -1   0   8        744.87        748.57        41.04 o
   0   0   8        221.19        185.25         8.88 o
   1   0   8         39.27         37.09         3.58 o
   2   0   8        655.94        611.92        14.07 o
   3   0   8        118.30        134.80         5.28 o
   4   0   8       5652.52       5907.61       167.70 o
   5   0   8        906.51        990.61        30.17 o
   6   0   8        465.66        489.31        13.43 o
 -10   1   8       1755.26       1680.96        39.29 o
  -9   1   8        201.51        181.17         7.25 o
  -8   1   8        218.27        211.20         5.85 o
  -7   1   8        139.75        157.65         5.49 o
  -6   1   8       2139.56       2208.77        78.36 o
  -5   1   8        306.77        331.14        16.32 o
  -4   1   8       4322.87       4315.60       173.03 o
  -3   1   8      16002.43      15560.05       617.51 o
  -2   1   8        187.98        175.37        18.19 o
  -1   1   8       2014.24       1716.90        53.25 o
   0   1   8        274.91        278.44        13.53 o
   1   1   8        131.25        163.82         9.79 o
   2   1   8        152.95        152.89         5.45 o
   3   1   8       1339.06       1434.58        34.73 o
   4   1   8        574.49        632.55        16.33 o
   5   1   8        154.64        175.36         7.41 o
   6   1   8        629.40        658.56        31.25 o
 -10   2   8        109.69        112.15         7.70 o
  -9   2   8         11.72         13.97         2.05 o
  -8   2   8        415.31        440.15        12.02 o
  -7   2   8        793.61        767.01        19.34 o
  -6   2   8        533.55        519.39        13.69 o
  -5   2   8         11.86         27.05         4.20 o
  -4   2   8       5120.09       4463.92       178.17 o
  -3   2   8       2003.96       1774.77        54.58 o
  -2   2   8       6454.99       5812.28       231.80 o
  -1   2   8       3660.16       3636.06       145.98 o
   0   2   8         87.06         70.82         4.25 o
   1   2   8       1580.69       1549.16        37.07 o
   2   2   8        999.19       1066.10        26.12 o
   3   2   8          9.89         20.29         2.17 o
   4   2   8         45.86         58.38         4.25 o
   5   2   8       1001.28       1011.21        31.86 o
 -10   3   8         22.98         30.90         1.88 o
  -9   3   8       2185.75       2228.65        64.80 o
  -8   3   8       1555.75       1520.89        45.34 o
  -7   3   8        301.76        319.64        12.01 o
  -6   3   8        360.43        367.06        18.19 o
  -5   3   8        470.93        423.39        10.86 o
  -4   3   8        504.43        446.81        20.06 o
  -3   3   8       3080.52       2856.70       115.20 o
  -2   3   8       6153.33       6115.79       173.14 o
  -1   3   8       2490.75       2308.67        75.32 o
   0   3   8         18.31         30.28         3.49 o
   1   3   8       1731.76       1745.96        41.74 o
   2   3   8         55.43         47.62         5.07 o
   3   3   8          7.59          8.67         2.24 o
   4   3   8        706.64        680.48        29.85 o
   5   3   8       2017.15       2044.70        84.88 o
 -10   4   8       1108.77       1055.62        25.40 o
  -9   4   8       1479.00       1462.47        42.70 o
  -8   4   8         19.65         22.56         2.40 o
  -7   4   8        488.38        482.35        12.56 o
  -6   4   8        384.23        352.42         8.32 o
  -5   4   8         92.37         84.12         3.72 o
  -4   4   8       2459.06       2210.23        44.77 o
  -3   4   8       2070.84       2037.80        61.10 o
  -2   4   8       2638.88       2686.55        63.53 o
  -1   4   8        550.18        563.37        15.22 o
   0   4   8       3208.50       3128.96       117.66 o
   1   4   8          1.93          9.70         2.24 o
   2   4   8         67.52         71.90         4.37 o
   3   4   8        183.66        169.30         9.79 o
   4   4   8         27.47         28.45         6.06 o
 -10   5   8        236.91        220.11         7.56 o
  -9   5   8         25.50         29.65         2.58 o
  -8   5   8        698.42        695.39        24.95 o
  -7   5   8       1782.56       1691.98        40.12 o
  -6   5   8         18.65         28.26         2.76 o
  -5   5   8       6013.57       5628.73       130.87 o
  -4   5   8        329.93        312.76         9.96 o
  -3   5   8         13.39         18.08         2.29 o
  -2   5   8       1246.43       1238.33        26.36 o
  -1   5   8       3574.29       3683.19        86.50 o
   0   5   8        137.96        142.61         4.68 o
   1   5   8        258.00        268.10         7.11 o
   2   5   8        232.60        253.54        10.20 o
   3   5   8        118.07        122.20         9.33 o
  -9   6   8         91.75         80.30         3.92 o
  -8   6   8       1376.42       1270.57        56.86 o
  -7   6   8        235.19        208.55         7.88 o
  -6   6   8       1344.96       1290.40        26.82 o
  -5   6   8       1912.20       1853.17        43.62 o
  -4   6   8        647.19        609.37        15.43 o
  -3   6   8       1655.80       1606.81        38.14 o
  -2   6   8       2889.90       2920.58        59.44 o
  -1   6   8        422.65        458.23        12.84 o
   0   6   8        157.38        151.88        11.19 o
   1   6   8        283.86        288.59        18.42 o
   2   6   8        595.64        656.69        29.38 o
  -9   7   8         84.72         68.66         3.45 o
  -8   7   8         82.21         80.20         3.29 o
  -7   7   8         95.21         95.14         3.23 o
  -6   7   8        678.57        610.07        18.31 o
  -5   7   8        319.44        329.01         8.88 o
  -4   7   8        984.04        999.49        24.14 o
  -3   7   8       2796.13       2703.48        62.92 o
  -2   7   8         42.31         43.16         2.50 o
  -1   7   8         44.93         55.98         9.09 o
   0   7   8        768.75        808.74        35.45 o
  -8   8   8        353.03        348.87        15.86 o
  -7   8   8         36.23         19.42         1.90 o
  -6   8   8          6.34          3.73         1.19 o
  -5   8   8         57.54         63.05         2.84 o
  -4   8   8       1943.17       1858.51        44.61 o
  -3   8   8          1.67          4.10         1.55 o
  -2   8   8        692.61        673.02        27.98 o
   0 -10   9       1005.14        852.58        36.85 o
   1 -10   9        428.86        444.84        23.55 o
   2 -10   9        177.41        176.56         6.57 o
   3 -10   9       1057.15       1026.19        29.85 o
  -2  -9   9         34.37         44.44         2.53 o
  -1  -9   9        111.03        110.99         4.10 o
   0  -9   9         46.35         43.95         2.74 o
   1  -9   9         38.66         42.24         2.70 o
   2  -9   9       1847.78       1940.33        45.69 o
   3  -9   9       2082.31       2120.13        49.72 o
   4  -9   9         99.65        116.05         4.93 o
   5  -9   9        220.16        234.13        10.73 o
  -4  -8   9         33.62         30.78         4.20 o
  -3  -8   9          8.09         15.75         2.44 o
  -2  -8   9         72.82         63.75         3.49 o
  -1  -8   9        359.82        385.51        10.67 o
   0  -8   9          0.63          4.90         2.64 o
   1  -8   9        860.72        859.06        18.53 o
   2  -8   9       2228.35       2116.38        43.20 o
   3  -8   9        224.79        248.63         5.90 o
   4  -8   9       1184.28       1170.81        19.83 o
   5  -8   9       1025.49       1012.14        20.98 o
   6  -8   9          3.85          7.46         1.87 o
  -5  -7   9          9.72         16.32         3.73 o
  -4  -7   9       1111.95       1135.45        33.96 o
  -3  -7   9       1577.90       1611.56        38.40 o
  -2  -7   9        144.23        171.16         6.04 o
  -1  -7   9        234.86        235.07         6.62 o
   0  -7   9        235.34        223.77         9.92 o
   1  -7   9        336.31        340.39         8.48 o
   2  -7   9        190.33        189.23         4.39 o
   3  -7   9       2058.78       2013.99        36.92 o
   4  -7   9       2931.73       2850.32        51.64 o
   5  -7   9         11.44         17.17         2.62 o
   6  -7   9       1282.32       1297.08        37.27 o
  -6  -6   9         50.09         48.04         5.60 o
  -5  -6   9        700.83        729.42        22.92 o
  -4  -6   9       2822.23       2863.55        82.61 o
  -3  -6   9          7.94          9.91         1.42 o
  -2  -6   9         53.19         66.15         3.68 o
  -1  -6   9        902.65        849.88        18.29 o
   0  -6   9        166.35        173.25         6.35 o
   1  -6   9        402.71        369.56         8.88 o
   2  -6   9        817.23        787.64        15.39 o
   3  -6   9       2584.13       2596.97        52.82 o
   4  -6   9       1070.65       1069.52        20.39 o
   5  -6   9       1286.64       1274.79        26.58 o
   6  -6   9        413.07        400.95        10.58 o
  -7  -5   9         73.08         90.02         7.00 o
  -6  -5   9        785.10        808.74        35.45 o
  -5  -5   9        794.76        778.04        20.02 o
  -4  -5   9        114.78        116.57         4.78 o
  -3  -5   9        145.49        158.43         4.34 o
  -2  -5   9       1126.08       1080.58        26.65 o
  -1  -5   9        219.68        182.65         6.78 o
   0  -5   9       1011.20        946.61        18.64 o
   1  -5   9        587.59        527.69        14.70 o
   2  -5   9        433.76        416.65         9.84 o
   3  -5   9        361.93        359.76         8.88 o
   4  -5   9       3813.77       3824.49       110.77 o
   5  -5   9       1893.90       1882.98        44.79 o
   6  -5   9        132.86        149.66         5.07 o
   7  -5   9       1228.00       1275.27        36.60 o
  -6  -4   9       1208.38       1168.53        28.81 o
  -5  -4   9          4.77         15.89         2.21 o
  -4  -4   9       1158.84       1107.15        24.46 o
  -3  -4   9       2575.62       2379.33        39.63 o
  -2  -4   9        889.38        847.84        16.26 o
  -1  -4   9        620.81        620.89        13.03 o
   0  -4   9        764.56        694.64        14.22 o
   1  -4   9        518.08        483.21        16.36 o
   2  -4   9       1629.94       1523.73        31.60 o
   3  -4   9       1601.62       1604.88        32.93 o
   4  -4   9       1274.83       1255.92        30.78 o
   5  -4   9        411.53        392.78        11.02 o
   6  -4   9        471.65        498.09        12.91 o
   7  -4   9       1749.01       1881.93        76.49 o
  -8  -3   9        797.97        716.39        31.25 o
  -7  -3   9       2818.34       2606.29        68.37 o
  -6  -3   9        405.83        441.56        12.46 o
  -5  -3   9       1911.45       1841.14        31.03 o
  -4  -3   9        806.26        729.84        16.94 o
  -3  -3   9        984.98        962.37        20.52 o
  -2  -3   9        680.52        636.23        20.12 o
  -1  -3   9          8.23          8.05         2.46 o
   0  -3   9        884.25        850.46        22.52 o
   1  -3   9        327.99        303.98        10.68 o
   2  -3   9       2325.75       2147.18        39.17 o
   3  -3   9       1385.24       1442.30        30.20 o
   4  -3   9        134.88        149.19         4.64 o
   5  -3   9        526.24        579.02        12.03 o
   6  -3   9       1215.77       1244.60        36.94 o
   7  -3   9         24.55         35.45         3.73 o
  -9  -2   9         25.74         34.98         5.13 o
  -8  -2   9        841.34        839.59        43.84 o
  -7  -2   9         56.05         65.48         4.29 o
  -6  -2   9       1671.05       1705.53        31.69 o
  -5  -2   9       4233.66       4133.78        67.91 o
  -4  -2   9        208.38        195.48         5.52 o
  -3  -2   9       1854.85       1750.27        50.95 o
   0  -2   9        916.93        842.64        25.39 o
   1  -2   9       4943.75       4580.06       129.77 o
   2  -2   9       1482.53       1425.47        29.73 o
   3  -2   9        103.65        102.92         4.23 o
   4  -2   9       2137.47       2252.08        46.68 o
   5  -2   9       1874.60       2045.40        42.48 o
   6  -2   9         77.80         71.82         3.67 o
 -10  -1   9        166.36        175.83         9.79 o
  -9  -1   9        713.03        677.67        31.25 o
  -8  -1   9         35.57         42.12         6.76 o
  -7  -1   9        558.58        594.57        16.03 o
  -6  -1   9       4291.13       4328.90        85.19 o
  -5  -1   9        263.40        253.01         6.12 o
  -4  -1   9       4876.12       4716.70       133.73 o
  -3  -1   9       2882.22       2757.36       111.47 o
  -2  -1   9          4.65          9.79         2.80 o
   0  -1   9       1352.73       1240.25        36.44 o
   1  -1   9         33.12         37.87         2.99 o
   2  -1   9        126.44        136.10         3.98 o
   3  -1   9       4706.06       4886.48        98.75 o
   4  -1   9       5293.39       5871.04       118.22 o
   5  -1   9         55.49         65.18         3.38 o
   6  -1   9        426.74        448.89        11.76 o
 -10   0   9        254.06        234.60        12.59 o
  -9   0   9          1.89          7.35         3.26 o
  -8   0   9          7.33         15.15         2.26 o
  -7   0   9        661.16        703.12        12.44 o
  -6   0   9        328.49        327.09         5.99 o
  -5   0   9       3292.72       3200.19        57.73 o
  -4   0   9       6059.97       6126.92       173.14 o
  -3   0   9        374.53        350.73        16.79 o
  -2   0   9        678.82        556.42        24.25 o
  -1   0   9       1582.99       1365.62        55.97 o
   0   0   9        628.50        545.69        23.79 o
   1   0   9         94.58         91.23         3.28 o
   2   0   9        267.80        308.02        16.89 o
   3   0   9       3898.11       4119.98        83.70 o
   4   0   9        267.98        295.10         7.95 o
   5   0   9        689.55        683.03        17.90 o
   6   0   9       1628.84       1660.85        67.63 o
 -10   1   9         75.87         86.75         7.93 o
  -9   1   9         46.51         59.89         2.27 o
  -8   1   9         87.85        102.11         3.78 o
  -7   1   9        424.72        494.94        11.55 o
  -6   1   9       2959.89       3005.67        54.38 o
  -5   1   9       1396.35       1382.92        33.11 o
  -4   1   9       1491.09       1424.37        44.31 o
  -3   1   9       3562.67       3518.06       141.79 o
  -2   1   9       4466.02       3807.69       152.05 o
  -1   1   9        267.56        253.72        12.59 o
   0   1   9        844.56        744.71        14.39 o
   1   1   9        178.53        192.74         5.69 o
   2   1   9        420.20        474.71        11.56 o
   3   1   9          0.80          3.05         1.57 o
   4   1   9        574.69        569.28        13.23 o
   5   1   9       1734.66       1814.09        45.90 o
 -10   2   9        633.02        631.95        15.29 o
  -9   2   9        259.25        277.15        15.95 o
  -8   2   9         64.31         63.60         3.08 o
  -7   2   9       1684.01       1711.81        40.99 o
  -6   2   9        649.49        603.81        13.61 o
  -5   2   9        127.40        142.07        13.99 o
  -4   2   9       2271.72       2391.70        97.94 o
  -3   2   9       8999.26       7869.58       312.95 o
  -2   2   9        217.77        183.76         9.79 o
  -1   2   9        100.43         90.28         4.02 o
   0   2   9        777.06        736.07        16.31 o
   1   2   9          7.74          8.25         1.69 o
   2   2   9       1424.85       1495.95        31.78 o
   3   2   9        352.99        376.50         9.43 o
   4   2   9       1791.34       1900.47        45.57 o
 -10   3   9        634.95        597.52        14.79 o
  -9   3   9         79.07         85.80         3.78 o
  -8   3   9       1449.44       1482.22        44.96 o
  -7   3   9       1002.65        990.29        30.82 o
  -6   3   9         73.92         68.48         4.37 o
  -5   3   9       1631.29       1626.81        67.63 o
  -4   3   9       4281.99       3807.69       152.51 o
  -3   3   9        490.09        454.76        13.09 o
  -2   3   9        333.79        351.36        11.70 o
  -1   3   9       1546.38       1523.47        36.62 o
   0   3   9        114.12        108.90         4.80 o
   1   3   9       1213.64       1248.07        31.00 o
   2   3   9        913.49        909.81        23.24 o
   3   3   9        326.61        350.09        14.46 o
   4   3   9          7.55         16.80         4.20 o
 -10   4   9          8.98          9.37         1.19 o
  -9   4   9        706.62        580.32        80.22 o
  -8   4   9        130.97        122.05         5.58 o
  -7   4   9         60.07         51.82         3.70 o
  -6   4   9       1893.07       1717.44        52.78 o
  -5   4   9       3412.93       3264.54        75.93 o
  -4   4   9        155.94        126.28         4.92 o
  -3   4   9        666.19        634.04        19.62 o
  -2   4   9        447.49        446.36        14.67 o
  -1   4   9        399.18        391.70        11.07 o
   0   4   9        352.31        382.18        11.20 o
   1   4   9         99.05        117.19         4.95 o
   2   4   9        975.59       1030.28        39.18 o
   3   4   9         54.03         73.61         4.77 o
 -10   5   9        336.00        364.92        37.55 o
  -9   5   9         35.26         22.39         2.80 o
  -8   5   9        273.81        247.09         8.60 o
  -7   5   9         92.61         86.37         6.69 o
  -6   5   9       2325.81       2171.84        44.07 o
  -5   5   9         45.13         47.11         2.94 o
  -4   5   9       2449.92       2296.14        65.96 o
  -3   5   9       1169.16       1139.95        27.56 o
  -2   5   9        557.86        584.46        14.99 o
  -1   5   9       1057.98       1087.20        29.56 o
   0   5   9         67.26         87.66         3.48 o
   1   5   9        375.69        396.62        26.58 o
   2   5   9         39.56         54.10         5.13 o
  -9   6   9         12.88         14.46         1.79 o
  -8   6   9         25.96         18.80         2.24 o
  -7   6   9       1461.23       1287.98        39.52 o
  -6   6   9          6.41         11.42         1.40 o
  -5   6   9       1982.21       1909.39        44.88 o
  -4   6   9       3601.38       3397.27        78.90 o
  -3   6   9         53.59         56.93         4.43 o
  -2   6   9       2167.01       2205.69        63.48 o
  -1   6   9        197.39        212.18         7.74 o
   0   6   9        153.70        153.45         8.86 o
  -8   7   9         51.09         35.54         2.58 o
  -7   7   9        406.50        366.53        21.67 o
  -6   7   9          8.77         14.68         1.44 o
  -5   7   9       2180.53       2045.12        41.45 o
  -4   7   9       1477.19       1477.87        34.73 o
  -3   7   9       1311.97       1291.20        37.59 o
  -2   7   9       1240.86       1154.34        33.63 o
  -7   8   9         40.18         26.58         3.26 o
  -6   8   9        507.48        472.78        23.09 o
  -5   8   9        283.38        293.83        13.06 o
  -4   8   9       1210.18       1055.93        43.38 o
  -2  -9  10         38.43         32.65         3.73 o
  -1  -9  10        135.80        130.50         4.18 o
   0  -9  10        476.36        481.36        14.74 o
   1  -9  10       2720.70       2639.35        53.17 o
   2  -9  10        225.68        245.54         6.90 o
   3  -9  10       1762.12       1803.25        42.18 o
   4  -9  10        471.85        473.10        14.18 o
  -4  -8  10        611.48        600.72        26.12 o
  -3  -8  10        307.43        291.76        10.22 o
  -2  -8  10        806.97        805.07        19.72 o
  -1  -8  10        438.79        440.05        14.84 o
   0  -8  10        323.35        340.05        11.64 o
   1  -8  10        128.44        134.62         4.38 o
   2  -8  10       1611.22       1652.98        33.99 o
   3  -8  10       1623.44       1595.47        40.62 o
   4  -8  10         73.27         75.57         3.02 o
   5  -8  10        653.79        672.69        16.07 o
  -5  -7  10       1181.05       1278.87        53.17 o
  -4  -7  10        877.83        955.39        28.86 o
  -3  -7  10        152.15        176.71         7.74 o
  -2  -7  10        200.96        197.49         6.31 o
  -1  -7  10        148.69        161.97         5.96 o
   0  -7  10         98.81        101.64         4.72 o
   1  -7  10       2094.57       2117.80        50.26 o
   2  -7  10       1592.41       1573.01        29.07 o
   3  -7  10        594.46        578.84        10.62 o
   4  -7  10        422.16        431.87         8.67 o
   5  -7  10       1216.79       1289.23        30.34 o
  -6  -6  10        738.30        740.64        32.18 o
  -5  -6  10        820.77        859.35        26.38 o
  -4  -6  10        562.57        560.23        18.30 o
  -3  -6  10        533.54        573.22        18.96 o
  -2  -6  10        136.41        133.70         5.25 o
  -1  -6  10          2.80          8.00         2.04 o
   0  -6  10       4294.56       4111.77        82.66 o
   1  -6  10        380.28        399.78         9.53 o
   2  -6  10         17.99         18.47         1.54 o
   3  -6  10        646.55        657.58        12.93 o
   4  -6  10       2256.20       2340.43        47.69 o
   5  -6  10         10.55         14.97         1.75 o
   6  -6  10        427.32        432.67        13.33 o
  -6  -5  10        119.05        115.44         5.94 o
  -5  -5  10       1527.21       1436.23        34.92 o
  -4  -5  10         92.28         89.24         4.28 o
  -3  -5  10          4.10          9.73         1.86 o
  -2  -5  10         15.04         12.47         2.26 o
  -1  -5  10       2017.82       1855.96        38.06 o
   0  -5  10       1577.18       1560.24        32.23 o
   1  -5  10        422.52        399.17        11.04 o
   2  -5  10        781.72        785.68        15.18 o
   3  -5  10       1998.46       2029.40        41.68 o
   4  -5  10         50.59         49.57         3.39 o
   5  -5  10         75.19         85.76         3.83 o
   6  -5  10         97.00         90.50         3.21 o
  -7  -4  10        288.30        275.64        14.92 o
  -6  -4  10       3372.56       3403.77        79.79 o
  -5  -4  10        354.75        335.05         7.79 o
  -4  -4  10        173.42        196.27         4.85 o
  -3  -4  10         22.17         22.56         1.77 o
  -2  -4  10        499.54        507.39         8.86 o
  -1  -4  10        382.22        371.61         7.27 o
   0  -4  10         16.26         22.50         1.89 o
   1  -4  10       2303.68       2200.50        44.71 o
   2  -4  10       7149.72       6931.50       138.29 o
   3  -4  10          2.84          2.16         1.35 o
   4  -4  10        481.81        518.41        13.82 o
   5  -4  10        112.49        108.66         4.45 o
   6  -4  10         74.73         89.06         3.55 o
  -8  -3  10        349.67        321.83        32.18 o
  -7  -3  10       2738.62       2673.20        63.10 o
  -6  -3  10       4591.19       4472.61        92.03 o
  -5  -3  10         31.80         38.84         2.17 o
  -4  -3  10        520.11        501.32        10.42 o
  -3  -3  10       1670.02       1665.79        24.32 o
  -2  -3  10         54.61         44.15         1.92 o
  -1  -3  10         16.32         21.97         1.83 o
   0  -3  10       1109.02       1114.40        23.25 o
   1  -3  10       9131.82       8516.15       169.30 o
   2  -3  10        129.56        111.73         3.22 o
   3  -3  10       1347.76       1368.71        33.12 o
   4  -3  10        111.26        118.35         4.92 o
   5  -3  10          3.23          8.23         1.42 o
   6  -3  10        215.61        222.47        11.19 o
  -9  -2  10         87.60         88.15         7.46 o
  -8  -2  10       1122.23       1130.78        43.14 o
  -7  -2  10       3082.53       3083.49        62.73 o
  -6  -2  10          2.57          9.32         1.82 o
  -5  -2  10        908.02        907.42        17.68 o
  -4  -2  10       3186.62       3003.21        58.02 o
  -3  -2  10        368.66        366.01         7.00 o
  -2  -2  10        304.88        254.73         5.19 o
  -1  -2  10        187.26        188.51         4.64 o
   0  -2  10        964.13        920.47        19.35 o
   1  -2  10        995.39       1001.35        17.19 o
   2  -2  10       1495.99       1438.34        26.77 o
   3  -2  10       3259.04       3440.28        69.43 o
   4  -2  10        216.62        243.98         7.62 o
   5  -2  10        416.98        445.86        11.93 o
   6  -2  10         75.81         75.09         5.60 o
  -9  -1  10        961.19        947.73        41.51 o
  -8  -1  10        579.64        596.04        15.76 o
  -7  -1  10          0.68          8.91         2.03 o
  -6  -1  10        430.71        461.22         9.91 o
  -5  -1  10       8503.27       8485.83       142.24 o
  -4  -1  10        617.47        605.99        10.19 o
  -3  -1  10        230.50        201.03         7.42 o
  -2  -1  10         35.70         28.45         4.66 o
  -1  -1  10        106.77        115.67        10.73 o
   0  -1  10        283.64        237.88         5.52 o
   1  -1  10       1385.96       1359.42        23.07 o
   2  -1  10       3825.82       3771.13        74.50 o
   3  -1  10       1203.22       1304.70        31.77 o
   4  -1  10       2404.18       2496.80        58.79 o
   5  -1  10        493.18        540.59        13.82 o
   6  -1  10        107.95         98.41         6.06 o
 -10   0  10        958.71        924.87        39.18 o
  -9   0  10        543.99        521.67        26.12 o
  -8   0  10        127.86        131.30         5.63 o
  -7   0  10       2321.60       2489.08        51.00 o
  -6   0  10       5154.86       5294.14        95.03 o
  -5   0  10       1209.15       1162.72        18.39 o
  -4   0  10       1046.40       1044.64        16.71 o
  -3   0  10        484.81        446.71        10.11 o
  -2   0  10        171.29        152.20         9.31 o
  -1   0  10        712.28        593.17        12.87 o
   0   0  10        295.10        291.36         6.41 o
   1   0  10         20.39         28.37         4.27 o
   2   0  10       1798.98       1978.97        47.12 o
   3   0  10       1358.80       1365.90        28.68 o
   4   0  10       1756.53       1934.83        45.86 o
   5   0  10        131.18        138.42         6.24 o
 -10   1  10        378.86        361.46        17.72 o
  -9   1  10         33.04         35.57         2.90 o
  -8   1  10        569.43        604.92        11.94 o
  -7   1  10       2414.98       2400.31        39.84 o
  -6   1  10         60.90         53.54         2.36 o
  -5   1  10        762.42        762.22        13.46 o
  -4   1  10        492.63        441.00         9.19 o
  -3   1  10       1791.18       1642.28        30.07 o
  -2   1  10        161.39        136.28         4.02 o
  -1   1  10        872.87        782.97        17.02 o
   0   1  10         10.20         18.54         4.37 o
   1   1  10          1.90          3.29         1.69 o
   2   1  10        754.71        765.43        15.14 o
   3   1  10       2234.12       2375.57        43.38 o
   4   1  10        701.50        758.98        23.09 o
 -10   2  10         68.18         76.57         4.66 o
  -9   2  10        351.30        353.34         7.27 o
  -8   2  10       4467.32       4425.64        88.96 o
  -7   2  10          1.14         14.17         2.36 o
  -6   2  10       2866.62       2773.00        50.38 o
  -5   2  10        607.48        544.38        14.34 o
  -4   2  10        899.99        824.08        17.59 o
  -3   2  10        254.57        240.56         7.14 o
  -2   2  10        779.46        737.31        18.31 o
  -1   2  10        207.57        185.58         7.41 o
   0   2  10         57.40         78.78         4.02 o
   1   2  10       2353.04       2418.66        57.09 o
   2   2  10       1929.85       2154.43        39.55 o
   3   2  10         76.23         88.68         3.75 o
 -10   3  10          8.18         13.25         2.24 o
  -9   3  10        753.66        775.42        22.27 o
  -8   3  10        303.50        309.62         7.63 o
  -7   3  10       2238.04       2186.05        62.81 o
  -6   3  10       2985.23       2974.10        84.91 o
  -5   3  10        151.91        146.04         9.25 o
  -4   3  10        402.58        368.64        12.48 o
  -3   3  10         13.31         16.36         1.78 o
  -2   3  10        235.77        219.61         6.82 o
  -1   3  10        459.37        469.84        15.33 o
   0   3  10        772.36        785.73        24.08 o
   1   3  10        937.31       1003.42        30.17 o
   2   3  10          1.97          5.56         2.80 o
   3   3  10          9.07         17.26         3.26 o
 -10   4  10        199.24        171.87         5.28 o
  -9   4  10        172.70        172.53         7.36 o
  -8   4  10        813.54        714.17        15.38 o
  -7   4  10       1549.08       1422.06        41.74 o
  -6   4  10        396.19        393.45        13.18 o
  -5   4  10       3895.90       3467.75        80.60 o
  -4   4  10       1028.11        916.49        22.35 o
  -3   4  10         13.45         12.81         2.24 o
  -2   4  10        163.82        174.41         5.74 o
  -1   4  10        155.03        165.87         7.93 o
   0   4  10        485.14        523.89        16.65 o
   1   4  10         54.61         63.16         3.96 o
   2   4  10        637.21        617.05        26.58 o
  -9   5  10        206.48        162.04         4.81 o
  -8   5  10        695.85        624.71        15.79 o
  -7   5  10       1017.45        920.10        27.37 o
  -6   5  10       1604.77       1472.15        43.04 o
  -5   5  10       5656.52       5181.38       119.65 o
  -4   5  10         15.99         13.54         3.03 o
  -3   5  10        104.30        102.44         4.12 o
  -2   5  10         68.80         66.61         3.31 o
  -1   5  10         73.92         89.67         3.19 o
   0   5  10          0.65          1.91         1.79 o
   1   5  10         34.68         39.18         4.66 o
  -8   6  10        121.67        129.09         4.48 o
  -7   6  10        119.08        125.46         7.00 o
  -6   6  10       3141.61       2763.30        64.17 o
  -5   6  10       1609.14       1517.71        35.99 o
  -4   6  10          4.60         13.99         2.12 o
  -3   6  10        383.18        352.78        11.54 o
  -2   6  10          3.48          3.69         1.79 o
  -1   6  10         14.81         14.81         1.90 o
   0   6  10          3.81          7.46         1.87 o
  -8   7  10        260.48        230.40        12.13 o
  -7   7  10        963.04        907.72        26.71 o
  -6   7  10         45.99         64.83         4.66 o
  -5   7  10         96.64         88.76         5.83 o
  -4   7  10       2964.60       2745.02        77.83 o
  -3   7  10        395.80        383.38        16.32 o
  -1  -9  11        320.12        344.67        15.86 o
   0  -9  11          8.53          9.48         1.29 o
   1  -9  11        592.41        609.61        14.98 o
   2  -9  11       1392.60       1387.62        32.67 o
   3  -9  11          3.12          0.00         1.87 o
  -3  -8  11        406.56        443.40        21.22 o
  -2  -8  11          8.89         13.86         2.64 o
  -1  -8  11        222.87        230.63         6.59 o
   0  -8  11        700.35        676.52        17.13 o
   1  -8  11       1585.70       1606.10        32.94 o
   2  -8  11         33.46         34.25         2.01 o
   3  -8  11        478.62        450.31        12.72 o
   4  -8  11        147.20        141.88         7.12 o
  -5  -7  11         28.27         32.65         5.13 o
  -4  -7  11       1021.81       1057.93        31.66 o
  -3  -7  11        687.27        746.83        23.25 o
  -2  -7  11        382.40        394.30        11.29 o
  -1  -7  11       2123.71       2112.65        43.07 o
   0  -7  11       1339.70       1393.57        33.66 o
   1  -7  11          0.46          1.72         1.45 o
   2  -7  11        455.03        451.68         9.13 o
   3  -7  11        235.35        221.19         5.57 o
   4  -7  11         14.60         17.57         1.69 o
   5  -7  11        180.84        170.70         7.93 o
  -6  -6  11          7.82         12.59         3.73 o
  -5  -6  11          9.28         20.88         2.97 o
  -4  -6  11         90.42        105.72         6.09 o
  -3  -6  11        200.31        215.41         7.04 o
  -2  -6  11        802.53        845.19        22.63 o
  -1  -6  11       3014.75       3074.86        72.07 o
   0  -6  11          1.93          7.81         1.57 o
   1  -6  11       1355.67       1372.29        28.62 o
   2  -6  11        236.39        230.92         7.81 o
   3  -6  11         24.21         26.99         2.31 o
   4  -6  11        406.03        390.14         8.74 o
   5  -6  11         92.93         84.59         5.83 o
  -6  -5  11        135.61        129.66        10.03 o
  -5  -5  11         42.50         43.28         3.40 o
  -4  -5  11         10.93          9.65         2.20 o
  -3  -5  11         60.35         71.34         4.85 o
  -2  -5  11       1675.18       1646.81        34.04 o
  -1  -5  11          5.40          6.51         1.57 o
   0  -5  11       4041.28       3772.58        91.89 o
   1  -5  11       2214.20       2205.58        51.96 o
   2  -5  11         68.79         70.01         3.12 o
   3  -5  11        881.50        886.76        16.89 o
   4  -5  11        195.41        180.82         5.64 o
   5  -5  11         17.92         26.90         1.85 o
  -6  -4  11         56.28         52.74         3.91 o
  -5  -4  11        438.94        424.81         8.45 o
  -4  -4  11        237.93        241.99         5.03 o
  -3  -4  11        307.04        315.30         6.71 o
  -2  -4  11          3.15         12.35         1.76 o
  -1  -4  11        844.49        852.36        16.30 o
   0  -4  11       2551.29       2484.96        58.25 o
   1  -4  11        383.01        393.77        10.65 o
   2  -4  11        709.85        681.42        13.30 o
   3  -4  11        775.52        792.72        17.02 o
   4  -4  11        155.49        172.28         4.87 o
   5  -4  11         41.46         28.00         2.83 o
  -8  -3  11       2273.00       2358.12        96.54 o
  -7  -3  11         44.83         90.20         5.94 o
  -6  -3  11        634.70        663.71        15.09 o
  -5  -3  11         21.43         24.99         1.79 o
  -4  -3  11         16.94         28.96         2.50 o
  -3  -3  11        410.56        375.18         7.54 o
  -2  -3  11        592.57        605.69         9.54 o
  -1  -3  11        130.36        133.45         3.38 o
   0  -3  11        431.95        405.99         9.43 o
   1  -3  11        996.03        945.73        19.93 o
   2  -3  11       3514.66       3587.99        64.70 o
   3  -3  11         26.57         26.50         1.97 o
   4  -3  11         65.92         61.71         2.83 o
   5  -3  11        472.41        488.09        12.47 o
  -9  -2  11       1180.08       1090.44        46.17 o
  -8  -2  11        141.53        158.74         7.50 o
  -7  -2  11        565.41        573.82        15.90 o
  -6  -2  11       2243.24       2349.68        43.12 o
  -5  -2  11        394.02        403.84         7.99 o
  -4  -2  11        196.83        206.96         9.29 o
  -3  -2  11        440.37        451.30         9.38 o
  -2  -2  11         28.07         45.76         3.76 o
  -1  -2  11        157.48        132.40         3.36 o
   0  -2  11       5368.47       5128.79       102.43 o
   1  -2  11       4186.31       3936.96        64.58 o
   2  -2  11        831.06        832.33        17.88 o
   3  -2  11        315.66        299.91         7.42 o
   4  -2  11       1038.31       1103.79        26.92 o
   5  -2  11          1.26          1.45         1.46 o
  -9  -1  11          0.51         12.13         4.66 o
  -8  -1  11       1258.77       1227.62        30.06 o
  -7  -1  11        641.10        698.55        15.64 o
  -6  -1  11        987.19       1053.51        20.29 o
  -5  -1  11          5.68         20.39         1.54 o
  -4  -1  11        642.84        629.22        10.63 o
  -3  -1  11         10.26         15.28         1.19 o
  -2  -1  11         55.12         81.56         2.64 o
  -1  -1  11       2368.56       2229.05        52.06 o
   0  -1  11        420.68        402.52         8.33 o
   1  -1  11        602.89        617.82        12.13 o
   2  -1  11         22.82         29.38         4.31 o
   3  -1  11       2155.81       2312.77        54.57 o
   4  -1  11        675.54        705.98        17.68 o
   5  -1  11        253.78        285.44        13.53 o
  -9   0  11       1092.54       1116.87        33.46 o
  -8   0  11         32.96         33.20         3.05 o
  -7   0  11         17.47         23.79         4.04 o
  -6   0  11        212.53        250.39         6.93 o
  -5   0  11        267.52        275.65         6.01 o
  -4   0  11         76.67         74.46         1.99 o
  -3   0  11        275.51        288.35         5.33 o
  -2   0  11        991.92        858.57        17.36 o
  -1   0  11       2627.01       2514.59        58.87 o
   0   0  11         20.14         19.54         1.84 o
   1   0  11        337.91        339.41         8.33 o
   2   0  11       1773.22       1771.43        36.49 o
   3   0  11        580.81        640.33        14.10 o
   4   0  11        283.28        274.87         7.70 o
 -10   1  11       1274.76       1228.97        51.30 o
  -9   1  11       1132.45       1147.25        43.84 o
  -8   1  11        113.42        128.37         5.51 o
  -7   1  11       2396.62       2427.80        49.66 o
  -6   1  11       1037.97       1078.01        18.50 o
  -5   1  11          7.63         13.30         1.98 o
  -4   1  11         35.92         39.94         1.95 o
  -3   1  11        571.52        532.04        11.58 o
  -2   1  11       1081.42       1011.84        29.83 o
  -1   1  11         70.62         60.40         3.38 o
   0   1  11        974.70        969.82        20.75 o
   1   1  11       3162.22       3340.63        67.57 o
   2   1  11        138.79        165.00         4.89 o
   3   1  11         39.38         49.90         2.44 o
   4   1  11        224.34        218.74         9.79 o
 -10   2  11        541.59        511.17        22.85 o
  -9   2  11        170.16        168.08         7.23 o
  -8   2  11       2135.57       2213.55        40.20 o
  -7   2  11       3237.88       3245.08        65.69 o
  -6   2  11          7.36         12.08         1.45 o
  -5   2  11          5.33          9.22         1.48 o
  -4   2  11         10.53         18.55         1.82 o
  -3   2  11        283.29        310.55        42.21 o
  -2   2  11         33.45         33.49         3.14 o
  -1   2  11        221.54        207.19         6.55 o
   0   2  11       2697.79       2925.61        68.40 o
   1   2  11         89.05        103.21         5.25 o
   2   2  11       1134.38       1181.50        34.79 o
   3   2  11        377.10        352.11        12.20 o
  -9   3  11        836.23        793.34        19.26 o
  -8   3  11       2003.37       1966.44        46.22 o
  -7   3  11        278.58        300.62         8.55 o
  -6   3  11        112.14        119.94         5.26 o
  -5   3  11       1972.93       1927.46       110.54 o
  -4   3  11         64.87         65.30         6.53 o
  -3   3  11         99.46         93.83         3.85 o
  -2   3  11          2.54          9.25         1.69 o
  -1   3  11       1130.83       1149.53        27.74 o
   0   3  11        827.61        933.92        27.87 o
   1   3  11       1647.99       1693.44        48.97 o
   2   3  11       2016.39       2096.30        48.83 o
  -9   4  11        912.23        881.73        20.81 o
  -8   4  11        108.28        105.46         3.90 o
  -7   4  11          8.23         22.05         3.88 o
  -6   4  11       2730.06       2574.52        78.38 o
  -5   4  11        553.96        525.16        16.81 o
  -4   4  11        354.63        324.77         7.74 o
  -3   4  11          6.75         16.70         3.03 o
  -2   4  11        619.16        616.24        15.53 o
  -1   4  11         16.38         11.01         1.69 o
   0   4  11        903.06        972.56        23.52 o
   1   4  11       2034.23       2078.21        41.86 o
   2   4  11       1696.35       1824.09        73.22 o
  -9   5  11         35.29         37.78         2.80 o
  -8   5  11        446.82        396.23         8.79 o
  -7   5  11       1357.96       1299.87        30.96 o
  -6   5  11       1192.26       1141.15        33.63 o
  -5   5  11        143.57        139.77         5.91 o
  -4   5  11        120.91        116.94         4.37 o
  -3   5  11         23.33         26.49         3.96 o
  -2   5  11        364.47        350.91        11.54 o
  -1   5  11        454.62        460.06        11.67 o
   0   5  11        322.45        325.03        14.69 o
  -8   6  11       1021.38        957.52        39.64 o
  -7   6  11         72.92         90.95         5.13 o
  -6   6  11        210.69        222.47        10.73 o
  -5   6  11        961.41        801.07       111.94 o
  -4   6  11       1416.65       1340.98        40.81 o
  -3   6  11          0.19          1.66         1.46 o
  -2   6  11        802.89        755.57        31.25 o
  -6   7  11        909.63       1072.72        44.77 o
  -5   7  11        723.61        685.61        28.45 o
  -3  -8  12         41.51         47.57         5.13 o
  -2  -8  12       1481.74       1560.69        45.18 o
  -1  -8  12        493.89        552.52        13.99 o
   0  -8  12        313.80        292.34         6.77 o
   1  -8  12         11.76          9.99         1.42 o
   2  -8  12        571.51        558.31        10.87 o
   3  -8  12         38.09         45.24         4.20 o
  -4  -7  12         16.79         16.59         2.64 o
  -3  -7  12       1231.44       1293.56        38.26 o
  -2  -7  12        980.71       1063.96        25.84 o
  -1  -7  12        245.54        258.15         7.78 o
   0  -7  12        446.63        426.39        11.57 o
   1  -7  12         98.20        115.10         4.21 o
   2  -7  12        102.41         99.68         3.27 o
   3  -7  12         16.02         30.93         1.72 o
   4  -7  12        151.58        143.54        12.56 o
  -5  -6  12         45.34         60.04         4.29 o
  -4  -6  12        589.39        611.83        19.46 o
  -3  -6  12        327.52        368.88        10.29 o
  -2  -6  12        186.03        212.99         7.08 o
  -1  -6  12       1830.01       1769.18        32.28 o
   0  -6  12       2582.01       2576.25        52.23 o
   1  -6  12         12.15         15.76         2.51 o
   2  -6  12         48.48         45.27         2.26 o
   3  -6  12         72.29         75.15         2.83 o
   4  -6  12         17.10         20.90         1.61 o
  -6  -5  12          2.16          0.93         3.26 o
  -5  -5  12        244.62        247.42        17.02 o
  -4  -5  12         13.97         18.20         4.44 o
  -3  -5  12         66.63         86.05         3.63 o
  -2  -5  12        456.59        475.68        10.99 o
  -1  -5  12       5204.04       5035.01        82.00 o
   0  -5  12        256.94        293.57         7.48 o
   1  -5  12        232.46        226.56         6.96 o
   2  -5  12        999.11       1009.35        21.21 o
   3  -5  12          6.82          3.42         1.35 o
   4  -5  12        738.07        735.83        21.60 o
  -7  -4  12          7.93         13.99         6.53 o
  -6  -4  12        670.79        647.54        14.51 o
  -5  -4  12          7.29          8.38         1.65 o
  -4  -4  12         23.65         23.53         1.85 o
  -3  -4  12        657.71        642.86        11.91 o
  -2  -4  12       3119.03       3075.77        55.52 o
  -1  -4  12        349.66        375.58         7.15 o
   0  -4  12         10.36         15.50         1.64 o
   1  -4  12       3012.53       3041.29        70.82 o
   2  -4  12        262.98        328.71         7.85 o
   3  -4  12        779.65        777.17        20.85 o
   4  -4  12         40.72         42.08         2.12 o
  -8  -3  12          5.48         12.13         4.20 o
  -7  -3  12       1474.66       1391.67        33.65 o
  -6  -3  12          9.40          9.78         1.57 o
  -5  -3  12          2.90          6.31         1.39 o
  -4  -3  12        166.72        176.61         4.95 o
  -3  -3  12        744.77        779.71        15.40 o
  -2  -3  12         34.32         34.99         1.41 o
  -1  -3  12        141.44        142.07         3.79 o
   0  -3  12       1796.76       1641.64        30.11 o
   1  -3  12       4804.05       4619.87        92.35 o
   2  -3  12         50.80         49.60         2.46 o
   3  -3  12        352.31        346.05         8.09 o
   4  -3  12         14.63         20.14         1.45 o
  -8  -2  12        790.26        813.82        36.61 o
  -7  -2  12         76.19         91.28         4.75 o
  -6  -2  12        594.93        652.96        13.19 o
  -5  -2  12        973.48        988.85        17.43 o
  -4  -2  12       1066.61       1133.26        18.17 o
  -3  -2  12         62.13         57.36         2.44 o
  -2  -2  12        960.83        950.03        17.84 o
  -1  -2  12        660.10        640.59        11.37 o
   0  -2  12       1062.16       1097.25        22.91 o
   1  -2  12        480.07        440.37        10.01 o
   2  -2  12        622.26        627.86        13.68 o
   3  -2  12        248.52        265.45         7.71 o
   4  -2  12        124.91        115.66         4.91 o
  -9  -1  12       1819.52       1806.37        74.62 o
  -8  -1  12         20.87         21.10         2.57 o
  -7  -1  12          3.79          5.11         1.80 o
  -6  -1  12        317.21        339.09         7.90 o
  -5  -1  12       1553.60       1613.05        27.44 o
  -4  -1  12         17.49         21.84         1.56 o
  -3  -1  12        364.35        356.28         6.26 o
  -2  -1  12       2962.98       2822.92        50.77 o
  -1  -1  12        395.30        441.53        11.47 o
   0  -1  12       1483.44       1436.04        29.67 o
   1  -1  12         90.26         83.74         2.88 o
   2  -1  12        487.31        509.40        11.48 o
   3  -1  12         35.31         29.02         2.32 o
   4  -1  12       1049.66       1109.20        38.71 o
  -9   0  12        185.59        166.18         7.04 o
  -8   0  12        447.97        429.02        12.00 o
  -7   0  12         39.16         39.26         2.63 o
  -6   0  12        895.68        944.50        20.55 o
  -5   0  12         12.29         19.11         1.84 o
  -4   0  12          4.40         12.94         1.08 o
  -3   0  12       1740.81       1681.80        28.20 o
  -2   0  12        708.92        769.34        18.66 o
  -1   0  12       2309.62       2057.53        58.86 o
   0   0  12       2456.87       2426.54        49.32 o
   1   0  12        389.13        423.15         9.91 o
   2   0  12          2.41          7.85         1.79 o
   3   0  12        554.01        571.34        12.41 o
  -9   1  12        475.09        470.40        15.16 o
  -8   1  12       1563.60       1506.28        36.35 o
  -7   1  12        695.10        763.20        16.83 o
  -6   1  12        214.09        228.48         6.48 o
  -5   1  12        187.35        198.67         4.01 o
  -4   1  12         95.05         92.81         2.77 o
  -3   1  12        514.09        521.35        11.41 o
  -2   1  12       1024.68        958.92        40.58 o
  -1   1  12       4498.27       4326.91       100.08 o
   0   1  12       1172.10       1214.83        29.26 o
   1   1  12        740.08        737.13        15.97 o
   2   1  12       1879.50       1915.02        39.00 o
   3   1  12          4.56          7.87         1.46 o
  -9   2  12       1799.20       1769.10        51.28 o
  -8   2  12       1913.74       1881.92        44.79 o
  -7   2  12        214.52        229.41         5.18 o
  -6   2  12        685.37        701.10        15.07 o
  -5   2  12         23.77         26.67         1.79 o
  -4   2  12         26.45         27.82         2.89 o
  -3   2  12        299.60        275.31         9.88 o
  -2   2  12        779.63        768.42        23.42 o
  -1   2  12       1902.36       1917.97        45.15 o
   0   2  12         15.11         24.41         2.12 o
   1   2  12       3302.11       3431.01        79.53 o
   2   2  12         17.09         23.56         2.91 o
  -9   3  12        802.78        813.87        34.51 o
  -8   3  12        279.47        278.80         7.10 o
  -7   3  12       1497.13       1516.98        35.89 o
  -6   3  12        336.50        356.75         9.64 o
  -5   3  12         62.94         53.19         3.45 o
  -4   3  12        498.44        445.66        12.58 o
  -3   3  12         43.53         48.95         3.04 o
  -2   3  12         32.31         44.49         2.59 o
  -1   3  12         66.56         66.23         3.13 o
   0   3  12       3367.74       3464.65        80.24 o
   1   3  12        921.20        987.04        23.52 o
  -8   4  12       1062.73       1105.88        25.93 o
  -7   4  12       1946.63       1830.79        45.25 o
  -6   4  12         87.80        104.12         5.41 o
  -5   4  12       2193.58       2013.78        58.04 o
  -4   4  12         36.46         40.25         2.67 o
  -3   4  12        158.31        164.47         4.37 o
  -2   4  12        208.17        199.76         5.92 o
  -1   4  12       1771.56       1792.25        36.38 o
   0   4  12        875.21        974.71        23.16 o
  -8   5  12        487.96        472.93        19.59 o
  -7   5  12        219.89        195.14         6.42 o
  -6   5  12        697.51        653.43        27.52 o
  -5   5  12        958.72        944.93        39.18 o
  -4   5  12        405.27        381.52        16.79 o
  -3   5  12         80.45         77.56         3.63 o
  -2   5  12        906.61        889.89        36.85 o
  -1   5  12         61.40         75.63         3.30 o
  -6   6  12        128.05        119.40         6.06 o
  -5   6  12         75.03         80.22         4.66 o
  -4   6  12        146.25        131.06         6.53 o
  -3   6  12        198.01        198.69         9.33 o
  -1  -8  13        676.16        616.58        26.58 o
   0  -8  13         44.62         58.11         7.46 o
   1  -8  13         24.04         29.85         3.26 o
  -4  -7  13       1096.43       1203.31        49.90 o
  -3  -7  13        229.52        271.56         9.56 o
  -2  -7  13        460.86        479.84        12.47 o
  -1  -7  13       1386.82       1401.91        33.48 o
   0  -7  13        210.73        207.79         6.37 o
   1  -7  13        172.99        168.58         3.76 o
   2  -7  13         86.66         77.68         2.30 o
  -5  -6  13        190.67        222.94        11.66 o
  -4  -6  13          3.40          2.57         2.31 o
  -3  -6  13        298.86        301.68         8.70 o
  -2  -6  13       3014.41       3002.14        70.10 o
  -1  -6  13        645.71        728.26        15.73 o
   0  -6  13        965.76        923.04        15.66 o
   1  -6  13         70.02         66.56         2.61 o
   2  -6  13         44.18         43.97         1.90 o
   3  -6  13        101.57         79.50         3.45 o
  -6  -5  13        230.88        272.38        13.53 o
  -5  -5  13        138.03        131.06         8.86 o
  -4  -5  13        358.44        375.80        10.40 o
  -3  -5  13       1519.64       1507.15        31.06 o
  -2  -5  13       1194.21       1325.50        27.56 o
  -1  -5  13        299.90        288.76         6.18 o
   0  -5  13       1027.12       1030.40        21.50 o
   1  -5  13          9.15         14.81         1.47 o
   2  -5  13        251.55        232.56         5.74 o
   3  -5  13        451.16        476.90        14.50 o
  -7  -4  13        759.78        693.07        30.78 o
  -6  -4  13         16.38         16.38         3.45 o
  -5  -4  13        280.27        318.95         8.18 o
  -4  -4  13        298.60        323.72         7.54 o
  -3  -4  13        394.16        447.20        10.30 o
  -2  -4  13        698.76        681.93        13.25 o
  -1  -4  13       1277.42       1253.57        21.03 o
   0  -4  13        632.53        680.11        14.56 o
   1  -4  13         54.91         40.11         2.25 o
   2  -4  13        821.42        875.23        25.72 o
   3  -4  13          3.27          6.11         1.65 o
  -8  -3  13        260.26        229.00        13.06 o
  -7  -3  13        114.27        133.42         7.04 o
  -6  -3  13        610.82        623.96        12.44 o
  -5  -3  13        495.39        581.94        11.85 o
  -4  -3  13        117.51        136.82         4.32 o
  -3  -3  13       2427.20       2429.71        44.17 o
  -2  -3  13       2324.32       2361.55        42.92 o
  -1  -3  13        223.67        226.03         5.17 o
   0  -3  13        683.59        575.65        11.21 o
   1  -3  13       2199.36       2215.30        51.96 o
   2  -3  13          2.82          1.63         1.65 o
   3  -3  13        168.65        150.49         4.72 o
  -8  -2  13         48.08         40.87         4.58 o
  -7  -2  13          3.52          6.14         3.02 o
  -6  -2  13        244.90        275.19         6.46 o
  -5  -2  13        210.69        257.87         6.31 o
  -4  -2  13       1415.82       1410.38        24.07 o
  -3  -2  13       1989.39       2171.59        39.82 o
  -2  -2  13        522.89        541.02         9.62 o
  -1  -2  13        303.29        292.60         6.92 o
   0  -2  13        729.37        674.08        24.92 o
   1  -2  13        302.24        295.32         7.10 o
   2  -2  13          1.68          2.08         1.29 o
   3  -2  13        179.75        159.12         6.24 o
  -8  -1  13        102.32         97.28         5.83 o
  -7  -1  13          2.52          5.03         1.78 o
  -6  -1  13        481.85        550.32        12.72 o
  -5  -1  13        560.28        541.05        10.15 o
  -4  -1  13       1419.17       1514.22        28.18 o
  -3  -1  13        608.61        668.20        11.61 o
  -2  -1  13        662.29        631.04        13.51 o
  -1  -1  13       4968.14       4901.13       112.82 o
   0  -1  13        135.75        145.44         4.21 o
   1  -1  13        655.42        677.78        17.04 o
   2  -1  13          3.54          8.06         1.24 o
   3  -1  13        110.55        131.49         5.25 o
  -9   0  13       1176.60       1211.24        50.37 o
  -8   0  13         78.92         81.06         5.37 o
  -7   0  13        299.16        310.51         7.84 o
  -6   0  13        389.99        415.45        10.02 o
  -5   0  13        305.23        325.00         7.32 o
  -4   0  13         13.98         22.04         1.30 o
  -3   0  13       1005.88        982.20        23.51 o
  -2   0  13       6565.24       6539.91       150.16 o
  -1   0  13        368.87        397.21        10.40 o
   0   0  13        717.03        748.28        22.76 o
   1   0  13        395.56        384.75        10.14 o
   2   0  13         11.88          9.28         2.57 o
  -9   1  13        469.39        496.25        22.39 o
  -8   1  13          0.99          4.52         3.03 o
  -7   1  13        340.46        363.96        11.91 o
  -6   1  13          4.50          6.45         1.78 o
  -5   1  13         18.73         21.51         1.19 o
  -4   1  13         99.75         93.63         3.11 o
  -3   1  13       4024.08       3887.64        89.76 o
  -2   1  13        792.67        836.26        35.91 o
  -1   1  13          6.10         11.94         2.12 o
   0   1  13       2358.60       2456.14        70.25 o
   1   1  13        191.06        224.11        11.05 o
   2   1  13        715.09        708.51        20.78 o
  -8   2  13       1596.32       1595.20        46.50 o
  -7   2  13        265.71        278.16        10.05 o
  -6   2  13          9.67         11.73         1.10 o
  -5   2  13         17.75         23.17         1.68 o
  -4   2  13       1130.41       1075.27        25.84 o
  -3   2  13         42.32         54.94         3.92 o
  -2   2  13        547.81        528.67        16.49 o
  -1   2  13       1890.47       1836.75        52.77 o
   0   2  13       2134.77       2185.99        50.80 o
   1   2  13        663.00        646.27        19.13 o
  -8   3  13        388.73        416.03        19.12 o
  -7   3  13          8.14          8.64         1.29 o
  -6   3  13        304.80        307.23        13.76 o
  -5   3  13        411.84        417.10        13.14 o
  -4   3  13         19.52         17.35         1.48 o
  -3   3  13       1233.91       1226.64        35.62 o
  -2   3  13       1004.49       1024.94        34.98 o
  -1   3  13        987.93       1056.37        30.83 o
   0   3  13        139.29        121.96         4.62 o
  -7   4  13          3.88         10.15         1.12 o
  -6   4  13        392.81        368.06        14.46 o
  -5   4  13         13.47         27.98         3.26 o
  -4   4  13        522.83        540.09        23.32 o
  -3   4  13        975.11        989.73        29.02 o
  -2   4  13        372.59        418.52        10.50 o
  -1   4  13        653.40        631.40        15.26 o
  -6   5  13          3.65          3.26         0.99 o
  -5   5  13        209.43        203.35         9.33 o
  -4   5  13        487.32        496.25        20.99 o
  -3   5  13        255.90        283.11        12.59 o
  -2  -7  14        233.47        284.75         9.39 o
  -1  -7  14         35.05         24.53         3.50 o
   0  -7  14        500.44        538.23        22.85 o
   1  -7  14          1.81          0.93         1.87 o
  -4  -6  14        812.12        822.73        34.98 o
  -3  -6  14         45.11         59.24         3.16 o
  -2  -6  14         53.01         58.54         3.21 o
  -1  -6  14       1007.03        980.64        21.53 o
   0  -6  14        238.80        269.20         7.43 o
   1  -6  14        454.07        458.85         8.66 o
   2  -6  14        107.51         90.24         3.46 o
  -5  -5  14       1487.43       1534.46        62.96 o
  -4  -5  14         26.05         39.37         3.25 o
  -3  -5  14        161.44        137.80         4.08 o
  -2  -5  14       1014.79        970.50        20.28 o
  -1  -5  14        146.80        195.14         8.40 o
   0  -5  14         58.79         50.56         1.77 o
   1  -5  14        100.18         88.66         4.17 o
   2  -5  14        570.51        605.52        14.63 o
  -6  -4  14       1646.31       1792.38        73.22 o
  -5  -4  14         46.97         61.42         3.80 o
  -4  -4  14        884.55        901.00        21.80 o
  -3  -4  14       2687.78       2777.01        64.53 o
  -2  -4  14         82.46         88.85         3.69 o
  -1  -4  14         10.33         10.75         1.40 o
   0  -4  14         35.80         33.67         1.81 o
   1  -4  14        535.62        567.84        12.06 o
   2  -4  14         32.90         24.15         2.12 o
  -7  -3  14        376.66        380.12        19.59 o
  -6  -3  14        180.09        211.46         6.86 o
  -5  -3  14        438.36        458.44        10.92 o
  -4  -3  14       3725.00       3963.22        79.58 o
  -3  -3  14        552.77        617.97        13.57 o
  -2  -3  14        967.75        962.26        23.24 o
  -1  -3  14         50.53         64.44         2.78 o
   0  -3  14        151.91        171.78         4.10 o
   1  -3  14          1.83          5.74         2.33 o
   2  -3  14        257.11        278.53        10.73 o
  -7  -2  14          5.78         10.46         3.02 o
  -6  -2  14         63.68         61.55         3.52 o
  -5  -2  14       2874.79       3071.56        62.25 o
  -4  -2  14       1448.34       1570.61        32.86 o
  -3  -2  14       1000.83       1088.52        22.79 o
  -2  -2  14        866.63        887.06        16.43 o
  -1  -2  14        112.60        120.18         3.50 o
   0  -2  14        652.06        589.47        12.64 o
   1  -2  14        112.31        102.93         3.99 o
   2  -2  14         22.09         20.06         2.80 o
  -8  -1  14        414.67        439.82        20.99 o
  -7  -1  14          5.97          6.36         3.02 o
  -6  -1  14        997.26       1026.73        21.78 o
  -5  -1  14        450.21        534.45        14.26 o
  -4  -1  14        874.73        927.25        25.38 o
  -3  -1  14       1874.57       1983.08        40.34 o
  -2  -1  14        678.57        707.37        14.91 o
  -1  -1  14        138.43        135.17         4.26 o
   0  -1  14        161.50        179.93         5.26 o
   1  -1  14        302.20        306.85        10.05 o
   2  -1  14          1.00          6.06         1.87 o
  -8   0  14         17.28         23.63         3.02 o
  -7   0  14        309.05        332.71        12.01 o
  -6   0  14          2.77          2.64         1.55 o
  -5   0  14        370.91        388.05        10.31 o
  -4   0  14       1536.47       1617.20        38.14 o
  -3   0  14       1465.88       1588.21        32.06 o
  -2   0  14          4.67         18.60         1.57 o
  -1   0  14       2846.91       2830.34        80.63 o
   0   0  14          3.68          3.50         1.65 o
   1   0  14        207.56        206.87         7.26 o
  -8   1  14       1369.40       1329.20        38.75 o
  -7   1  14         22.85         33.84         3.70 o
  -6   1  14        662.84        658.13        14.43 o
  -5   1  14        301.97        306.04        10.70 o
  -4   1  14        359.19        397.99        10.04 o
  -3   1  14        591.18        548.90        16.63 o
  -2   1  14       1595.73       1624.77        38.06 o
  -1   1  14        366.27        378.72        12.20 o
   0   1  14         42.71         51.57         3.12 o
   1   1  14        459.58        470.12        17.96 o
  -7   2  14        546.69        522.84        23.32 o
  -6   2  14         93.59         92.81         7.00 o
  -5   2  14        128.65        140.25         7.41 o
  -4   2  14        599.07        590.10        17.47 o
  -3   2  14        971.64       1013.48        24.05 o
  -2   2  14        264.65        282.43         9.39 o
  -1   2  14        232.50        262.60        11.19 o
   0   2  14        171.62        183.33         6.27 o
  -5   3  14       1184.33       1154.81        46.64 o
  -4   3  14       2155.94       2173.92        61.67 o
  -3   3  14        168.52        189.59         5.39 o
  -2   3  14         39.82         32.37         1.96 o
  -1   3  14        276.57        259.33         6.73 o
  -6   4  14         38.25         33.64         1.65 o
  -5   4  14       1719.76       1650.39        46.83 o
  -4   4  14        229.95        243.13         7.74 o
  -3   4  14        193.88        172.10         8.40 o
  -2  -6  15        160.97        194.49         9.33 o
  -1  -6  15          9.42         20.52         2.80 o
   0  -6  15        876.09        839.52        34.51 o
  -4  -5  15        299.55        281.71        13.53 o
  -3  -5  15          8.21          9.75         1.29 o
  -2  -5  15         27.18         34.57         2.46 o
  -1  -5  15         76.30         70.97         3.13 o
   0  -5  15         68.37         80.97         3.73 o
   1  -5  15          6.03          3.26         1.87 o
  -5  -4  15       1250.71       1336.96        38.41 o
  -4  -4  15        328.13        363.19         9.32 o
  -3  -4  15       1009.49        953.23        27.70 o
  -2  -4  15        262.72        265.83         8.89 o
  -1  -4  15        160.06        157.15         5.06 o
   0  -4  15         22.08         13.17         2.10 o
   1  -4  15        559.75        515.97        22.84 o
  -6  -3  15       1101.16       1200.52        48.51 o
  -5  -3  15       1097.89       1328.78        53.64 o
  -4  -3  15        240.42        236.03         8.29 o
  -3  -3  15       1055.64       1148.38        33.30 o
  -2  -3  15          3.00          2.26         2.29 o
  -1  -3  15         76.40         70.88         2.94 o
   0  -3  15        514.16        440.00        15.35 o
   1  -3  15       1097.14       1087.40        25.49 o
  -7  -2  15         92.89         87.22         9.79 o
  -6  -2  15        433.51        480.05        14.80 o
  -5  -2  15         60.69         51.11         3.50 o
  -4  -2  15       2035.13       2108.72        60.34 o
  -3  -2  15        381.32        407.60        10.58 o
  -2  -2  15          2.88          4.36         1.42 o
  -1  -2  15        209.53        210.30         4.87 o
   0  -2  15          8.41         19.56         1.27 o
   1  -2  15        181.60        149.57         5.10 o
  -7  -1  15        346.79        383.60        21.45 o
  -6  -1  15        545.77        547.61        14.45 o
  -5  -1  15       1785.63       1958.77        56.22 o
  -4  -1  15        216.19        253.83         7.23 o
  -3  -1  15         28.74         36.79         6.30 o
  -2  -1  15        768.28        785.30        16.08 o
  -1  -1  15        177.70        212.59         5.72 o
   0  -1  15        391.89        407.20        10.14 o
  -7   0  15        617.26        603.99        28.45 o
  -6   0  15       1325.17       1343.33        38.90 o
  -5   0  15        121.44        140.24         4.70 o
  -4   0  15         78.38         65.76         3.58 o
  -3   0  15        829.35        857.88        29.62 o
  -2   0  15        494.65        516.58        31.38 o
  -1   0  15          0.82          3.30         1.01 o
   0   0  15        178.07        179.25         5.02 o
  -6   1  15         12.74         23.02         2.24 o
  -5   1  15         58.14         54.57         3.96 o
  -4   1  15        888.37        877.74        25.56 o
  -3   1  15        737.89        820.39        19.38 o
  -2   1  15         36.04         25.74         1.69 o
  -1   1  15        144.59        137.68         4.02 o
  -4   2  15       1113.23       1177.58        27.37 o
  -3   2  15        511.35        461.43         9.73 o
  -2   2  15         61.01         60.45         2.68 o
  -4   3  15        195.00        177.47         5.28 o
  -3  -4  16        122.58        143.18         7.00 o
  -2  -4  16        340.77        334.46        10.38 o
  -1  -4  16         12.86         16.79         2.33 o
  -4  -3  16       1351.89       1516.73        61.10 o
  -3  -3  16        211.07        207.55         9.33 o
  -2  -3  16        201.20        201.49         9.33 o
  -1  -3  16        125.96        120.33         6.06 o
  -5  -2  16        882.25       1018.62        41.04 o
  -4  -2  16         22.26         36.85         3.26 o
  -3  -2  16         62.38         76.02         4.66 o
  -2  -2  16        110.34        122.93         4.58 o
  -1  -2  16         12.86          7.24         1.32 o
  -5  -1  16          2.16          7.00         1.87 o
  -4  -1  16        106.06        112.87         6.06 o
  -3  -1  16        197.05        216.81         7.70 o
  -2  -1  16        369.49        443.50        13.35 o
  -1  -1  16       1078.46       1042.87        42.44 o
  -5   0  16        511.51        532.63        21.92 o
  -4   0  16          9.03          6.06         1.46 o
  -3   0  16         97.94        131.52         7.00 o
  -2   0  16        130.77        126.39         7.00 o
  -4   1  16         44.27         24.72         2.80 o
                                                
